# Supplementary material for: Niche breadth specialization impacts ecological and evolutionary adaptation following environmental change
Source: ISME J. 2024 Sep 26;18(1):wrae183. doi: 10.1093/ismejo/wrae183 (PMC11630254; doi:10.1093/ismejo/wrae183)
Supplement: 20240912_SG_SuppTables_wrae183 [file 20240912_sg_supptables_wrae183.xlsx]

## Sheet: Content
Supplementary Table	Title
Supplementary Table S1	Summary of AOA pH niche breadth database
Supplementary Table S2	Comparison of the proportions of each active phylotype between native-pH and pH-perturbed incubated soils (pH change experiment)
Supplementary Table S3	AIC values for the six models determining the acquisition of phenotypic traits over evolutionary time

## Sheet: Table S1
Summary of AOA pH niche breadth database
	Number of phylotypes	Proportion of phylotypes (%)	Number of sequences	Proportion of sequences (%)
Total	425	100	3020000000	100
Specialist	91	21.4	1400000000	46.5
Generalist	87	20.5	1530000000	50.7
Putative specialist	247	58.1	85900000	2.9

## Sheet: Table S2
Statistical comparison of the proportions of each active phylotype between native-pH and pH-perturbed incubated soils (pH change experiment)
Approach	pH perturbation	Phylotype	Phylogenetic cluster	Niche specialisation	pH mean	DNA percentage (± stdev) in native	DNA percentage (± stdev) in perturbed (low or high)	Absolute Diff percentage (native vs perturbed)	Significance of statistical difference (Absolute Diff percentage (native vs perturbed), with *= p<0.05 or NS = non significance)
DNA	Low	Cluster210	C14;S	S	5.02659	15.9 (±1.6)	52.3 (±9.7)	36.3574	*
		Cluster284	C14;PS	PS	5.5	9.5 (±0.2)	34.2 (±12.1)	24.6923	*
		Cluster276	C14;S	S	5.24055	0.4 (±0.0)	3.5 (±1.8)	3.15737	*
		Cluster98	C11;G	G	4.44956	3.2 (±0.6)	2.9 (±2.9)	0.319933	NS
		Cluster286	C14;G	G	5.75964	9.5 (±1.3)	1.2 (±0.6)	8.33924	*
		Cluster401	C8;G	G	6.09184	0.5 (±0.2)	0.9 (±0.5)	0.442896	NS
		Cluster211	C14;S	S	5	0.1 (±0.1)	0.7 (±0.7)	0.566368	NS
		Cluster320	C2;PS	PS	6.17	0.0 (±0.0)	0.6 (±0.5)	0.590964	NS
		Cluster47	C11;G	G	5.42511	0.2 (±0.0)	0.5 (±0.3)	0.272731	NS
		Cluster269	C14;S	S	4.65438	0.0 (±0.0)	0.3 (±0.3)	0.314121	NS
		Cluster43	C10;S	S	6.96975	0.1 (±0.1)	0.3 (±0.1)	0.125541	NS
		Cluster390	C6;PS	PS	6.66	0.2 (±0.0)	0.2 (±0.2)	0.0189667	NS
		Cluster75	C11;S	S	5.64256	0.1 (±0.1)	0.2 (±0.2)	0.174602	NS
		Cluster356	C2;PS	PS	7.5	0.0 (±0.0)	0.2 (±0.2)	0.202778	NS
		Cluster70	C11;S	S	4.60748	0.0 (±0.0)	0.2 (±0.2)	0.17381	NS
		Cluster234	C14;S	S	4.68787	0.0 (±0.0)	0.2 (±0.2)	0.173651	NS
		Cluster402	C8;G	G	6.59978	0.0 (±0.0)	0.2 (±0.1)	0.148946	NS
		Cluster221	C14;G	G	5.30321	1.3 (±0.2)	0.1 (±0.1)	1.19877	*
		Cluster212	C14;G	G	5.03355	1.0 (±0.2)	0.1 (±0.1)	0.864787	*
		Cluster213	C14;PS	PS	5	0.7 (±0.0)	0.1 (±0.1)	0.575435	*
		Cluster228	C14;G	G	6.04037	0.1 (±0.0)	0.1 (±0.1)	0.023563	NS
		Cluster277	C14;PS	PS	5	0.0 (±0.0)	0.1 (±0.1)	0.0747628	*
		Cluster342	C2;PS	PS	6.86	0.0 (±0.0)	0.1 (±0.1)	0.104191	NS
		Cluster89	C11;G	G	4.74711	0.0 (±0.0)	0.1 (±0.1)	0.0863371	NS
		Cluster397	C8;G	G	5.59279	0.0 (±0.0)	0.1 (±0.1)	0.0705393	NS
		Cluster281	C14;PS	PS	5.5	0.3 (±0.0)	0.1 (±0.0)	0.262526	*
		Cluster273	C14;PS	PS	5	0.0 (±0.0)	0.1 (±0.0)	0.0562052	NS
		Cluster334	C2;PS	PS	6.75	0.0 (±0.0)	0.1 (±0.0)	0.0455712	NS
		Cluster74	C11;S	S	5.22134	0.0 (±0.0)	0.1 (±0.0)	0.0320668	NS
		Cluster313	C2;G	G	6.22935	7.6 (±1.8)	0.0 (±0.0)	7.61678	*
		Cluster387	C6;G	G	5.6587	6.7 (±1.3)	0.0 (±0.0)	6.68115	*
		Cluster314	C2;G	G	6.33136	5.8 (±1.9)	0.0 (±0.0)	5.84708	*
		Cluster280	C14;PS	PS	5.5	4.4 (±0.1)	0.0 (±0.0)	4.42539	*
		Cluster311	C18;S	S	6.65733	3.9 (±0.2)	0.0 (±0.0)	3.87254	*
		Cluster310	C18;S	S	6.5944	2.5 (±0.2)	0.0 (±0.0)	2.5112	*
		Cluster302	C16;G	G	6.3921	19.0 (±2.1)	0.0 (±0.0)	18.9764	*
		Cluster309	C18;S	S	6.65322	1.7 (±0.3)	0.0 (±0.0)	1.6524	*
		Cluster85	C11;S	S	5.07994	1.3 (±0.2)	0.0 (±0.0)	1.30819	*
		Cluster218	C14;PS	PS	5.92415	0.6 (±0.1)	0.0 (±0.0)	0.583247	*
		Cluster341	C2;G	G	6.61673	0.5 (±0.5)	0.0 (±0.0)	0.495703	NS
		Cluster72	C11;S	S	5.25106	0.3 (±0.2)	0.0 (±0.0)	0.346466	NS
		Cluster214	C14;PS	PS	5	0.3 (±0.0)	0.0 (±0.0)	0.279528	*
		Cluster308	C18;G	G	5.88032	0.2 (±0.2)	0.0 (±0.0)	0.158203	NS
		Cluster305	C16;S	S	7.02175	0.2 (±0.1)	0.0 (±0.0)	0.176456	NS
		Cluster183	C14;PS	PS	5.12854	0.2 (±0.0)	0.0 (±0.0)	0.166772	*
		Cluster300	C16;PS	PS	8.46	0.1 (±0.1)	0.0 (±0.0)	0.105787	NS
		Cluster181	C14;S	S	4.82626	0.1 (±0.1)	0.0 (±0.0)	0.0932279	NS
		Cluster301	C16;G	G	6.96253	0.1 (±0.1)	0.0 (±0.0)	0.0916753	NS
		Cluster69	C11;S	S	5.36209	0.1 (±0.1)	0.0 (±0.0)	0.0909724	NS
		Cluster285	C14;PS	PS	5.5	0.1 (±0.0)	0.0 (±0.0)	0.115389	*
		Cluster245	C14;PS	PS	5.55	0.1 (±0.0)	0.0 (±0.0)	0.109259	*
		Cluster325	C2;PS	PS	6.17	0.1 (±0.0)	0.0 (±0.0)	0.0972605	*
		Cluster192	C14;PS	PS	4.56901	0.1 (±0.0)	0.0 (±0.0)	0.0608072	*
		Cluster346	C2;S	S	6.86607	0.1 (±0.0)	0.0 (±0.0)	0.0684017	NS
		Cluster318	C2;G	G	6.28108	0.1 (±0.0)	0.0 (±0.0)	0.0476899	NS
		Cluster291	C15;PS	PS	4.3	0.1 (±0.0)	0.0 (±0.0)	0.0307613	NS
		Cluster279	C14;S	S	5.41478	0.0 (±0.0)	0.0 (±0.0)	0.0361915	*
		Cluster353	C2;PS	PS	6.5	0.0 (±0.0)	0.0 (±0.0)	0.0249039	*
		Cluster303	C16;PS	PS	6.5	0.0 (±0.0)	0.0 (±0.0)	0.0454755	NS
		Cluster343	C2;S	S	6.86438	0.0 (±0.0)	0.0 (±0.0)	0.0410448	NS
		Cluster321	C2;PS	PS	6.17	0.0 (±0.0)	0.0 (±0.0)	0.0367091	NS
		Cluster373	C3;PS	PS	7.5	0.0 (±0.0)	0.0 (±0.0)	0.0366597	NS
		Cluster190	C14;S	S	4.78105	0.0 (±0.0)	0.0 (±0.0)	0.0332354	NS
		Cluster93	C11;PS	PS	5	0.0 (±0.0)	0.0 (±0.0)	0.0315729	NS
		Cluster299	C16;S	S	6.97489	0.0 (±0.0)	0.0 (±0.0)	0.029544	NS
		Cluster271	C14;G	G	5	0.0 (±0.0)	0.0 (±0.0)	0.0252583	NS
		Cluster92	C11;PS	PS	5	0.0 (±0.0)	0.0 (±0.0)	0.0251741	NS
		Cluster197	C14;G	G	5.11866	0.0 (±0.0)	0.0 (±0.0)	0.0228392	NS
		Cluster329	C2;G	G	5.19799	0.0 (±0.0)	0.0 (±0.0)	0.020704	NS
		Cluster352	C2;PS	PS	6.5	0.0 (±0.0)	0.0 (±0.0)	0.020184	NS
		Cluster96	C11;PS	PS	6.5	0.0 (±0.0)	0.0 (±0.0)	0.0190547	NS
		Cluster178	C14;S	S	4.97749	0.0 (±0.0)	0.0 (±0.0)	0.0183571	NS
		Cluster217	C14;S	S	5.49092	0.0 (±0.0)	0.0 (±0.0)	0.0158291	NS
		Cluster99	C11;PS	PS	5.03	0.0 (±0.0)	0.0 (±0.0)	0.0154786	NS
		Cluster188	C14;PS	PS	4.32	0.0 (±0.0)	0.0 (±0.0)	0.0152485	NS
		Cluster283	C14;PS	PS	5.5	0.0 (±0.0)	0.0 (±0.0)	0.0149552	NS
		Cluster389	C6;PS	PS	6.66	0.0 (±0.0)	0.0 (±0.0)	0.0135602	NS
		Cluster48	C11;G	G	5.41908	0.0 (±0.0)	0.0 (±0.0)	0.0130346	NS
		Cluster347	C2;PS	PS	6.86	0.0 (±0.0)	0.0 (±0.0)	0.0126292	NS
		Cluster94	C11;PS	PS	5	0.0 (±0.0)	0.0 (±0.0)	0.0120358	NS
		Cluster215	C14;S	S	5.15137	0.0 (±0.0)	0.0 (±0.0)	0.0119824	NS
		Cluster97	C11;PS	PS	5.03	0.0 (±0.0)	0.0 (±0.0)	0.0117728	NS
		Cluster264	C14;PS	PS	4.7	0.0 (±0.0)	0.0 (±0.0)	0.0112605	NS
		Cluster296	C15;PS	PS	5.55	0.0 (±0.0)	0.0 (±0.0)	0.0104834	NS
		Cluster398	C8;S	S	5.17941	0.0 (±0.0)	0.0 (±0.0)	0.0104834	NS
		Cluster226	C14;G	G	5.1228	0.0 (±0.0)	0.0 (±0.0)	0.00977593	NS
		Cluster392	C10;S	S	6.87786	0.0 (±0.0)	0.0 (±0.0)	0.00947187	NS
		Cluster235	C14;PS	PS	5.96	0.0 (±0.0)	0.0 (±0.0)	0.00917853	NS
		Cluster292	C15;PS	PS	5.26324	0.0 (±0.0)	0.0 (±0.0)	0.00896127	NS
		Cluster413	C8;PS	PS	7	0.0 (±0.0)	0.0 (±0.0)	0.00787384	NS
		Cluster177	C14;S	S	4.71093	0.0 (±0.0)	0.0 (±0.0)	0.00733195	NS
		Cluster330	C2;PS	PS	6.18	0.0 (±0.0)	0.0 (±0.0)	0.00674194	NS
		Cluster88	C11;PS	PS	4.5	0.0 (±0.0)	0.0 (±0.0)	0.00629849	NS
		Cluster172	C13;PS	PS	5	0.0 (±0.0)	0.0 (±0.0)	0.00570263	NS
		Cluster315	C2;G	G	6.28847	0.0 (±0.0)	0.0 (±0.0)	0.00500749	NS
		Cluster73	C11;S	S	5.28408	0.0 (±0.0)	0.0 (±0.0)	0.00498852	NS
		Cluster267	C14;PS	PS	4.7	0.0 (±0.0)	0.0 (±0.0)	0.00458927	NS
		Cluster52	C11;G	G	4.88476	0.0 (±0.0)	0.0 (±0.0)	0.00407331	NS
		Cluster86	C11;G	G	4.28298	0.0 (±0.0)	0.0 (±0.0)	0.0036959	NS
		Cluster265	C14;PS	PS	4.7	0.0 (±0.0)	0.0 (±0.0)	0.00305593	NS
	High	Cluster302	C16;G	G	6.3921	19.0 (±2.1)	48.9 (±18.0)	29.9722	*
		Cluster313	C2;G	G	6.22935	7.6 (±1.8)	12.1 (±12.1)	4.49944	NS
		Cluster311	C18;S	S	6.65733	3.9 (±0.2)	8.7 (±4.1)	4.87015	*
		Cluster314	C2;G	G	6.33136	5.8 (±1.9)	6.3 (±6.1)	0.475755	NS
		Cluster310	C18;S	S	6.5944	2.5 (±0.2)	6.0 (±2.2)	3.52686	*
		Cluster309	C18;S	S	6.65322	1.7 (±0.3)	5.1 (±2.2)	3.41554	*
		Cluster305	C16;S	S	7.02175	0.2 (±0.1)	2.9 (±0.8)	2.69616	*
		Cluster210	C14;S	S	5.02659	15.9 (±1.6)	1.8 (±1.8)	14.1885	*
		Cluster284	C14;PS	PS	5.5	9.5 (±0.2)	1.6 (±1.6)	7.9043	*
		Cluster387	C6;G	G	5.6587	6.7 (±1.3)	1.1 (±1.1)	5.53951	*
		Cluster280	C14;PS	PS	5.5	4.4 (±0.1)	0.9 (±0.9)	3.5057	*
		Cluster98	C11;G	G	4.44956	3.2 (±0.6)	0.6 (±0.6)	2.64829	NS
		Cluster85	C11;S	S	5.07994	1.3 (±0.2)	0.5 (±0.4)	0.846202	*
		Cluster325	C2;PS	PS	6.17	0.1 (±0.0)	0.5 (±0.2)	0.438509	*
		Cluster286	C14;G	G	5.75964	9.5 (±1.3)	0.4 (±0.3)	9.14132	*
		Cluster308	C18;G	G	5.88032	0.2 (±0.2)	0.4 (±0.2)	0.199629	NS
		Cluster301	C16;G	G	6.96253	0.1 (±0.1)	0.3 (±0.2)	0.218971	NS
		Cluster72	C11;S	S	5.25106	0.3 (±0.2)	0.3 (±0.2)	0.0340633	NS
		Cluster401	C8;G	G	6.09184	0.5 (±0.2)	0.2 (±0.2)	0.318288	NS
		Cluster300	C16;PS	PS	8.46	0.1 (±0.1)	0.2 (±0.2)	0.0527152	NS
		Cluster341	C2;G	G	6.61673	0.5 (±0.5)	0.1 (±0.1)	0.353172	NS
		Cluster43	C10;S	S	6.96975	0.1 (±0.1)	0.1 (±0.1)	0.0769978	NS
		Cluster287	C14;PS	PS	5.03	0.0 (±0.0)	0.1 (±0.1)	0.0684287	NS
		Cluster318	C2;G	G	6.28108	0.1 (±0.0)	0.1 (±0.1)	0.00400737	NS
		Cluster221	C14;G	G	5.30321	1.3 (±0.2)	0.1 (±0.0)	1.22448	*
		Cluster306	C16;PS	PS	7	0.0 (±0.0)	0.1 (±0.0)	0.103298	*
		Cluster228	C14;G	G	6.04037	0.1 (±0.0)	0.1 (±0.0)	0.0563189	NS
		Cluster390	C6;PS	PS	6.66	0.2 (±0.0)	0.1 (±0.0)	0.042195	NS
		Cluster212	C14;G	G	5.03355	1.0 (±0.2)	0.0 (±0.0)	0.954217	*
		Cluster213	C14;PS	PS	5	0.7 (±0.0)	0.0 (±0.0)	0.66333	*
		Cluster218	C14;PS	PS	5.92415	0.6 (±0.1)	0.0 (±0.0)	0.583247	*
		Cluster276	C14;S	S	5.24055	0.4 (±0.0)	0.0 (±0.0)	0.372341	*
		Cluster281	C14;PS	PS	5.5	0.3 (±0.0)	0.0 (±0.0)	0.314105	*
		Cluster214	C14;PS	PS	5	0.3 (±0.0)	0.0 (±0.0)	0.298472	*
		Cluster47	C11;G	G	5.42511	0.2 (±0.0)	0.0 (±0.0)	0.180764	*
		Cluster285	C14;PS	PS	5.5	0.1 (±0.0)	0.0 (±0.0)	0.128018	*
		Cluster211	C14;S	S	5	0.1 (±0.1)	0.0 (±0.0)	0.113844	*
		Cluster245	C14;PS	PS	5.55	0.1 (±0.0)	0.0 (±0.0)	0.101221	*
		Cluster291	C15;PS	PS	4.3	0.1 (±0.0)	0.0 (±0.0)	0.0686487	*
		Cluster277	C14;PS	PS	5	0.0 (±0.0)	0.0 (±0.0)	0.0373197	*
		Cluster279	C14;S	S	5.41478	0.0 (±0.0)	0.0 (±0.0)	0.0361915	*
		Cluster183	C14;PS	PS	5.12854	0.2 (±0.0)	0.0 (±0.0)	0.124988	NS
		Cluster181	C14;S	S	4.82626	0.1 (±0.1)	0.0 (±0.0)	0.11444	NS
		Cluster192	C14;PS	PS	4.56901	0.1 (±0.0)	0.0 (±0.0)	0.0585467	NS
		Cluster69	C11;S	S	5.36209	0.1 (±0.1)	0.0 (±0.0)	0.0490246	NS
		Cluster75	C11;S	S	5.64256	0.1 (±0.1)	0.0 (±0.0)	0.0449697	NS
		Cluster94	C11;PS	PS	5	0.0 (±0.0)	0.0 (±0.0)	0.0400363	NS
		Cluster89	C11;G	G	4.74711	0.0 (±0.0)	0.0 (±0.0)	0.0373813	NS
		Cluster346	C2;S	S	6.86607	0.1 (±0.0)	0.0 (±0.0)	0.0363336	NS
		Cluster303	C16;PS	PS	6.5	0.0 (±0.0)	0.0 (±0.0)	0.0335442	NS
		Cluster190	C14;S	S	4.78105	0.0 (±0.0)	0.0 (±0.0)	0.0332354	NS
		Cluster320	C2;PS	PS	6.17	0.0 (±0.0)	0.0 (±0.0)	0.0325864	NS
		Cluster198	C14;PS	PS	4.32	0.0 (±0.0)	0.0 (±0.0)	0.0324136	NS
		Cluster283	C14;PS	PS	5.5	0.0 (±0.0)	0.0 (±0.0)	0.024427	NS
		Cluster92	C11;PS	PS	5	0.0 (±0.0)	0.0 (±0.0)	0.0238382	NS
		Cluster197	C14;G	G	5.11866	0.0 (±0.0)	0.0 (±0.0)	0.0228392	NS
		Cluster373	C3;PS	PS	7.5	0.0 (±0.0)	0.0 (±0.0)	0.020658	NS
		Cluster96	C11;PS	PS	6.5	0.0 (±0.0)	0.0 (±0.0)	0.0190547	NS
		Cluster176	C14;PS	PS	4.659	0.0 (±0.0)	0.0 (±0.0)	0.0180076	NS
		Cluster99	C11;PS	PS	5.03	0.0 (±0.0)	0.0 (±0.0)	0.0154786	NS
		Cluster299	C16;S	S	6.97489	0.0 (±0.0)	0.0 (±0.0)	0.0153725	NS
		Cluster188	C14;PS	PS	4.32	0.0 (±0.0)	0.0 (±0.0)	0.0152485	NS
		Cluster74	C11;S	S	5.22134	0.0 (±0.0)	0.0 (±0.0)	0.0126304	NS
		Cluster352	C2;PS	PS	6.5	0.0 (±0.0)	0.0 (±0.0)	0.0126236	NS
		Cluster217	C14;S	S	5.49092	0.0 (±0.0)	0.0 (±0.0)	0.0125865	NS
		Cluster215	C14;S	S	5.15137	0.0 (±0.0)	0.0 (±0.0)	0.0119824	NS
		Cluster334	C2;PS	PS	6.75	0.0 (±0.0)	0.0 (±0.0)	0.0115166	NS
		Cluster264	C14;PS	PS	4.7	0.0 (±0.0)	0.0 (±0.0)	0.0112605	NS
		Cluster353	C2;PS	PS	6.5	0.0 (±0.0)	0.0 (±0.0)	0.0111733	NS
		Cluster296	C15;PS	PS	5.55	0.0 (±0.0)	0.0 (±0.0)	0.0104834	NS
		Cluster398	C8;S	S	5.17941	0.0 (±0.0)	0.0 (±0.0)	0.0104834	NS
		Cluster88	C11;PS	PS	4.5	0.0 (±0.0)	0.0 (±0.0)	0.0103618	NS
		Cluster226	C14;G	G	5.1228	0.0 (±0.0)	0.0 (±0.0)	0.00977593	NS
		Cluster235	C14;PS	PS	5.96	0.0 (±0.0)	0.0 (±0.0)	0.00917853	NS
		Cluster292	C15;PS	PS	5.26324	0.0 (±0.0)	0.0 (±0.0)	0.00896127	NS
		Cluster347	C2;PS	PS	6.86	0.0 (±0.0)	0.0 (±0.0)	0.00872823	NS
		Cluster330	C2;PS	PS	6.18	0.0 (±0.0)	0.0 (±0.0)	0.00832728	NS
		Cluster321	C2;PS	PS	6.17	0.0 (±0.0)	0.0 (±0.0)	0.00803121	NS
		Cluster48	C11;G	G	5.41908	0.0 (±0.0)	0.0 (±0.0)	0.00794311	NS
		Cluster177	C14;S	S	4.71093	0.0 (±0.0)	0.0 (±0.0)	0.00733195	NS
		Cluster329	C2;G	G	5.19799	0.0 (±0.0)	0.0 (±0.0)	0.00720302	NS
		Cluster97	C11;PS	PS	5.03	0.0 (±0.0)	0.0 (±0.0)	0.00573617	NS
		Cluster172	C13;PS	PS	5	0.0 (±0.0)	0.0 (±0.0)	0.00570263	NS
		Cluster319	C2;G	G	6.22181	0.0 (±0.0)	0.0 (±0.0)	0.00509147	NS
		Cluster315	C2;G	G	6.28847	0.0 (±0.0)	0.0 (±0.0)	0.00500749	NS
		Cluster327	C2;PS	PS	6.4	0.0 (±0.0)	0.0 (±0.0)	0.00496004	NS
		Cluster269	C14;S	S	4.65438	0.0 (±0.0)	0.0 (±0.0)	0.00476516	NS
		Cluster267	C14;PS	PS	4.7	0.0 (±0.0)	0.0 (±0.0)	0.00458927	NS
		Cluster397	C8;G	G	5.59279	0.0 (±0.0)	0.0 (±0.0)	0.00438155	NS
		Cluster178	C14;S	S	4.97749	0.0 (±0.0)	0.0 (±0.0)	0.00431739	NS
		Cluster52	C11;G	G	4.88476	0.0 (±0.0)	0.0 (±0.0)	0.00407331	NS
		Cluster273	C14;PS	PS	5	0.0 (±0.0)	0.0 (±0.0)	0.00381213	NS
		Cluster389	C6;PS	PS	6.66	0.0 (±0.0)	0.0 (±0.0)	0.00381213	NS
		Cluster86	C11;G	G	4.28298	0.0 (±0.0)	0.0 (±0.0)	0.0036959	NS
		Cluster1	C1;S	S	7.55312	0.0 (±0.0)	0.0 (±0.0)	0.00363676	NS
		Cluster304	C16;S	S	7.01592	0.0 (±0.0)	0.0 (±0.0)	0.00363676	NS
		Cluster265	C14;PS	PS	4.7	0.0 (±0.0)	0.0 (±0.0)	0.00325864	NS
		Cluster413	C8;PS	PS	7	0.0 (±0.0)	0.0 (±0.0)	0.00263251	NS
		Cluster402	C8;G	G	6.59978	0.0 (±0.0)	0.0 (±0.0)	0.00175352	NS
		Cluster73	C11;S	S	5.28408	0.0 (±0.0)	0.0 (±0.0)	0.000218334	NS
cDNA	Low	Cluster284	C14;PS	PS	5.5	4.9 (±1.3)	47.3 (±24.2)	42.4826	*
		Cluster210	C14;S	S	5.02659	2.8 (±0.8)	25.1 (±12.0)	22.2641	*
		Cluster387	C6;G	G	5.6587	30.3 (±16.5)	16.8 (±8.6)	13.5014	NS
		Cluster98	C11;G	G	4.44956	2.0 (±2.0)	2.3 (±2.3)	0.380974	NS
		Cluster286	C14;G	G	5.75964	7.8 (±1.7)	1.6 (±1.1)	6.19574	*
		Cluster85	C11;S	S	5.07994	1.4 (±1.4)	1.5 (±1.1)	0.103907	NS
		Cluster276	C14;S	S	5.24055	0.1 (±0.0)	1.4 (±1.2)	1.28455	NS
		Cluster172	C13;PS	PS	5	0.0 (±0.0)	1.0 (±0.5)	0.97128	*
		Cluster72	C11;S	S	5.25106	0.7 (±0.7)	0.7 (±0.4)	0.0339325	NS
		Cluster47	C11;G	G	5.42511	0.3 (±0.3)	0.6 (±0.4)	0.339661	NS
		Cluster269	C14;S	S	4.65438	0.0 (±0.0)	0.4 (±0.4)	0.405267	NS
		Cluster401	C8;G	G	6.09184	0.2 (±0.1)	0.4 (±0.1)	0.273547	NS
		Cluster390	C6;PS	PS	6.66	0.0 (±0.0)	0.2 (±0.2)	0.184107	NS
		Cluster280	C14;PS	PS	5.5	0.2 (±0.2)	0.2 (±0.2)	0.00859544	NS
		Cluster221	C14;G	G	5.30321	1.0 (±0.3)	0.1 (±0.1)	0.830516	*
		Cluster212	C14;G	G	5.03355	0.8 (±0.2)	0.1 (±0.1)	0.704108	*
		Cluster69	C11;S	S	5.36209	0.0 (±0.0)	0.1 (±0.1)	0.0947915	NS
		Cluster213	C14;PS	PS	5	0.0 (±0.0)	0.1 (±0.1)	0.04435	NS
		Cluster89	C11;G	G	4.74711	0.0 (±0.0)	0.1 (±0.1)	0.0441715	NS
		Cluster281	C14;PS	PS	5.5	0.1 (±0.0)	0.1 (±0.0)	0.00253651	NS
		Cluster311	C18;S	S	6.65733	6.0 (±2.1)	0.0 (±0.0)	5.95966	*
		Cluster310	C18;S	S	6.5944	4.1 (±2.1)	0.0 (±0.0)	4.0972	*
		Cluster309	C18;S	S	6.65322	3.9 (±0.9)	0.0 (±0.0)	3.93475	*
		Cluster302	C16;G	G	6.3921	2.6 (±1.2)	0.0 (±0.0)	2.57111	*
		Cluster352	C2;PS	PS	6.5	0.1 (±0.0)	0.0 (±0.0)	0.144499	*
		Cluster334	C2;PS	PS	6.75	0.1 (±0.1)	0.0 (±0.0)	0.0981927	*
		Cluster329	C2;G	G	5.19799	0.1 (±0.0)	0.0 (±0.0)	0.0530513	*
		Cluster214	C14;PS	PS	5	0.0 (±0.0)	0.0 (±0.0)	0.0337119	*
		Cluster313	C2;G	G	6.22935	15.5 (±15.5)	0.0 (±0.0)	15.5112	NS
		Cluster314	C2;G	G	6.33136	12.2 (±12.2)	0.0 (±0.0)	12.1635	NS
		Cluster341	C2;G	G	6.61673	1.6 (±1.6)	0.0 (±0.0)	1.61285	NS
		Cluster181	C14;S	S	4.82626	0.3 (±0.2)	0.0 (±0.0)	0.328611	NS
		Cluster300	C16;PS	PS	8.46	0.2 (±0.2)	0.0 (±0.0)	0.167262	NS
		Cluster346	C2;S	S	6.86607	0.2 (±0.2)	0.0 (±0.0)	0.164147	NS
		Cluster413	C8;PS	PS	7	0.1 (±0.1)	0.0 (±0.0)	0.0917746	NS
		Cluster305	C16;S	S	7.02175	0.1 (±0.1)	0.0 (±0.0)	0.081821	NS
		Cluster235	C14;PS	PS	5.96	0.1 (±0.1)	0.0 (±0.0)	0.0810965	NS
		Cluster183	C14;PS	PS	5.12854	0.1 (±0.1)	0.0 (±0.0)	0.0591852	NS
		Cluster308	C18;G	G	5.88032	0.1 (±0.1)	0.0 (±0.0)	0.0532196	NS
		Cluster97	C11;PS	PS	5.03	0.0 (±0.0)	0.0 (±0.0)	0.0473324	NS
		Cluster52	C11;G	G	4.88476	0.0 (±0.0)	0.0 (±0.0)	0.0449449	NS
		Cluster74	C11;S	S	5.22134	0.0 (±0.0)	0.0 (±0.0)	0.0430825	NS
		Cluster347	C2;PS	PS	6.86	0.0 (±0.0)	0.0 (±0.0)	0.0366189	NS
		Cluster318	C2;G	G	6.28108	0.0 (±0.0)	0.0 (±0.0)	0.0354308	NS
		Cluster234	C14;S	S	4.68787	0.0 (±0.0)	0.0 (±0.0)	0.0330638	NS
		Cluster75	C11;S	S	5.64256	0.0 (±0.0)	0.0 (±0.0)	0.0288229	NS
		Cluster160	C13;S	S	5.19749	0.0 (±0.0)	0.0 (±0.0)	0.0264778	NS
		Cluster397	C8;G	G	5.59279	0.0 (±0.0)	0.0 (±0.0)	0.0253427	NS
		Cluster325	C2;PS	PS	6.17	0.0 (±0.0)	0.0 (±0.0)	0.0177399	NS
		Cluster188	C14;PS	PS	4.32	0.0 (±0.0)	0.0 (±0.0)	0.0171924	NS
		Cluster320	C2;PS	PS	6.17	0.0 (±0.0)	0.0 (±0.0)	0.0144848	NS
		Cluster217	C14;S	S	5.49092	0.0 (±0.0)	0.0 (±0.0)	0.014419	NS
		Cluster285	C14;PS	PS	5.5	0.0 (±0.0)	0.0 (±0.0)	0.0107152	NS
		Cluster43	C10;S	S	6.96975	0.0 (±0.0)	0.0 (±0.0)	0.00966276	NS
		Cluster96	C11;PS	PS	6.5	0.0 (±0.0)	0.0 (±0.0)	0.00864014	NS
		Cluster73	C11;S	S	5.28408	0.0 (±0.0)	0.0 (±0.0)	0.00817038	NS
		Cluster330	C2;PS	PS	6.18	0.0 (±0.0)	0.0 (±0.0)	0.00769417	NS
		Cluster92	C11;PS	PS	5	0.0 (±0.0)	0.0 (±0.0)	0.00691802	NS
		Cluster192	C14;PS	PS	4.56901	0.0 (±0.0)	0.0 (±0.0)	0.00618809	NS
		Cluster273	C14;PS	PS	5	0.0 (±0.0)	0.0 (±0.0)	0.00570066	NS
		Cluster402	C8;G	G	6.59978	0.0 (±0.0)	0.0 (±0.0)	0.00568079	NS
		Cluster94	C11;PS	PS	5	0.0 (±0.0)	0.0 (±0.0)	0.0046154	NS
		Cluster245	C14;PS	PS	5.55	0.0 (±0.0)	0.0 (±0.0)	0.00242353	NS
		Cluster93	C11;PS	PS	5	0.0 (±0.0)	0.0 (±0.0)	0.00141268	NS
	High	Cluster313	C2;G	G	6.22935	15.5 (±15.5)	17.9 (±13.9)	2.40191	NS
		Cluster302	C16;G	G	6.3921	2.6 (±1.2)	16.8 (±4.8)	14.2671	*
		Cluster387	C6;G	G	5.6587	30.3 (±16.5)	15.3 (±15.3)	14.9547	*
		Cluster311	C18;S	S	6.65733	6.0 (±2.1)	13.0 (±4.4)	7.01339	NS
		Cluster309	C18;S	S	6.65322	3.9 (±0.9)	11.7 (±3.5)	7.71916	NS
		Cluster314	C2;G	G	6.33136	12.2 (±12.2)	8.9 (±8.9)	3.2531	NS
		Cluster310	C18;S	S	6.5944	4.1 (±2.1)	8.6 (±3.7)	4.47682	*
		Cluster305	C16;S	S	7.02175	0.1 (±0.1)	2.8 (±1.0)	2.75731	*
		Cluster341	C2;G	G	6.61673	1.6 (±1.6)	1.2 (±1.2)	0.445693	NS
		Cluster308	C18;G	G	5.88032	0.1 (±0.1)	0.9 (±0.2)	0.803554	*
		Cluster356	C2;PS	PS	7.5	0.0 (±0.0)	0.5 (±0.5)	0.544918	NS
		Cluster401	C8;G	G	6.09184	0.2 (±0.1)	0.5 (±0.3)	0.364821	NS
		Cluster325	C2;PS	PS	6.17	0.0 (±0.0)	0.4 (±0.1)	0.349821	*
		Cluster352	C2;PS	PS	6.5	0.1 (±0.0)	0.3 (±0.2)	0.160686	NS
		Cluster301	C16;G	G	6.96253	0.0 (±0.0)	0.3 (±0.1)	0.343182	*
		Cluster390	C6;PS	PS	6.66	0.0 (±0.0)	0.2 (±0.2)	0.207451	NS
		Cluster346	C2;S	S	6.86607	0.2 (±0.2)	0.1 (±0.1)	0.0762575	NS
		Cluster318	C2;G	G	6.28108	0.0 (±0.0)	0.1 (±0.1)	0.0202403	NS
		Cluster413	C8;PS	PS	7	0.1 (±0.1)	0.1 (±0.1)	0.000588355	NS
		Cluster306	C16;PS	PS	7	0.0 (±0.0)	0.1 (±0.0)	0.056253	*
		Cluster329	C2;G	G	5.19799	0.1 (±0.0)	0.1 (±0.0)	0.000932691	NS
		Cluster286	C14;G	G	5.75964	7.8 (±1.7)	0.0 (±0.0)	7.76415	*
		Cluster284	C14;PS	PS	5.5	4.9 (±1.3)	0.0 (±0.0)	4.86661	*
		Cluster210	C14;S	S	5.02659	2.8 (±0.8)	0.0 (±0.0)	2.81353	*
		Cluster221	C14;G	G	5.30321	1.0 (±0.3)	0.0 (±0.0)	0.932912	*
		Cluster212	C14;G	G	5.03355	0.8 (±0.2)	0.0 (±0.0)	0.791163	*
		Cluster276	C14;S	S	5.24055	0.1 (±0.0)	0.0 (±0.0)	0.075045	*
		Cluster281	C14;PS	PS	5.5	0.1 (±0.0)	0.0 (±0.0)	0.0651031	*
		Cluster214	C14;PS	PS	5	0.0 (±0.0)	0.0 (±0.0)	0.0398308	*
		Cluster98	C11;G	G	4.44956	2.0 (±2.0)	0.0 (±0.0)	1.96121	NS
		Cluster85	C11;S	S	5.07994	1.4 (±1.4)	0.0 (±0.0)	1.35384	NS
		Cluster72	C11;S	S	5.25106	0.7 (±0.7)	0.0 (±0.0)	0.725623	NS
		Cluster181	C14;S	S	4.82626	0.3 (±0.2)	0.0 (±0.0)	0.328611	NS
		Cluster47	C11;G	G	5.42511	0.3 (±0.3)	0.0 (±0.0)	0.251281	NS
		Cluster300	C16;PS	PS	8.46	0.2 (±0.2)	0.0 (±0.0)	0.167262	NS
		Cluster280	C14;PS	PS	5.5	0.2 (±0.2)	0.0 (±0.0)	0.148001	NS
		Cluster235	C14;PS	PS	5.96	0.1 (±0.1)	0.0 (±0.0)	0.0810965	NS
		Cluster334	C2;PS	PS	6.75	0.1 (±0.1)	0.0 (±0.0)	0.0773332	NS
		Cluster183	C14;PS	PS	5.12854	0.1 (±0.1)	0.0 (±0.0)	0.0591852	NS
		Cluster52	C11;G	G	4.88476	0.0 (±0.0)	0.0 (±0.0)	0.0449449	NS
		Cluster74	C11;S	S	5.22134	0.0 (±0.0)	0.0 (±0.0)	0.0430825	NS
		Cluster213	C14;PS	PS	5	0.0 (±0.0)	0.0 (±0.0)	0.0413718	NS
		Cluster97	C11;PS	PS	5.03	0.0 (±0.0)	0.0 (±0.0)	0.0384631	NS
		Cluster299	C16;S	S	6.97489	0.0 (±0.0)	0.0 (±0.0)	0.037107	NS
		Cluster347	C2;PS	PS	6.86	0.0 (±0.0)	0.0 (±0.0)	0.0366189	NS
		Cluster234	C14;S	S	4.68787	0.0 (±0.0)	0.0 (±0.0)	0.0330638	NS
		Cluster269	C14;S	S	4.65438	0.0 (±0.0)	0.0 (±0.0)	0.0303238	NS
		Cluster75	C11;S	S	5.64256	0.0 (±0.0)	0.0 (±0.0)	0.0288229	NS
		Cluster228	C14;G	G	6.04037	0.0 (±0.0)	0.0 (±0.0)	0.0283444	NS
		Cluster43	C10;S	S	6.96975	0.0 (±0.0)	0.0 (±0.0)	0.0281246	NS
		Cluster160	C13;S	S	5.19749	0.0 (±0.0)	0.0 (±0.0)	0.0264778	NS
		Cluster320	C2;PS	PS	6.17	0.0 (±0.0)	0.0 (±0.0)	0.024851	NS
		Cluster89	C11;G	G	4.74711	0.0 (±0.0)	0.0 (±0.0)	0.0236076	NS
		Cluster397	C8;G	G	5.59279	0.0 (±0.0)	0.0 (±0.0)	0.0221373	NS
		Cluster217	C14;S	S	5.49092	0.0 (±0.0)	0.0 (±0.0)	0.0215625	NS
		Cluster188	C14;PS	PS	4.32	0.0 (±0.0)	0.0 (±0.0)	0.0171924	NS
		Cluster303	C16;PS	PS	6.5	0.0 (±0.0)	0.0 (±0.0)	0.012369	NS
		Cluster96	C11;PS	PS	6.5	0.0 (±0.0)	0.0 (±0.0)	0.00864014	NS
		Cluster73	C11;S	S	5.28408	0.0 (±0.0)	0.0 (±0.0)	0.00817038	NS
		Cluster92	C11;PS	PS	5	0.0 (±0.0)	0.0 (±0.0)	0.00691802	NS
		Cluster316	C2;G	G	7.44698	0.0 (±0.0)	0.0 (±0.0)	0.00658611	NS
		Cluster273	C14;PS	PS	5	0.0 (±0.0)	0.0 (±0.0)	0.00570066	NS
		Cluster408	C8;PS	PS	6.18	0.0 (±0.0)	0.0 (±0.0)	0.00562227	NS
		Cluster69	C11;S	S	5.36209	0.0 (±0.0)	0.0 (±0.0)	0.00509153	NS
		Cluster330	C2;PS	PS	6.18	0.0 (±0.0)	0.0 (±0.0)	0.00479501	NS
		Cluster94	C11;PS	PS	5	0.0 (±0.0)	0.0 (±0.0)	0.0046154	NS
		Cluster93	C11;PS	PS	5	0.0 (±0.0)	0.0 (±0.0)	0.00290818	NS
		Cluster369	C3;G	G	6.95211	0.0 (±0.0)	0.0 (±0.0)	0.00282262	NS
		Cluster402	C8;G	G	6.59978	0.0 (±0.0)	0.0 (±0.0)	0.00255578	NS
		Cluster245	C14;PS	PS	5.55	0.0 (±0.0)	0.0 (±0.0)	0.00242353	NS
SIP	Low	Cluster210	C14;S	S	3.58656	13.4 (±0.8)	57.0 (±14.5)	43.6058	*
		Cluster181	C14;S	S	3.50173	7.5 (±1.1)	23.9 (±8.4)	16.359	*
		Cluster211	C14;S	S	5	4.2 (±0.5)	7.1 (±4.9)	2.97677	NS
		Cluster276	C14;S	S	5.41229	0.5 (±0.0)	2.5 (±1.5)	1.97563	*
		Cluster313	C2;G	G	6.10292	0.5 (±0.5)	1.4 (±1.4)	0.936603	NS
		Cluster72	C11;S	S	5.03339	0.1 (±0.1)	1.1 (±0.9)	0.974234	NS
		Cluster286	C14;G	G	5.61439	15.2 (±0.7)	1.0 (±0.4)	14.1488	*
		Cluster387	C6;G	G	5.75449	0.2 (±0.2)	0.9 (±0.7)	0.753049	NS
		Cluster213	C14;PS	PS	5	9.6 (±0.5)	0.7 (±0.7)	8.91972	*
		Cluster280	C14;PS	PS	5.50031	4.7 (±0.2)	0.5 (±0.8)	4.17662	*
		Cluster212	C14;G	G	5.04915	1.9 (±0.1)	0.5 (±0.3)	1.4253	*
		Cluster85	C11;S	S	5.03105	0.0 (±0.0)	0.4 (±0.4)	0.338936	*
		Cluster401	C8;G	G	5.73755	0.0 (±0.0)	0.4 (±0.3)	0.34235	*
		Cluster314	C2;G	G	6.04287	0.3 (±0.2)	0.3 (±0.4)	0.02166	NS
		Cluster214	C14;PS	PS	5	3.7 (±0.3)	0.3 (±0.2)	3.43267	*
		Cluster183	C14;PS	PS	5.54975	0.2 (±0.0)	0.3 (±0.1)	0.151817	*
		Cluster188	C14;PS	PS	4.31966	0.0 (±0.0)	0.2 (±0.3)	0.152955	NS
		Cluster221	C14;G	G	5.49214	3.9 (±0.2)	0.2 (±0.2)	3.72058	*
		Cluster281	C14;PS	PS	5.50031	3.3 (±0.1)	0.2 (±0.2)	3.09315	*
		Cluster269	C14;S	S	4.57512	0.0 (±0.0)	0.1 (±0.2)	0.121669	NS
		Cluster271	C14;G	G	4.70115	0.2 (±0.0)	0.1 (±0.2)	0.0561556	NS
		Cluster302	C16;G	G	6.39041	20.3 (±2.9)	0.1 (±0.1)	20.1638	*
		Cluster285	C14;PS	PS	5.50031	1.8 (±0.0)	0.1 (±0.1)	1.73343	*
		Cluster218	C14;PS	PS	5.54975	1.7 (±0.1)	0.1 (±0.1)	1.55639	*
		Cluster234	C14;S	S	4.62342	0.0 (±0.0)	0.1 (±0.1)	0.0836275	NS
		Cluster75	C11;S	S	5.19791	0.0 (±0.0)	0.1 (±0.1)	0.0687768	NS
		Cluster223	C14;PS	PS	5.54975	0.0 (±0.0)	0.1 (±0.1)	0.0641278	NS
		Cluster47	C11;G	G	5.36452	0.0 (±0.0)	0.1 (±0.1)	0.0449293	NS
		Cluster341	C2;G	G	6.3536	0.0 (±0.0)	0.1 (±0.1)	0.0190416	NS
		Cluster318	C2;G	G	6.64207	0.0 (±0.0)	0.0 (±0.1)	0.0333206	NS
		Cluster74	C11;S	S	5.07212	0.0 (±0.0)	0.0 (±0.1)	0.0333206	NS
		Cluster311	C18;S	S	6.57349	1.4 (±0.9)	0.0 (±0.0)	1.36215	*
		Cluster190	C14;S	S	5.22475	1.4 (±0.1)	0.0 (±0.0)	1.35328	*
		Cluster279	C14;S	S	5.47886	0.8 (±0.1)	0.0 (±0.0)	0.78613	*
		Cluster309	C18;S	S	6.57187	0.6 (±0.2)	0.0 (±0.0)	0.596238	*
		Cluster291	C15;PS	PS	4.01011	0.6 (±0.1)	0.0 (±0.0)	0.58265	*
		Cluster310	C18;S	S	6.54061	0.5 (±0.2)	0.0 (±0.0)	0.495636	*
		Cluster283	C14;PS	PS	5.50031	0.4 (±0.1)	0.0 (±0.0)	0.393488	*
		Cluster245	C14;PS	PS	5.54975	0.3 (±0.0)	0.0 (±0.0)	0.265484	*
		Cluster292	C15;PS	PS	5.54975	0.2 (±0.0)	0.0 (±0.0)	0.244052	*
		Cluster255	C14;PS	PS	5.54975	0.2 (±0.0)	0.0 (±0.0)	0.190657	*
		Cluster228	C14;G	G	5.72125	0.2 (±0.1)	0.0 (±0.0)	0.180141	*
		Cluster264	C14;PS	PS	4.69897	0.1 (±0.0)	0.0 (±0.0)	0.0912112	*
		Cluster356	C2;PS	PS	7.50031	0.0 (±0.1)	0.0 (±0.0)	0.0313087	NS
		Cluster69	C11;S	S	5.11126	0.0 (±0.0)	0.0 (±0.0)	0.0311593	NS
		Cluster282	C14;PS	PS	5.50031	0.0 (±0.1)	0.0 (±0.0)	0.0286824	NS
		Cluster43	C10;S	S	6.90309	0.0 (±0.0)	0.0 (±0.0)	0.0235204	NS
		Cluster192	C14;PS	PS	5	0.0 (±0.0)	0.0 (±0.0)	0.0189388	NS
		Cluster215	C14;S	S	5.14146	0.0 (±0.0)	0.0 (±0.0)	0.016838	NS
		Cluster266	C14;PS	PS	4.69897	0.0 (±0.0)	0.0 (±0.0)	0.0106867	NS
		Cluster275	C14;PS	PS	5.54975	0.0 (±0.0)	0.0 (±0.0)	0.0087447	NS
		Cluster277	C14;PS	PS	5	0.0 (±0.0)	0.0 (±0.0)	0.00756286	NS
		Cluster198	C14;PS	PS	4.31966	0.0 (±0.0)	0.0 (±0.0)	0.00745445	NS
		Cluster290	C14;PS	PS	5.03012	0.0 (±0.0)	0.0 (±0.0)	0.00621398	NS
		Cluster297	C14;S	S	3.65996	0.0 (±0.0)	0.0 (±0.0)	0.00596356	NS
		Cluster325	C2;PS	PS	6.17005	0.0 (±0.0)	0.0 (±0.0)	0.00596356	NS
		Cluster334	C2;PS	PS	6.74958	0.0 (±0.0)	0.0 (±0.0)	0.00596356	NS
		Cluster70	C11;S	S	4.71897	0.0 (±0.0)	0.0 (±0.0)	0.0058801	NS
		Cluster89	C11;G	G	4.80134	0.0 (±0.0)	0.0 (±0.0)	0.0058801	NS
		Cluster93	C11;PS	PS	5	0.0 (±0.0)	0.0 (±0.0)	0.00490009	NS
		Cluster88	C11;PS	PS	4.50031	0.0 (±0.0)	0.0 (±0.0)	0.00392007	NS
	High	Cluster210	C14;S	S	3.58656	13.4 (±0.8)	30.3 (±26.2)	16.9831	NS
		Cluster181	C14;S	S	3.50173	7.5 (±1.1)	17.7 (±15.2)	10.1548	NS
		Cluster302	C16;G	G	6.39041	20.3 (±2.9)	15.2 (±26.4)	5.05235	NS
		Cluster286	C14;G	G	5.61439	15.2 (±0.7)	8.0 (±12.2)	7.12154	NS
		Cluster387	C6;G	G	5.75449	0.2 (±0.2)	5.0 (±7.3)	4.82189	NS
		Cluster313	C2;G	G	6.10292	0.5 (±0.5)	3.5 (±3.5)	3.02592	NS
		Cluster311	C18;S	S	6.57349	1.4 (±0.9)	3.4 (±6.0)	2.06953	NS
		Cluster314	C2;G	G	6.04287	0.3 (±0.2)	2.4 (±3.8)	2.07203	NS
		Cluster221	C14;G	G	5.49214	3.9 (±0.2)	2.4 (±2.8)	1.48901	NS
		Cluster212	C14;G	G	5.04915	1.9 (±0.1)	2.2 (±2.0)	0.315412	NS
		Cluster218	C14;PS	PS	5.54975	1.7 (±0.1)	1.8 (±1.7)	0.162112	NS
		Cluster309	C18;S	S	6.57187	0.6 (±0.2)	1.4 (±2.5)	0.851433	NS
		Cluster72	C11;S	S	5.03339	0.1 (±0.1)	1.4 (±1.9)	1.29717	NS
		Cluster47	C11;G	G	5.36452	0.0 (±0.0)	1.0 (±1.6)	1.02003	NS
		Cluster310	C18;S	S	6.54061	0.5 (±0.2)	0.9 (±1.5)	0.38359	NS
		Cluster85	C11;S	S	5.03105	0.0 (±0.0)	0.8 (±0.8)	0.756882	NS
		Cluster305	C16;S	S	7.03433	0.0 (±0.0)	0.6 (±0.6)	0.568839	NS
		Cluster280	C14;PS	PS	5.50031	4.7 (±0.2)	0.5 (±0.9)	4.21376	*
		Cluster190	C14;S	S	5.22475	1.4 (±0.1)	0.4 (±0.7)	0.960984	*
		Cluster401	C8;G	G	5.73755	0.0 (±0.0)	0.2 (±0.3)	0.162614	NS
		Cluster245	C14;PS	PS	5.54975	0.3 (±0.0)	0.1 (±0.2)	0.169607	NS
		Cluster213	C14;PS	PS	5	9.6 (±0.5)	0.1 (±0.1)	9.50051	*
		Cluster214	C14;PS	PS	5	3.7 (±0.3)	0.1 (±0.1)	3.66656	*
		Cluster281	C14;PS	PS	5.50031	3.3 (±0.1)	0.1 (±0.1)	3.1964	*
		Cluster303	C16;PS	PS	6.50031	0.0 (±0.0)	0.1 (±0.1)	0.0583531	NS
		Cluster301	C16;G	G	7.13194	0.0 (±0.0)	0.1 (±0.1)	0.051488	NS
		Cluster211	C14;S	S	5	4.2 (±0.5)	0.0 (±0.0)	4.16244	*
		Cluster285	C14;PS	PS	5.50031	1.8 (±0.0)	0.0 (±0.0)	1.81438	*
		Cluster279	C14;S	S	5.47886	0.8 (±0.1)	0.0 (±0.0)	0.797146	*
		Cluster291	C15;PS	PS	4.01011	0.6 (±0.1)	0.0 (±0.0)	0.595565	*
		Cluster276	C14;S	S	5.41229	0.5 (±0.0)	0.0 (±0.0)	0.469407	*
		Cluster283	C14;PS	PS	5.50031	0.4 (±0.1)	0.0 (±0.0)	0.424216	*
		Cluster292	C15;PS	PS	5.54975	0.2 (±0.0)	0.0 (±0.0)	0.239762	*
		Cluster255	C14;PS	PS	5.54975	0.2 (±0.0)	0.0 (±0.0)	0.198498	*
		Cluster271	C14;G	G	4.70115	0.2 (±0.0)	0.0 (±0.0)	0.187651	*
		Cluster228	C14;G	G	5.72125	0.2 (±0.1)	0.0 (±0.0)	0.170701	*
		Cluster183	C14;PS	PS	5.54975	0.2 (±0.0)	0.0 (±0.0)	0.149921	*
		Cluster264	C14;PS	PS	4.69897	0.1 (±0.0)	0.0 (±0.0)	0.0912112	*
		Cluster282	C14;PS	PS	5.50031	0.0 (±0.1)	0.0 (±0.0)	0.0355426	NS
		Cluster356	C2;PS	PS	7.50031	0.0 (±0.1)	0.0 (±0.0)	0.0313087	NS
		Cluster341	C2;G	G	6.3536	0.0 (±0.0)	0.0 (±0.0)	0.0281162	NS
		Cluster308	C18;G	G	6.4023	0.0 (±0.0)	0.0 (±0.0)	0.0248859	NS
		Cluster306	C16;PS	PS	7	0.0 (±0.0)	0.0 (±0.0)	0.0240277	NS
		Cluster192	C14;PS	PS	5	0.0 (±0.0)	0.0 (±0.0)	0.0189388	NS
		Cluster300	C16;PS	PS	8.45967	0.0 (±0.0)	0.0 (±0.0)	0.0171627	NS
		Cluster215	C14;S	S	5.14146	0.0 (±0.0)	0.0 (±0.0)	0.016838	NS
		Cluster299	C16;S	S	7.14267	0.0 (±0.0)	0.0 (±0.0)	0.012872	NS
		Cluster266	C14;PS	PS	4.69897	0.0 (±0.0)	0.0 (±0.0)	0.0106867	NS
		Cluster369	C3;G	G	6.87615	0.0 (±0.0)	0.0 (±0.0)	0.00858133	NS
		Cluster188	C14;PS	PS	4.31966	0.0 (±0.0)	0.0 (±0.0)	0.00776747	NS
		Cluster269	C14;S	S	4.57512	0.0 (±0.0)	0.0 (±0.0)	0.00776747	NS
		Cluster198	C14;PS	PS	4.31966	0.0 (±0.0)	0.0 (±0.0)	0.00745445	NS
		Cluster277	C14;PS	PS	5	0.0 (±0.0)	0.0 (±0.0)	0.00701164	NS
		Cluster304	C16;S	S	7.02549	0.0 (±0.0)	0.0 (±0.0)	0.00686507	NS
		Cluster365	C3;G	G	5.5544	0.0 (±0.0)	0.0 (±0.0)	0.00686507	NS
		Cluster290	C14;PS	PS	5.03012	0.0 (±0.0)	0.0 (±0.0)	0.00621398	NS
		Cluster297	C14;S	S	3.65996	0.0 (±0.0)	0.0 (±0.0)	0.00596356	NS
		Cluster334	C2;PS	PS	6.74958	0.0 (±0.0)	0.0 (±0.0)	0.00596356	NS
		Cluster69	C11;S	S	5.11126	0.0 (±0.0)	0.0 (±0.0)	0.00558534	NS
		Cluster325	C2;PS	PS	6.17005	0.0 (±0.0)	0.0 (±0.0)	0.00338916	NS
		Cluster3	C1;S	S	8.05899	0.0 (±0.0)	0.0 (±0.0)	0.0025744	NS

## Sheet: Table S3
AIC values for the six models determining the acquisition of phenotypic traits over evolutionary time
Variation in diversification	Transition model	Log likelihood	Free parameters	AIC weights
Independent from pH niche breadth	Model 6	-2465.32	9	0.954269
Dependent from pH niche breadth	Model 6	-2468.36	9	0.0457308
Homogeneous across lineages	Model 6	-2485.33	6	3.90369e-08
Dependent from pH niche breadth	Model 5	-2482.72	9	2.63934e-08
Independent from pH niche breadth	Model 5	-2483.64	9	1.05707e-08
Homogeneous across lineages	Model 5	-2502.88	6	9.31882e-16
Independent from pH niche breadth	Model 2	-2515.75	6	2.41295e-21
Homogeneous across lineages	Model 2	-2532.52	3	2.51552e-27
Independent from pH niche breadth	Model 4	-2534.77	7	4.85423e-30
Independent from pH niche breadth	Model 3	-2540.67	7	1.33602e-32
Independent from pH niche breadth	Model 1	-2551.31	7	3.20214e-37
Dependent from pH niche breadth	Model 4	-2561.5	7	1.2012e-41
Homogeneous across lineages	Model 1	-2570.7	4	2.41979e-44
Dependent from pH niche breadth	Model 3	-2567.93	7	1.93072e-44
Dependent from pH niche breadth	Model 1	-2569.27	7	5.05668e-45
Homogeneous across lineages	Model 4	-2600.94	4	1.78594e-57
Dependent from pH niche breadth	Model 2	-2617.67	6	1.3102e-65
