# Supplementary material for: Niche breadth specialization impacts ecological and evolutionary adaptation following environmental change
Source: ISME J. 2024 Sep 26;18(1):wrae183. doi: 10.1093/ismejo/wrae183 (PMC11630254; doi:10.1093/ismejo/wrae183)
Supplement: DataSources_SG_final_wrae183 [file datasources_sg_final_wrae183.xlsx]

## Sheet: Content
Data source	Title	Related figure (if any)
Data1	AOA pH niche breadth database
Data2	Statistical analysis of the different possible niche breadth index according to pH or abundance range	Figure S1
Data3	Soil pH, AOA abundance and AOA community composition (phylotype level) for the 47 soils	Figure S1
Data4	Number of sequencing reads, abundance and proportion of specialists, generalists and putative-specialists in the 47 soils	Figure 1; Figure 2
Data5	Statistical analysis of niche breadth specialisation across pH gradient by classifying per soil	Figure 1
Data6	Abundance and community composition (phylotype level) of resident AOA for each soil sample, time point and approach combination in the native pH and the pH change experiments	Figure 2; Figure S3
Data7	Statistical comparison of the abundance of resident specialists and generalists in each of the three native-pH incubated soils (native soil experiment)	Figure 2a
Data8	Statistical comparison of the proportion of resident specialists or generalists across the three native-pH incubated soils (native soil experiment)	Figure 2b
Data9	Abundance and community composition (phylotype level) of active AOA for each soil sample and approach combination after 30 days in the pH change experiment	Figure 3
Data10	ANOSIM comparing the community composition of the resident AOA communities in pH-perturbed incubated soils under different conditions and time (pH change experiment)	Figure S4
Data11	Statistical comparison of the abundance of active AOA between the three pH-perturbed incubated soils (pH change experiment)	Figure 3a
Data12	Statistical comparison of the abundance of the active specialist and generalist AOA within each of the three pH-perturbed incubated soils (pH change experiment)	Figure 3a
Data13	Statistical comparison of the proportion of active specialists or generalists between the three pH-perturbed incubated soils (pH change experiment)	Figure 3a
Data14	ANOSIM comparing the community composition of the active AOA communities in pH-perturbed incubated soils under different conditions and time (pH change experiment)	Figure 4
Data15	Shannon diversity index of active and resident phylotypes in the three pH-pertubed incubated soils (pH change experiment)	Figure 5a,b
Data16	Statistical comparison of the Shannon diversity index in all incubated soils (native soil and pH change experiments)	Figure 5a,b
Data17	Estimation of dormancy and death in the three pH-perturbed incubated soils (pH change experiment)	Figure 5c,d
Data18	Statistical comparison of the proportion of dormancy and death between the native-pH and pH-perturbed incubated soils (pH change experiment)	Figure 5d

## Sheet: Data1
AOA pH niche breadth database
Indexing	Phylotype ID1	Phylotype ID2	Phylotype taxonomy	Cluster	Number sites	Abundance	[H3O+] mean	Stdev	Sterr	B (pH niche breadth)	S/G/PS	amoA sequences (400bp - truncated)
1	Cluster297	Abundances-AOA-0	C14_S0_0_298	C14	6	21300000	0.000219	0.000105	2.28e-08	4.99156e-05	S	CACTACTTATTCATAGTAGTGGTAGCAGTCAACTCGACCTTGTTGACAATCAACGCAGGAGACTACATATTCTATACTGACTGGGCGTGGACTTCATTTGTGGTATTTTCAGTATCACAGACACTCATGCTTGCTGTCGGTGCCGCGTACTACCTTACATTCACTGGAGTTCCAGGAACTGCAACATACTATGCACTGATGTTCAACATGATAAATCTCATAACGATAGATGATCCGCTAGAGACTGCTTTCAAATACCCAAGAACTACATTGCCTCCACACATGACTCCAATAGAACCCCAAGTTGGAAAGTTCTATGATAGTCCGGTCGCACTAGGTGCGGGTGCCGGTGCTGTCCTGTCAGTTACAATGACAGCTTTAGGCTGCAAATTGACA
2	Cluster360	Abundances-AOA-100	C3_S16_186_4	C3	1	9040	4.68e-05	0	0	0	PS	CACTACTTGTTCATAGTGGTGGTTGCTGTCAACAGCACGCTGCTAACTATCAACGCAGGAGACTATATCTTCTACACAGACTGGGCGTGGACATCATTTGTCGTATTTTCGATCTCTCAATCTACAATGCTTGCAGTGGGAGCGATATACTATATGCTGTTCACAGGAGTTCCAGGAACTGCCACATATTATGCTACACTGTTCAACATGGTCAACCTGCTGCTCATAAGGGATCCACCTGAAGTGGCATTCAAGTATCCAAGGCCTACACTGCCATCGTATATGACTCCTATCGAACCTCAGGTCGGTAAGTTCTACAATAGTCCTGTAGCCTTGGGAGCAGGCGCGGGAGCAGTGCTGACGGTTCCGATAGCTGCGTTAGGTGCAAAGCTCAAC
3	Cluster363	Abundances-AOA-101	C3_S16_210_2	C3	1	4520	4.68e-05	0	0	0	PS	CACTACTTGTTCATAGTGGTGGTCGCTGTCAACAGCACGCTGCTAACCATCAACGCAGGAGACTATATCTTCTACACAGACTGGATGTGGTCATCATTTGTAGTATTTTCGATCTCTCAATCTACAATGCTTGTAGTAGGAGCGATATACTATATGTTGTTCACAGGAGTTCCAGGAACTGCCACATATTACGCCACACTGTTTAACATGGTCAATCTGCTACTCATAAGGGATCCATTGGAGGTGGCATTCAAATATCCAAGGCCTACACTGCCAGCGTATATGACTCCCGTCGAACCTCAGGCTGGCAAGTTCTACAACAGTCCTGTTGCCTTAGGAGCAGGCTCGGGAGCGGTGCTGTGCGTTCCAATAGCTGCGCTAGGTGCAAAGCTTAAC
4	Cluster64	Abundances-AOA-102	C11_S16_214_2	C11	3	72800	7.41e-06	1.69e-05	6.25e-08	0.0192367	G	CACTATCTGTTCATTGTTGTAGTTGCTGTTAATAGCACGCTGCTGACCATTAATGCAGGGGACTACATCTTCTACACCGACTGGGCTTACAGCTCCTTTGTAGTATTTTCGATTTCACAATCGACTATGCTTGCTGTAGGAGCTGTCTATTACCTGCTGTTCACAGGAGTTCCGGGAACAGCCACGTATTACGCAACGTTATTCAATATGATCAACCTACTGCTGGTACGAGATCCATTGCAAGTAGCATTCCAGTATCCGAGACCGACATTGCCACCTTATATGACCCCAATTGAACCTCAGGTCGGAAAGTTCTATAACAGTCCCGTCGCGTTGGGTTCGGGAGCTTCAGCAGTGTTAACTGTGCCTATCGCAGCATTAGGTGCTAAACTAAAT
5	Cluster65	Abundances-AOA-103	C11_S16_249_2	C11	1	4520	4.68e-05	0	0	0	PS	CACTATCTGTTCATTGTTGTAGTTGCTGTCAATAGCACGCTGCTGACAATTAATTCAGGAGACTACATATTCTACACCGACTGGGCTTGGACATCCTTTGTAATATTTTCGATTGCACAATCGACTATGCTTGCAGTAGGAGCTGTCTATTACTTGCTCTTCACAGGAGTTCCGGGAACAGCCACGTATTACGCTACGTTATTCAATATGATCAACCTACTGCTGGTACGAGATCCATTGCAAGTAGCATTCCAGTATCCGAGGCCGACATTGCCACCTTATATGACCCCAATTGAACCTCAGGTCGGAAAGTTCTATAACAGTCCCGTCGCGTTGGGTTCGGGAGCTTCAGCAGTGTTAACTGTGCCTATCGCAGCATTAGGTGCTAAACTAAAT
6	Cluster364	Abundances-AOA-104	C3_S16_259_2	C3	1	4520	4.68e-05	0	0	0	PS	CACTACTTGCTCATAGTGGTGGTTGCTGTCAACAGCACGCTGCTAACTATCAACGCAGGAGACTATATCTTCTACACAGACTGGGCGTGGACATCATTTGTCGTATTTTCGATCTCTCAATCTACAATGCTTGCAGTGGGAGCGATATACTATATGCTGTTCACAGGAGTTCCAGGAACTGCCACATATTATGCTACGCTGTTCAACATGGTCAACCTGCTGCTCATAAGGGATCCACTTGAAGTCGCATTCAAGTACCCAAGGCCTACACTGCCATCGTATATGACTCCTATCGAACCTCAGGTCGGTAAGTTCTACAATAGTCCTGTGGCCTTGGGAGCAGGCGCGGGAGCCGTGCTGACTGTTCCAATAGCTGCGTTAGGTGCGAAGCTCAAC
7	Cluster16	Abundances-AOA-105	C1_S16_35_6	C1	1	13600	4.68e-05	0	0	0	PS	CACTATCTATTCATAGCTGTAGTTGCTGTAAATAGTACATTATTGACAATCAATGCAGGAGACTACATTTTCTATACAGATTGGGCATGGACATCATTCGTAGTATTCTCAATATCCCAATCAACAATGCTTGTAGTCGGCGCAATCTATTACATGCTATTCACCGGTGTACCAGAGACTGCAACATATTATGCAACAATATTCAATATGATAAATCTACTGCTGGTCAGAGATCCTCTAGAGATGGCATTCAAGTATCCTCGTCCAACATTGCCTCCATACATGACCCCAATTGAGCCTCAGGTCGGTAAGTTCTACAATAGTCCCGTGGCGCTAGGATCGGGAGCAGGAGCTGTACTGAGCGTTCCAATAGCTGCACTAGGTGCTAAACTAAAT
8	Cluster379	Abundances-AOA-106	C4_S16_54_2	C4	1	9040	4.68e-05	0	0	0	PS	CACTATCTATTCATAGTAGTCGTTGCTGTTAACAGTACATTATTAACTATCAATGCTGGTGACTATATCTTCTATACTGATTGGGCTTGGACTTCATTTGCCGTATTTTCTATTTCACAATCTACTATGCTTGTGGTAGGAGCGATTTATTATATGCTCTTCACAGGAGTTCCAGGTACAGCTACATATTATGCAACTGTATTCAATATGATAAACCTGTTGCTCATCAAGGATCCGCTAGAAATGGCATTTAAATATCCTAGACCTGCGCTACCTCCGTATATGACGCCTATAGAGCCTCAGGTCGGTAAGTTCTACAATAGTCCTGTAGCTTTAGGTGCAGGAGCAGGTGCAGTGCTTAGTGTGCCAATAGCAGCATTAGGTGCTAAATTAAAT
9	Cluster159	Abundances-AOA-107	C13_S16_64_2	C13	1	4520	4.68e-05	0	0	0	PS	CGCTATTTATTCATAGTTGTTGTTGCAGTTAATAGTACGTTGCTTACAATCAACGCAGGAGATTATATCTTCTATACCGACTGGGCCTGGACATCATTTGCCGTATTTTCAATTTCTCAACCCACGATGCTTGTGGTTGGAGCTATACACTATATGTTGTTTACAGGTGTCCCGGGTACAGCTACGTATTATGCGACACTGTTTAATATGATCAACTTATTGCTGATTGCCGATCCCCTAGAAATGGCATTCAAGTATCCTAGACCCACCTTACCTCCATACATGACTCCAATTGAACCACAGGTAGGAAAGTTCTATAATAGTCCTGTCGCGTTAGGCGCCGGCGCGGGAGCGGTGCTTTGTGTCCCCATAGCGGCATTGGGTGCTAAACTTAAC
10	Cluster175	Abundances-AOA-108	C14_S1_10_5	C14	2	12500000	4.95e-05	4.89e-06	1.38e-09	2.75409e-06	S	CATTACTTGTTTATAGTAGTGGTAGCAGTCAACTCTACCTTGTTGACCATCAATGCCGGAGACTACATATTCTATACTGACTGGGCGTGGACATCATTTGTGGTATTTTCAATATCACAGACACTCATGCTTGCAGTCGGTGCCGCGTACTACCTCACATTTACTGGAGTTCCAGGAACTGCAACATACTATGCACTATTGTTTAACATGGTCAACCTATTAACGATAGATGATCCGCTAGAGACTACTTTCAAATACCCAAGGACTACACTGCCTCCATACATGACTCCAATAGAACCTCAAGTTGGAAAGTTCTATGATAGTCCGGTCGCACTAGGTGCTGGCGCCGGTGCTGTCCTGTCAGTTACAATGACGGCTTTAGGCTGCAAATTGACA
11	Cluster230	Abundances-AOA-109	C14_S1_11_11	C14	2	14200000	4.66e-05	1.15e-05	3.05e-09	1.6152e-05	S	CACTACTTATTCATAGTAGTGGTAGCAGTCAACTCGACCCTGTTGGTAATCAACGCAGGAGACTACATCTTCTATACTGACTGGATGCGGACATCTTATGTGATACTTACACTATCACAATCATTGATGCTCGCAGTCGGTGCAGCATATTACCATACGTTTACTGGTGTACCAGGAACGGCAACCTACTATGCACTGTTGTTCAACATGATCAATCTAATCACAATAGATGATCCTCTTGAGACTGCTTTCAAATACCCAAGAACCACATTGCCTCCATACATGACACCAATAGAACCCCAAGTAGGAAAGTTCTATGATAGTCCCGTCGCTTTGGGTGCAGGCGCTAGTGCAGTTTTGACAGTAACAATGACTGCATTAGGATGCAAACTCACA
12	Cluster396	Abundances-AOA-10	C8_S10_12_13	C8	1	6480000	2.19e-07	0	0	0	PS	CACTACCTCTTCATAGTAGTAGTTGCTGTAAATAGCACACTATTGACTATTAATGCTGGAGACTATATCTTCTACACCGACTGGGCATGGACGTCATTCGTCGTATTCTCTATATCTCAATCGACAATGCTTGTGGTGGGGGCAATATACTATATGCTGTTTACAGGCGTGCCGGGTACCGCTACTTATTATGCAACAATGTTCAATATGATCAACCTTTTACTGATCAGAGATCCATTAGAGGTAGCCTTCAAGTATCCCCGTCCGACATTGCCGCCATACACGACTCCAATTGAACCTCAGGTAGGTAAATTCTACAATAGTCCTGTAGCCTTAGGAGCAGGCGCGGGGGCAGTGCTATCAGTACCAATTGCGGCATTGGGTGCTAAACTAAAC
13	Cluster177	Abundances-AOA-110	C14_S1_13_5	C14	3	3330000	4.71e-05	1.06e-05	5.83e-09	2.78569e-05	S	CACTACTTATTCATAGTAGTGGTAGCAGTCAACTCGACCTTGTTGACAATCAACGCAGGAGACTACATCTTCTATACTGACTGGATGTGGACATCTTATGTGATATTTACTCTATCACAATCATTGATGCTCGCAGTCGGTGCAGCATACTACCTTACGTTCACTGGTGTTCCAGGAACAGCAACATACTATGCACTGTTGTTCAACATGATCAATCTAATCACAATAGATGATCCTCTTGAGACTGCTTTCAAATACCCAAGAACCACATTACCTCCATACATGACTCCAATAGAACCCCAAGTCGGAAAGTTCTATGATAGTCCCGTCGCGTTAGGTGCAGGCGCTAGTGCAGTTTTGACAGTAACAATGACTGCATTGGGTTGCAAACTAACA
14	Cluster204	Abundances-AOA-111	C14_S1_16_3	C14	2	4430000	2.63e-05	2.01e-05	9.55e-09	0.000277516	G	CACTACTTATTCATAGTAGTGGTAGCAGTCAACTCGACCTTGTTGACAATCAACGCTGGAGACTACATCTTCTATACTGACTGGGCGTGGACATCTTTTGTGATATTTACATTATCACAATCATTGATGCTCGCAGTCGGTGCAGCATACTATCTGACGTTTACTGGAGTTCCAGGAACGGCAACATACTATGCACTGTTGTTCAACATGATCAATCTAATCACAATAGATGATCCTCTTGAGACTGCTTTCAAATACCCAAGAACCACATTGCCTCCATACATGACACCAATAGAACCGCAGGTAGGAAAGTTCTGTGATAGTCCCGTAGCCTTGGGTGCAGGCGCTAGTGCCGTATTAACGGTAACAATGACTGCATTAGGAACCAAACTAACA
15	Cluster179	Abundances-AOA-112	C14_S1_17_3	C14	1	3080000	5.01e-05	0	0	0	PS	CACTACTTATTCATAGTAGTGGTAGCAGTCAACTCGACCTTGTTGACAATCAACGCAGGAGACTACATATTCTACACTGACTGGATGTGGACATCATATGTGATATTTACTCTATCACAATCATTGATGCTAGCAGTCGGGGCAGCATACTACCTTACGTTCACTGGAGTTCCAGGAACGGCAACTTACTATGCACTGATGTTCAACATGATAAATCTATTGACAATAGATGATCCATTGGAGACTGCTTTCAAATATCCAAGAACTACACTGCCTCCATACATGACTCCGATAGAACCCCAAGTAGGTAAGTTCTATGATAGTCCGGTAGCGCTAGGTGCAGGTGCTGGTGCAGTCCTTACGGTAACAATGACTGCATTAGGCTGCAAACTAACA
16	Cluster46	Abundances-AOA-113	C11_S1_19_3	C11	2	1870000	5.04e-05	2.09e-06	1.53e-09	1.25886e-06	S	CACTATCTGTTCATTGTTGTAGTTGCTGTGAATAGCACGCTGCTGACAATTAATTCAGGAGACTACATATTCTACACCGACTGGGCTTGGACATCCTTTGTAATATTTTCGATTGCACAATCGACTATGCTTGCAGTAGGAGCTGTCTATTACTTGCTCTTCACAGGAGTTCCAGGAACAGCCACGTATTACGCAACGCTATTCAACATGATCAACCTGCTGCTAGTCCGAGATCCGTTGGAAATCGCATTCAAGTATCCTAGACCCACATTGCCACCTTATACGACGCCAATTGAGCCTCAGGTCGGAAAGTTCTATAACAGTCCCGTAGCCTTGGGAGCTGGTGCTTCAGCAGTGTTAACCGTGCCTATAGCAGCATTAGGTGCTAAGCTGAAT
17	Cluster180	Abundances-AOA-114	C14_S1_22_2	C14	2	1440000	4.42e-05	1.44e-05	1.2e-08	8.84503e-05	S	CACTATTTGTTTATAGTAGTGGTAGCAGTCAACTCTACCTTGTTGACCATCAATGCCGGAGACTACATATTCTATACAGATTGGGCATGGACGTCATTTGTGGTATTTTCAATATCACAGACACTCATGCTTGCAGTCGGTGCCGCGTACTACCTCACATTTACTAGAGTTCCAGGAACTGCAACATACTATGCACTGTTGTTTAACATGGTCAACCTATTAACGATAGATGATCCGCTAGAGACTGCTTTCAAATATCCAAGGACTACACTGCCTCCATACATGACTCCAATAGAACCTCAAGTTGGAAAGTTCTATGATAGTCCAGTCGCACTAGGTGCTGGTGCCGGTGCTGTCCTGTCAGTTACAATGACGGCTTTAGGCTGCAAATTGACA
18	Cluster296	Abundances-AOA-115	C15_S1_23_3	C15	1	1850000	5.01e-05	0	0	0	PS	CACTACTTGTTTATAGTAGTGGTAGCAGTCAACTCTACCTTGTTGACCATCAATGCCGGAGACTACATATTCTATACTGACTGGGCATGGACTTCATTTGTGGTATTTTCAGTATCGCAGACACTCATGCTTGCTGTCGGTGCCGCGTACTGCCTTACATTCACTGGAGTTCCAGGAACTGCAACATACTATGCACTAATGTTCAACATGATCAATCTCATAACGATAGATGATCCGCTAGAGACTGCTTTCAAATACCCAAGAACTACATTGCCTCCATATATGACTCCAATAGAACCCCAAGTTGGAAAGTTCTATGATAGTCCGGTCGCGCTAGGTGCGGGCGCCGGTGCTGTCCTGTCAGTTACGATGACAGCTTTAGGCTGCAAATTGACA
19	Cluster174	Abundances-AOA-116	C14_S1_5_8	C14	11	40300000	1.54e-05	1.51e-05	2.37e-09	0.000150898	S	CACTACTTATTCATAGTAGTGGTAGCAGTCAACTCGACCCTGTTGGTAATCAACGCAGGAGACTACATATTCTACACTGATTGGGCATGGACATCATATGTGATATTCACATTATCACAATCATTGATGCTCGCAGTTGGTGCAGCATATTACCTAACGTTCACTGGTGTTCCAGGAACTGCAACATACTATGCACTGTTGTTCAACATGATCAATCTAATTACAATAGATGATCCTCTTGAGACTGCTTTCAAATACCCGAGAACCACATTGCCTCCATACATGACCCCAATAGAACCCCAAGTAGGAAAGTTCTATGATAGTCCCGTAGCTTTGGGTGCAGGCGCTAGTGCAGTATTAACGGTAACAATGACTGCATTAGGAACCAAACTAACA
20	Cluster293	Abundances-AOA-117	C15_S17_0_165	C15	2	2710000	9.99e-05	9.44e-06	5.73e-09	5.41995e-06	S	CACTACTTATTCATAGTAGTGGTAGCAGTAAACTCGACCTTGTTGACAATCAACGCGGGAGACTACATCTTCTATACTGACTGGGCATGGACATCATATGTGATATTCACTTTATCACAATCATTGATGCTCGCAGTCGGTGCAGCATATTACCTTACGTTCACTGGTGTACCAGGAACAGCAACCTACTATGCGCTGATGTTTAACATGGTTAATCTATTGACAATAGATGATCCACTAGAGACTGCATTCAAGTATCCAAGGACTACATTGCCTCCATACATGACTCCTATAGAACCCCAAGTGGGCAAGTTCTATGATAGTCCTGTAGCATTAGGTGCAGGTGTTGGCGCAGTTTTGACAGTTACAATGACTGCATTAGGCTGCAAATTAACA
21	Cluster208	Abundances-AOA-118	C14_S17_123_2	C14	1	112000	9.77e-05	0	0	0	PS	CACTACTTATTCATAGTAGTGGTAGCAGTCAACTCGACCCTGTTGGTAATCAACGCAGGAGACTACATATTCTACACTGACTGGATGTGGACATCATATGTGATATTTACATTATCACAATCATTGAAGCTCGCAGTTGGTGCGGCGTATTACCTAACGTTTACTGGTGTTCCAGGAACGGCAACATACTATGCACTGTTGTTCAACATGATCAATCTAATTACAATAGATGATCCTCTTGAGACTGCTTTCAAATACCCGAGAACCACATTGCCTCCATACATGACCCCAATAGAACCCCAAGTAGGAAAGTTCTATGATAGTCCCGTAGCTTTGGGTGCAGGCGCTGGTGCAGTATTAACGGTAACAATGGCTGCATTAGGAACCAAACTCACA
22	Cluster209	Abundances-AOA-119	C14_S17_14_12	C14	2	87400	0.000104	1.54e-05	5.22e-08	7.43232e-05	S	CACTACTTATTCATAGTAGTGGTAGCAGTCAACTCGACCTTGTTGACAATCAACGCAGGAGACTACATATTCTACACTGACTGGGCATGGACATCATATGTGATATTTACATTATCACAATCGTTGATGCTAGCGGTTGGTGCAGCATACTACCTAACGTTCACTGGTGTACCAGGAACTGCAACCTATTATGCACTGATGTTCAACATGATCAATCTGTTGACAATAGATGACCCACTAGAACAGGCTTTCAAGTACCCGAGAACTACATTGCCACCATACATGACTCCAATAGAACCCCAAGTAGGCAAGTTCTATGATAGTCCGGTTGCATTAGGTGCCGGTGTTGGTGCGGTCCTTACAGTAACTATGACTGCATTAGGCTGCAAACTAACA
23	Cluster397	Abundances-AOA-11	C8_S10_139_2	C8	13	31800000	4.71e-06	6.26e-06	1.11e-09	0.000313224	G	CACTATCTATTCATTGTAGTAGTTGCTGTAAATAGCACACTACTGACTATTAATGCTGGAGACTATATCTTCTACACTGATTGGGCACGGACGTCATTCGTCGTATTCTCTATCGCTCAATCGACAATGCTTGTGGTGGGGGCAATATACTATATGCTGTTTACAGGCGTGCCGGGTACCGCTACTTATTATGCAACAATGTTCAATATGATCAACCTTTTACTGATCAGAGATCCATTGGAGGTGGCCTTCAAGTATCCGCGTCCGACATTACCGCCATACATGACTCCCATTGAACCTCAGGTAGGAAAGTTTTACAACAGTCCTGTAGCCTTAGGAGCAGGCGCAGGAGCAGTGCTATCGGTACCAATTGCGGCTTTGGGTGCTAAACTTAAC
24	Cluster66	Abundances-AOA-120	C11_S17_142_3	C11	2	36600	0.000106	1.74e-05	9.11e-08	0.000141077	S	CACTATCTGTTCATTGTTGTTGTTGCTGTCAATAGCACGTTGCTGACAATTAATTCAGGAGACTACGTCTTCTACACCGACTGGGCGTGGACATCCTTTGTAGTATTTTCGATTGCACAATCGACTATGCTTGCAGTAGGAGCTGTCTATTACTTGCTCTTTTCAGGAGTTCCTGGAACAGCGACGTATTATGCAACGTTATTCAACATGATCAACCTACTACTGGTACGAGATCCATTGCAAATAGCATTCCAGTATCCTAGACCGACATTGCCACCATACATGACACCAATTGAGCCTCAGGTCGGAAAGTTCTATAATAGTCCCGTTGCGTTGGGTCCGGGAGCTTCAGCAGTATTAACTGTGCCTATAGCAGCATTAGGTGCTAAACTAAAT
25	Cluster67	Abundances-AOA-121	C11_S17_205_2	C11	1	5330	9.77e-05	0	0	0	PS	CACTATCTGTTCATTGTTGTAGTCGCCGTTAATAGCACGCTGCTGACCATTAATGCAGGGGACTATATCTTCTACACCGACTGGGCGTGGACATCCTTTGTAGTATTTTCGATTGCACAATCGACTATGCTTGCAGTAGGAGCTGTCTATTACTTGCTCTTTACAGGAGTTCCGGGAACAGCCACATATTATGCAACGTTATTCAACATGATCAACCTACTGCTGGTACGAGATCCATTGCAAATAGCATTCCAGTATCCGAGACCAACATTGCCACCGTACATGACCCCAATTGAACCTCAGGTCGGAAAGTTCTATAACAGTCCCGCCGCGTTGGGTTCGGGAGCTTCAGCAGTGTTAACTGTGCCTATAGCAGCATTAGGTGCTAAACTAAAT
26	Cluster291	Abundances-AOA-122	C15_S17_281_2	C15	1	5330	9.77e-05	0	0	0	PS	CACTACTTATTCATAGTAGTGGTAGCAGTCAACTCGACCTTGTTGACAATCAGCGCAGGAGACTACATCTTCTATACTGACTGGATGTGGACATCTTATGTGATATTTACTCTATCACAATCATTGATGCTCGCAGTCGGTGCAGCATACTACCTTACGTTCACTGGTGTTCCAGGAACAGCAACATACTATGCACTGTTGTTTAACATGGTCAACCTATTAACGATAGATGATCCGCTAGAGACTGCTTTCAAATATCCAAGGACTACACTGCCTCCATACATGACTCCAATAGAACCTCAAGTTGGAAAGTTCTATGATAGTCCGGTCGCATTAGGTGCTGGTGCCGGTGCTGTCCTGTCAGTTACAATGACGGCTCTAGGCTGCAAATTGACA
27	Cluster295	Abundances-AOA-123	C15_S18_0_322	C15	1	1900000	0.0002	0	0	0	PS	CACTACTTATTCATAGTAGTGGTAGCAGTAAACTCGACCTTGTTGACAATCAACGCGGGAGACTACATCTTCTACACTGACTGGGCATGGACATCATATGTGATATTCACTTTATCACAATCATTGATGCTCGCAGTCGGTGCAGCATATTACCTTACGTTCACTGGTGTACCAGGAACGGCGACCTACTATGCGCTGATGTTTAACATGGTTAATCTATTGACAATAGACGATCCATTAGAGACTGCATTCAAGTATCCAAGGACTACATTGCCTCCATACATGACTCCTATAGAACCCCAAGTGGGCAAGTTCTATGATAGTCCTGTAGCGTTAGGTGCAGGTGCTGGCGCAGTTTTGACAGTCACAATGACTGCATTAGGCTGCAAATTAACA
28	Cluster318	Abundances-AOA-124	C2_S19_1006_2	C2	10	3510000	2.28e-07	2.27e-07	1.21e-10	0.000528374	G	CACTACTTATTCATAGTAGTAGTTGCTGTAAACAGCACCTTACTTACTATCAATGCAGGAGACTACATTTTCTACAGTGATTGGGCTTGGACATCATTCGTAGTATTCTCGATATCACAATCAACTATGCTTGTGGTAGGTGCGATATACTATATGTTGTTCACAGGTGTTCCGGGAACAGCTACGTATTATGCGACAATATTCAACATGATCAATCTGTTGTTAGTGAGAGATCCATTGGAGATGGCATTCAAGTACCCGCGGCCTACATTGCCTCCGTATATGACGCCCATAGAGCCTCAGGTCGGAAAGTTCTACAACAGTCCCGTAGCATTGTGTTCAGGTGCAGGAGCAGTACTTAGTGTACCGGTGGCTGCATTGGGCGCAAAGCTCAAC
29	Cluster319	Abundances-AOA-125	C2_S19_1010_2	C2	3	2240000	1.99e-07	2.52e-07	1.68e-10	0.00106906	G	CACTATCTGTTCATTGTTGTAGTTGCAGTCAATAGCACACTGCTGACAATTAATTCAGGAGACTACATTTTCTACAGTGATTGGGCTTGGACATCATTCGTAGTATTCTCGATATCACAATCAACTATGCTTGTGGTAGGTGCGATATACTATATGTTGTTCACAGGTGTTCCGGGAACAGCTACGTATTATGCGACAATATTCAACATGATCAATCTGTTGTTAGTGAGAGATCCATTGGAGATGGCATTCAAGTATCCGCGGCCTACATTGCCTCCGTATATGACGCCCATAGAGCCTCAGGTCGGAAAGTTCTACAACAGTCCCGTAGCTTTAGGTTCAGGTGCAGGAGCAGTACTAAGTGTACCAATTGCTGCATTAGGAGCAAAGCTCAAC
30	Cluster320	Abundances-AOA-126	C2_S19_1018_2	C2	1	4640	6.76e-07	0	0	0	PS	CACTACTTATTCATAGTAGTAGTTGCTGTTAACAGCACCTTACTTACTATCAATGCAGGAGACTACATTTTCTACAGTGATTGGGCTTGGACATCATTCGTAGTATTCTCAATATCACAATCAACTATGCTTGTGCTAGGTGCGATATACTATATGTTGTTCACAGGCGTTCCGGGAACAGCTACGTATTACGCGACAATATTCAACATGATCAATCTGTTGTTAGTGAGAGATCCGTTGGAGATGGCATTCAAGTACCCGCGGCCTACATTGCCTCCGTATATGACGCCCATAGAGCCTCAGGTCGGAAAGTTCTACAACAGTCCCGTAGCATTAGGTTCAGGTGCAGGAGCAGTACTTAGTGTACCGATTGCTGCATTAGGAGCAAAGCTCAAC
31	Cluster321	Abundances-AOA-127	C2_S19_1028_2	C2	1	4640	6.76e-07	0	0	0	PS	CACTACTTATTCATAGTAGTAGTTGCTGTTAACAGCACCTTACTTACTATCAATGCAGGAGACTACATTTTCTACAGTGATTGGGCTTGGACATCATTCGTAGTATTTTCGATATCACAATCAACTATGCTCGTGGTAGGTGCGATATACTATATGTTGTTCACAGGTGTTCCGGGAACAGCTACGTATTATGCGACAATATTCAACATGATCAATCTGTTGTTAGTGAGAGATCCATCGGAGATGGCATTCAAGTATCCTCGGCCTACATTGCCTCCGTATATGACGCCCATAGAGCCTCAGGTCGGAAAGTTCTACAGCAGTCCCGTAGCATTAGGTTCAGGTGCAGGAGCAGTACTTAGTGTACCGATTGCTGCATTGGGAGCAAAGCTCAAC
32	Cluster322	Abundances-AOA-128	C2_S19_1053_2	C2	3	55000	1.69e-07	2.01e-07	8.57e-10	0.0060312	G	CACTATCTGTTCATTGTTGTAATTGCAGTCAATAGCACACTGCTGACAATTAATTCAGGAGACTACCTTTTCTACAGTGATTGGGCTTGGACATCATTCGTAGTATTCTCAATATCACAATCAACTATGCTTGTGGTAGGTTCGATATACTATATGTTGTTCACAGGCGTTCCGGGAACAGCTACGTATTACGCGACAATCTTCAACATGATCAATTTACTGTTAGTGAGAGATCCATTGGAGATGGCATTCAAGTATCCGCGGCCTACGTTGCCTCCGTATATGACGCCCATAGAGCCTCAGGTCGGAAAGTTCTACAACAGTCCCGTAGCGTTAGGTTCAGGTGCAGGAGCAGTACTTAGTGTACCGATTGCTGCATTAGGAGCAAAGCTCAAC
33	Cluster323	Abundances-AOA-129	C2_S19_1056_6	C2	1	24300	6.76e-07	0	0	0	PS	CACTACTTATTCATAGTAGTAGTTGCTGTTAACAGCACCTTACTTACTATCAATGCAGGAGACTACATTTTCTACAGTGGTTGGGCTTGGACATCATTCGTAGTATTCTCGATATCACAATCAACTATGCTTGTGGTAGGTGCGATATACTATATGTTGTTCACAGGTGTTCCGGGAACAGCTACGTATTATGCGACAATATTCAACATGATCAATCTGTTGTTAGTGAGAGATCCATTGGAGATGGCATTTAAGTATCCGCGGCTTACGTTGCCTCCGTATATGACGCCCATAGAGCCTCAGGTCGGAAAGTTCTACAACAGTCCCGTAGCATTAGGATCAGGTGCAGGAGCAGTACTTAGTGTACCGATTGCTGCATTGGGAGCAAAGCTCAAC
34	Cluster398	Abundances-AOA-12	C8_S10_146_3	C8	6	30000000	8.47e-06	7.17e-06	1.31e-09	0.000130925	S	CACTATCTATTCACTGTAGTAGTTGCTGTAAATAGCACACTACTGACTATTAATGCTGGAGACTATATCTTCTACACTGATTGGGCATGGACGTCATTCGTCGTATTCTCTATCGCTCAATCTACAATGCTTGTGGTGGGGGCAATATACTATATGCTCTTTACAGGCGTGCCGGGTACCGCTACTTATTATGCAACAATGTTCAATATGATCAACCTTTTATTGATAAGGGATCCATTGGAGGTGGCCTTCAAGTATCCGCGTCCGACATTACCGCCATACATGACTCCCATTGAACCTCAGGTAGGTAAGTTTTACAACAGTCCTGTAGCCTTAGGAGCAGGCGCAGGAGCAGTGCTGTCAGTACCAATTGCAGCTTTGGGTGCTAAACTTAAC
35	Cluster324	Abundances-AOA-130	C2_S19_1061_2	C2	1	5790	6.76e-07	0	0	0	PS	CACTATCTGTTCATTGTTGTAATTGCAGTCAATAGCACACTGCTGACAATTAATTCAGGGGACTACCTTTTCTACAGTGATTGGGCTTGGACATCATTCGTAGTATTCTCGATATCACAATCAACTATGCTTGTGGTAGGTGCGATATACTATATGTTGTTCACAGGTGTTCCGGGAACGGCTACGTATTATGCGACAATATTCAACATGATCAATCTGTTGTTAGTGAGAGATCCATTGGAGATGGCATTCAAGTATCCGCGACCTACATTGCCTCCGTATATGACGCCCATAGAGCCTCAGGTCGGAGAGTTCTACAACAGTCCCGTAGCATTAGGATCAGGTGCAGGAGCAGTACTTAGTGTACCGATTGCTGCATTGGGAGCAAAGCTCAAC
36	Cluster401	Abundances-AOA-131	C8_S19_111_4	C8	15	39900000	1.83e-06	3.48e-06	5.51e-10	0.00057257	G	CACTATCTATTCATAATAGTAGTTGCTGTAAATAGCACACTACTGACTATTAATGCTGGAGACTATATCTTCTACACTGATTGGGCATGGACGTCATTCGTCGTATTCTCTATCGCTCAATCTACAATGCTTGTGGTGGGGGCAATATACTATATGCTGTTTACAGGTGTGCCTGGTACCGCTACTTATTATGCAACGATGTTCAATATGATCAACCTTTTATTGATAAGGGATCCATTGGAAATAGCCTTCAAGTATCCACGTCCGACATTACCACCATACATGACTCCCATTGAACCTCAGGTAGGTAAGTTTTACAACAGTCCTGTAGCCTTAGGAGCAGGCGCGGGAGCAGTGCTATCAGTACCAATTGCAGCTTTGGGTGCTAAACTTAAC
37	Cluster160	Abundances-AOA-132	C13_S19_136_4	C13	4	317000	8.82e-06	3.16e-06	5.62e-09	0.00022829	S	CACTATTTGTTCATTGTTGTTGTGGCAGTAAACAGTACCTTGCTTACAATCAATGCAGGAGATTATATCTTCTATACTGACTGGGCATGGACATCATTTGTCGTATTTTCTATTTCTCAATCAACAATGCTTGTAGTAGGTGCAATATACTATATGTTATTTACGGGTGTTCCTGGAACAGCTCCGTATTATGCAACTCTCTTTAACATGATAAATCTCCTGTTAGTTGCAGATCCATTAGAAACTGCATTCAAATACCCACGACCTACTCTTCCTCCATACATGACACCAATAGAACCTCAGGTAGGAAAGTTCTACAACAGTCCTGTAGCTCTAGGAGCAGGTGCCGGGGCGGTATTATGTGTTCCTATTGCAGCATTGGGAGCAAAACTCAAT
38	Cluster365	Abundances-AOA-133	C3_S19_156_4	C3	4	933000	2.79e-06	3e-05	3.1e-08	0.119474	G	CACTATTTGTTCATAGTAGTGGTTGCTGTCAACAGTACACTACTAACCATCAACGCAGGAGGCTATATCTTCTACACAGACTGGATGTGGACCTCCTTCGTAGTATTCTCGGTCTCGCAGTCGACGATGCTTGCTGTGGGTGCGATATACTACATGCTCTTCACAGGAGTACCAGGAACGGCCACATACTACGCCACGCTGTTCAACATGGTCAACCTGTTGCTCGTAAGGGATCCATTAGAGGTGGCATTCAAGTATCCTAGACCGACACTGCCTGCGTACATGACTCCGATCGAGCCTCAGGTAGGAAAGTTCTACAATAGTCCTGTAGCCCTGGGCTCAGGAGCAGGAGCGGTGCTGACAGTGCCGATCGCTGCATTGGGTGCGAAGCTTAAC
39	Cluster325	Abundances-AOA-134	C2_S19_32_14	C2	1	40600	6.76e-07	0	0	0	PS	CACTACTTATTCATAGTAGTAGTTGCTGTTAACAGCACACTGCTGACAATTAATTCAGGAGACTACCTTTTCTACAGTGATTGGGCTTGGACATCATTCGTAGTATTCTCAATATCACAATCAACTATGCTTGTGGTAGGTGCGATATACTATATGTTGTTCACAGGTGTTCCGGGAACGGCTACGTATTATGCGACAATATTCAACATGATCAATCTGTTGTTAGTGAGAGATCCATTGGAGATGGCATTCAAGTATCCGCGGCCTACATTGCCTCCGTATATGACGCCCATAGAGCCTCAGGTCGGAAAGTTCTACAACAGTCCCGTAGCATTAGGATCAGGTGCAGGAGCAGTACTTAGTGTACCGATTGCTGCATTGGGAGCAAAGCTCAAC
40	Cluster294	Abundances-AOA-135	C14_S19_495_3	C14	8	166000000	9.53e-06	2.48e-06	1.93e-10	5.27015e-06	S	CACTATCTGTTCATTGTTGTAGTCGCTGTTAATAGCACGCTGCTGACCATTAATTCAGGGGACTATGAGTTCTACACCGACTGGGCATGGACATCATATGTGATATTCACTTTATCACAATCATTGATGCTCGCAGTCGGTGCAGCATATTTCCTTACGTTCACTGGTGTACCAGGAACAGCAACCTACTATGCGCTGATGTCTAACATGGTTAATCTATTGACAATAGATGATCCACTAGAGATTGCATTCAAGTATCCAAGGACTACATTGCCTCCATACATGACTCCTATAGAACCCCAAGTGGGCAAGTTCTATGATAGTCCTGTAGCATTAGGTGCAGGTGTTGGCGCAGTTTTGACAGTTACAATGACTGCATTAGGCTGCAAATTAACA
41	Cluster68	Abundances-AOA-136	C11_S20_108_6	C11	1	1790000	3.98e-07	0	0	0	PS	CACTATCTGTTCATTGTTGTAGTTGCTGTCAATAGCACGCTACTGACAATTAATGCAGGAGACTACATCTTCTACACCGACTGGGCTTGGACATCCTTTGTAATATTTTCGATTTCACAATCGACTATGTTTGCAGTAGGAGCTGTCTATTACTTGCTCTTTACAGGAGTTCCAGGAACAGCCACGTATTACGCAACGTTATTCAATATGGTAAACCTGCTGCTAGTGCGAGATCCGTTGGAAGTAGCATTCAAGTATCCTAGACCCACATTGCCACCTTATATGACGCCAATTGAGCCTCAGGTCGGAAAGTTCTACAATAGTCCGGTTGCCTTGGGAAGTGGCGCCTCAGCAGTGCTAACTGTACCCATAGCAGCATTGGGTGCGAAACTCAAC
42	Cluster402	Abundances-AOA-137	C8_S20_166_4	C8	11	5730000	3.04e-07	6.7e-07	2.8e-10	0.00202995	G	CACTATCTGTTTATAGTAGTAGTTGCTGTAAACAGCACACTATTGACTATTAATGCTGGAGACTATATATTCTACACTGATTGGGCATGGACGTCATTCGTAGTATTCTCTATCTCTCAATCGACAATGCTTGTGGTAGGGGCAATATACTATATGCTATTTACAGGAGTGCCGGGTACGGCTACTTATTATGCAACAATGTTCAATATGATCAACCTTCTACTGATTAGAGATCCACTAGAGGTAGCTTTCAAGTATCCTCGTCCAACACTACCGCCGTACATGACTCCCATCGAGCCTCAGGTCGGGAAGTTCTACAACAGTCCCGTAGCCTTAGGAGCAGGCGCAGGAGCAGTGCTATCAGTGCCAATTGCAGCATTGGGTGCTAAACTAAAC
43	Cluster69	Abundances-AOA-138	C11_S20_187_3	C11	11	15300000	7.74e-06	6.42e-06	1.64e-09	0.000175751	S	CACTATCTGTTCATTGTTGTAGTTGCTGTCAATAGCACGCTACTGACAATTAATGCAGGAGACTATATCTTCTACACCGACTGGGCTTGGACATCCTTTGTAATATTTTCGATTTCACAATCGACTATGCTTGCAGTAGGAGCTGTCTATTACTTGCTCTTTACAGGAGTTCCAGGAACAGCCACGTATTACGCAGCGTTATTCAACATGGTCAACCTGCTGCTAGTGCGAGATCCGTTGGAAGTCGCATTCAAGTATCCTAGACCCACATTGCCACCTTATATGACACCAATTGAGCCTCAGGTCAGAAAGTTCTACGATAGTCCAGTTGCCTTGGGAAGTGGCGCTTCAGCAGTGCTAACTGTGCCCATAGCAGCATTGGGTGCTAAACTCAAC
44	Cluster70	Abundances-AOA-139	C11_S20_213_5	C11	11	8430000	1.91e-05	1.54e-05	5.29e-09	0.000223311	S	CACTATCTGTTCATTGTTGTAGTTGCTGTCAATAGCACGCTGCTTACAATTAATTCAGGAGACTACATATTCTACACCGACTGGGCTTGGACATCCTTTGTAATATTTTCGATTGCACAATCGACTATGCTTGCAGTAGGAGCTGTCTATTACTTGCTCTTCACAGGAGTTCCAGGAACAGCCACGTATTACGCAACTTTGTTCAACATGATTAATCTACTGCTAGTTCGAGATCCATTGGAAGTAGCATTCAAGTATCCTAGACCCACATTGCCGCCCTATATGACGCCAATTGAGCCTCAGGTCGGAAAGTTCTATAACAGTCCCGTAGCCTTGGGAGCTGGTGCTTCAGCTGTGTTAACTGTGCCTATAGCAGCATTAGGTGCTAAGCTGAAT
45	Cluster314	Abundances-AOA-13	C2_S10_163_2	C2	23	153000000	9.06e-07	2.48e-06	2.01e-10	0.000607283	G	CACTACTTATTCATAGTAGTAGTTGCTGTTAACAGCACCTTACTTACTATCAATGCAGGAGACTACATTTTCTACAGTGATTGGGCTTGGACATCATTCGTAGTATTCTCGATATCACAATCAACTATGCTTGTGGTGGGTGCGATATACTATATGTTGTTCACAGGTGTTCCGGGTACAGCTACATATTATGCGACCATATACAACATGATCAATCTGTTGATAGTGAGAGATCCATTGGAGATGGCATTCAAGTATCCGCGGCCTACATTGCCTCCGTATATGACGCCCATAGAGCCTCAGGTCGGAAAGTTCTACAACAGTCCCGTAGCATTAGGATCAGGTGCAGGAGCAGTACTTAGTGTACCGATTGCTGCATTGGGAGCAAAGCTCAAC
46	Cluster326	Abundances-AOA-140	C2_S20_243_2	C2	1	6030	3.98e-07	0	0	0	PS	CACTACTTATTCATAGTAGTAGTTGCTGTTAACAGCACCTTACTTACTATCAATGCAGGAGACTACATTTTCTACAGTGATTGGGCTTGGACATCATTCGTAGTATTCTCGATATCACAATCAACTACGCTTGTGGTAGGTGCGATATACTATATGTTGTTCACAGGTGTTCCGGGAACAGCTACGTATTATGCGACAATATTCAACATGATCAATCTGTTGTTAGTGAGAGATCCATTGGAGATGGCATTCAAGTATCCGCGGCCTACATTGCCTCCGTATATGACGCCCATAGAGCCTCAGGTAGGAAAGTTTTACAACAGTCCTGTAGCCTTAGGAGCAGGCGCAGGAGCAGTGCTATCGGTGCCAATTGCAGCTTTGGGTGCTAAACTTAAC
47	Cluster161	Abundances-AOA-141	C13_S20_306_2	C13	1	6030	3.98e-07	0	0	0	PS	CACTATTTGTTCATTGTTGCTGTAGCAGTAAACAGTACCTTGCTTACAATCAATGCAGGAGATTATATCTTCTATACTGACTGGGCATGGACATCATTCGTAGTATTTTCTATTTCACAATCAACAATGCTTGTAGTAGGAGCTATATACTATATGTTATTTACGGGTGTTCCTGGAACAGCTACGTATTATGCAACATTGTTTAATATGATAAACTTGTTGTTAGTCGCAGATCCATTAGAAACCGCATTCAAGTATCCACGACCTACTCTACCACCATATATGACTCCAATCGAACCACAAGTAGGTAAATTCTATAATAGTCCAGTAGCTTTAGGAGCTGGTGCTGGTGCAGTATTATGTGTTCCTATTGCAGCATTAGGTGCAAAACTTAAC
48	Cluster162	Abundances-AOA-142	C13_S20_329_2	C13	10	2430000	3.07e-06	4.08e-06	2.62e-09	0.00113419	G	CACTATTTGTTCATTGTTGTTGTAGCAGTAAACAGTACCTTGCTTACAATCAATGCAGGAGATTATATCTTCTATACTGATTGGGCATGGACATCATTTGTAGTATTTTCTATTTCTCAATCAACAATGCTTGTAGTAGGTGCAATATACTATATGTTATTTACGGGTGTTCCTGGAACAGCTACGTATTATGCAACTCTATTTAACATGATAAATCTATTGTTAGTTGCGGATCCTTTAGAAACGGCATTCAAATACCCACGGCCGACTCTTCCTCCATATATGACACCAATAGAACCTCAGGTAGGAAAGTTCTATAACAGTCCAGTAGCTTTAGGAGCAGGTGCCGGTGCGGTATTATGTGTTCCTATTGCAGCATTGGGTGCAAAACTCAAT
49	Cluster403	Abundances-AOA-143	C8_S20_356_2	C8	5	737000	1.01e-05	6.77e-06	7.89e-09	0.000523628	G	CACTATCTATTCATTGTAGTAGTTGCTGTAAATAGCACACTACTGACTATTAATGCTGGAGACTATATCTTCTACACTAATTGGGCATGGACGTCATTCGTCGTATTCTCTATCGCTCAATCGACAATGCTTGTGGTGGGGGCAATATACTATATGCTGTTTACAGGCGTGCCGGGTACCGCTACTTATTATGCAACAGTGTTCAATATGATCGACCTTTTATTGATAAGGGATCCATTGGAAATAGCCTTCAAGTATCCACGTCCGACATTGCCACCATACATAACTCCCATTGAACCTCAGGTAGGTAAGTTTTACAACAGTCCTGTAGCCTTAGGAGCAGGCGCGGGAGCAGTGCTATCGGTACCAATTGCAGCTTTGGGTGCTAAACTTAAC
50	Cluster71	Abundances-AOA-144	C11_S20_384_2	C11	3	8050000	9.49e-06	3.18e-06	1.12e-09	3.95469e-05	S	CACTATCTGTTCATTGTTGTAGTTGCTGTCAATAGCACGCTGCTGACAATTAATACAGGAGACTATATCTTCTACACCGACTGGGCTTGGACATCCTTTGTAATATTTTCGATTTCACAATCGACTATGCTTGCAGTAGGAGCTGTCTATTATTTGCTCTTTACAGGAGTTCCAGGAACAGCCACGTATTACGCAACGTTATTCAACATGATCAACCTGCTGCTAGTGCGAGATCCGTTGGAAGTCGCATTCAAGTATCCTAGACCCACATTGCCACCCTATATGGCGCCAATTGAGCCTCGGGTCGGAAAGTTCTACAATAGTCCCGTAGCCTTAGGAGCAGGCGCTTCAGCAGTGCTAACTGTACCGATAGCTGCATTGGGTGCTAAACTGAAC
51	Cluster327	Abundances-AOA-145	C2_S20_42_12	C2	1	48200	3.98e-07	0	0	0	PS	CACTACTTATTCATAGTAGTAGTTGCTGTTAACAGCACACTACTGACAATTAATTCAGGAGACTACATTTTCTACAGTGACTGGGCTTGGACATCATTCGTAGTATTCTCGATATCACAATCAACTATGCTTGTGGTAGGTGCGATATACTATATGTTGTTCACAGGTGTTCCTGGAACAGCTACGTATTACGCGACAATATTCAACATGATCAATCTGTTGTTAGTGAGAGATCCATTGGAGATGGCATTCAAGTACCCGCGGCCTACTTTACCTCCGTATATGACGCCCATAGAGCCTCAGGTCGGAAAGTTCTACAACAGTCCCGTAGCGTTAGGGTCAGGTGCAGGAGCAGTACTTAGTGTACCGATTGCTGCATTGGGAGCAAAGCTCAAC
52	Cluster328	Abundances-AOA-146	C2_S20_45_7	C2	3	1080000	7.24e-08	1.04e-07	1e-10	0.00198407	G	CACTACTTATTCATAGTAGTAGTTGCTGTTAACAGCACCTTACTTACTATCAATGCAGGAGACTACATTTTCTACAGTGATTGGGCTTGGACATCATTCGTAGTATTCTCGATATCACAATCAACTATGCTTGTGGTAGGTGCGATATACTATATGTTGTTCACAGGTGTTCCGGGCACAGCTACGTATTATGCGACAATATTCAACATGATCAATCTGTTGTTAGTGAGAGATCCATTGGAGATGGCATTCAAGCATCCGCGGCCTACATTGCCTCCGTATATGACGCCCATAGAGCCTCGGGTCGGAAAGTTCTACAACAGTCCCGTAGCATTAGGTTCAGGTGCAGGAGCAGTACTTAGTGTACCAATTGCTGCATTAGGAGCAAAGCTCGAC
53	Cluster404	Abundances-AOA-147	C8_S20_453_2	C8	1	6030	3.98e-07	0	0	0	PS	CACTATCTATTTATTGTAGTAGTTGCTGTAAATAGCACACTACTGTCTATTAATGCTGGAGACTATATCTTCTACACTGATTGGGCATGGACGTCATTCGTCGTATTCTCTATCGCTCAATCGACAATGCTTGTGGTGGGGGCAATATACTATATGCTGTTTACAGGCGTGCCGGGTACCGCTACTTATTATGCAACAATGTTCAATATGATCAACCTTTTATTGATAAGGGATCCATTGGAGGTGGCCTTCAAGTATCCACGTCCGACATTACCGCCGTACATGACTCCCATTGAACCTCAGGTTGGTAAGTTTTACAACAGTCCTGTAGCCTTAGGAGCAGGCGCGGGAGCAGTGCTATCAGTACCAATTGCAGCTTTGGGTGCTAAACTTAAC
54	Cluster405	Abundances-AOA-148	C8_S20_555_2	C8	1	6030	3.98e-07	0	0	0	PS	CACTATCTGTTCATTGTAGTAGTTGCTGTAAATAGCACACTACTGACTATTAATGCTGGAGACTATATCTTCTACACTGGTTGGGCATGGACGTCATTCGTCGTATTCTCTATCGCTCAATCTACAATGCTTGTGGTGGGGGCAATATACTATATGCTGTTTACAGGCGTGCCGGGTACCGCTACTTATTATGCAACAATATTCAATATGATCAACCTTTTATTGATCAGAGATCTATTGGAGGTGGCCTTCAAGAATCCGCGTCCGACATTACCGCCATACATGACTCCCATTGAACCTCAGGTAGGAAAGTTTTACAACAGTCCTGTAGCCTTAGGAGCAGGCGCAGGAGCAGTGCTATCGGTACCAACTGCAGCTTTGGGTGCTAAACTTAAC
55	Cluster163	Abundances-AOA-149	C13_S20_632_2	C13	2	6840	3.76e-07	6.12e-08	7.4e-10	0.000320337	G	CACTATTTGTTCATTGTTGTTGTAGCTGTAAACAGTACCTTGCTTACAATCAATGCAGGAGATTATATCTTCTATACTGACTGGGCATGGACATCATTTGTAGTATTTTCTATTTCACGATCAACAATGCTTGTAGTAGGAGCTATATACTATATGTTATTTACGGGTGTTCCTGGAACGGCTACGTATTATGCAACATTATTTAATATGATCAACTTGTTGTTAATTGCAGATCCATTAGAAACCGCATTCAAGTATCCACGACCTACTCTACCACCATATATGACTCCAATCGAACCACAGGTAGGTAAATTCTATAATAGTCCAGTAGCTTTAGGAGCGGGTGCTGGTGCAGTATTATGTGTTCCTATTGCAGCATTAGGTGCAAAACTTAAT
56	Cluster315	Abundances-AOA-14	C2_S10_165_2	C2	11	3550000	4.67e-07	1.81e-06	9.63e-10	0.00799229	G	CACTATCTGTTCATTGTTGTAATTGCAGTCAATAGCACACTGCTGACAATTAATTCAGGAGACTACCTTTTCTACAGTGATTGGGCTTGGACATCATTCGTAGTATTCTCAATATCACAATCAACTATGCTTGTGGTAGGTGCGATATACTATATGTTGTTCACAGGTGTTCCGGGAACAGCTACGTATTATGCGACAATATTCAACATGATCAATCTGTTGTTAGTGAGAGATCCATTGGAGATGGCATTCAAGTATCCGCGGCCTACATTGCCTCCGTATATGACGCCCATAGAGCCTCAGGTCGGAAAGTTCTACAACAGTCCCGTAGCATTAAGATCAGGTGCAGGAGCAGTACTTAGTGTACCGATTGCTGCATTGGGAGCAAAGCTCAAC
57	Cluster72	Abundances-AOA-150	C11_S20_659_2	C11	3	201000	9.26e-06	2.53e-06	5.65e-09	0.000166704	S	CACTATCTGTTCATTGTTGGAGTTGCTGTCAATAGCACGCTACGGACAATTAATGCAGGAGACTATATCCTCTACACCGACTGGGCTTGGACATCCTTTGTAATATTTTCGATTTCACAATCGACTATGCTTGCAGTAGGAGCTGTCTATTACTTGCTCTTTACAGGAGTTCCAGGAACAGCCACGTATTACGCAACGTTATTCATCATGGTCAACCTGCTGCTAGTGCGAGATCCGTTGGAAGTCGCATTCAAGTATCCTAGACCCACATTGCCACCGTATATGACGCCAATTGAGCCTCAGGTCGGAAAGTTCTACAATAGTCCCGTAGCCTTAGGAGCAGGCGCTTCAGCAGTGCTAACTGTACCTATAGCAGCATTGGGTGCTAAACTGAAC
58	Cluster329	Abundances-AOA-151	C2_S20_751_2	C2	5	492000	6.76e-06	7.3e-06	1.04e-08	0.00166136	G	CACTATCTGTTCATTGTTGTAATTGCAGTCAATAGCACACTGCTGACAATTAATTCAGGAGACTACCTTTTCTACAGTGATTGGGCTTGGACATCATTCGTAGTATTCCCGATATCACAATCAACTATGCTTGTGGTAGGTGCGATATACTATATGTTGTTCACAGGTGTTCCGGGAACAGCTACGTATTATGCGACAATATTCAACATGATCAATCTGTTGTTAGTGAGGGATCCATTGGAGATGGCATTCAAGTATCCGCGGCCTACATTGCCTCCGTATATGACGCCCATAGAGCCTCAGGTCGGAAAGTTCTACAACAGTCCCGTAGCATTAGGTTCAGGTGCAGGAGCAGTACTTAGTGTACCGATTGCTGCATTGGGAGCAAAGCTCAAC
59	Cluster164	Abundances-AOA-152	C13_S20_773_2	C13	4	410000	1.9e-07	2.03e-07	3.17e-10	0.00178258	G	CACTATTTGTTCATTGTTGTTGTTGCAGTAAATAGTACGTTGCTTACAATCAACGCAGGAGATTACATCTTCTATACTGACTGGGCATGGACATCATTCGTCGTATTCTCGATTTCTCAATCCACAATGCTTGTGGTAGGAGCTATATACTATATGTTGTTTACCGGTGTCCAAGGCACGGCTACGTATTATGCAACACTGTTTAATATGATTAACTTGTTGCTGATTGCTGACCCATTAGAAATGGCATTCAAATATCCTAGACCCACATTACCACCATACATGACTCCAATTGAACCACAGGTAGGAAAGTTCTATAACAGTCCTGTTGCGTTGGGAGCAGGAGCTGGAGCGGTACTTTGTGTACCTATAGCGGCCTTTGGTGCAAAACTCAAC
60	Cluster73	Abundances-AOA-153	C11_S20_791_2	C11	2	238000	9.76e-06	1.51e-06	3.09e-09	4.89819e-05	S	CACTATCTATTCATCGTAGTAGTTGCTGTAAATAGCACGCTACTGACAATTAATGCAGGAGACTATATCTTCTACACCGACTGGGCTTGGACATCCTTTGTAAGATTTTCGATTTCACAATCGACTATGCTTGCAGTAGGAGCTGTCTATTACTTGCTCTTTACAGGAGTTCCAGGAACAGCCACGTATTACGCAACGTTATTCAACATGGTCAACCTGCTGCTAGTGCGAGATCCGTTGGAAGTCGCATTCAAGCATCCTAGACCCACATTGCCACCCTATATGACGCCAATTGAGCCTCAGGTCGGAAAGTTCTGCAATAGTCCCGTAGCCTTAGGAGCAGGCGCTTCAGCAGTGCTAACTGTACCTATAGCAGCATTGGGTGCTAAACTGAAC
61	Cluster17	Abundances-AOA-154	C1_S21_122_3	C1	5	15800000	3.11e-08	1.72e-08	4.35e-12	7.73565e-05	S	CACTATCTATTCATAGTTGTAGTTGCTGTAAATAGTACCTTATTGACAATCAACGCAGGTGATTACATCTTCTACACTGATTGGGCGTGGACATCATTCGTAGTGTTCTCAATATCCCAATCAACCATGCTTGTAGTTGGTGCAATCTATTACATGCTATTCACCGGAGTACCAGGGACTGCAACATATTATGCAACAATATTCAATATGATCAATCTGTTGTTAGTCAGAGATCCACTGGAGATGGCATTCAAGTATCCTCGTCCAACATTGCCTCCGTATATGACGCCAATTGAGCCTCAGGTCGGAAAGTTCTACAATAGTCCCGTGGCGCTAGGATCGGGAGCTGGAGCTGTGCTAAGTGTTCCGATAGCCGCACTGGGTGCGAAACTCAAT
62	Cluster18	Abundances-AOA-155	C1_S21_153_6	C1	1	75600	6.92e-09	0	0	0	PS	CACTATCTATTCATAGTTGTAGTTGCTGTAAACAGTACATTATTGACAATCAATGCAGGTGACTACATATTCTATACCGATTGGGCGTGGACTTCATTCGTGGTATTCTCAATATCCCAATCAACTATGCTTGTAGTAGGAGCAATCTATTATATGCTATTCACTGGTGTACCAGGGACTGCAACATATTATGCAACAATATTCAACATGATCAATCTACTGCTGGTCAGAGATCCTCTGGAGATGGCATTCAAGTATCCTCGACCGACGTTGCCTCCATACATGACTCCCATAGAGCCTCAGGTCGGTAAGTTCTACAATAGTCCCGTAGCGCTAGGAGCGGGAGCTGGAGCTGTACTAAGTGTTCCAATAGCTGCGTTAGGTGCGAAACTCAAT
63	Cluster19	Abundances-AOA-156	C1_S21_179_2	C1	2	128000	7.73e-09	9.8e-10	2.74e-12	4.49384e-05	S	CACTATCTATTCTTAGTTGTAGTTGCTGTAAATAGTACCTTATTGACAATCAACGCAGGAGACTACATCTTCTACACTGATTGGGCGTGGACATCATTCGTAGTGTTCTCAATATCCCAATCAACCATGCTTGTAGTTGGTGCAATCTATTACATGCTATTCACTGGAGTACCAGGGACTGCAACATATTATGCAACAATATTCAATATGATCAATCTGCTGCTAGTCAGAGATCCACTGGAGATGGCATTCAAGTATCCTCGTCCAACATTGCCTCCGTATATGACGCCAATTGAGCCTCCGGTCGGAAGGTTCTACAATAGTCCCGTGGCGCTAGGATCGGGAGCTGGAGCTGTGCTAAGTGTTCCGATAGCTGCACTGGGTGCGAAACTCAAT
64	Cluster134	Abundances-AOA-157	C12_S21_275_2	C12	1	18900	6.92e-09	0	0	0	PS	CGTTATCTGTTCATAGTCGTCGTAGCTGTTAACAGCACGCTGCTGACTATTAATGCTGGAGACTTCATATTCTACACTGATTGGGCATGGACTTCATTCGTCGTGTTCTCTATATCGCAGTCAACGATGCTTGTTGTGGGTGCCATCTATTACATGTTGTTTACGGGAGTGCCGGGGACAGCAACCTACTATGCCACGATGTTTAACATGATCAACCTATTGACCATACGCGACCCGTTGGAAATGGCATTCAAGTATCCTAGACCTACGCTACCTCCATACATGACGCCAATCGAACCTCAAGTCGGTAAATTCTATAATAGTCCAGTAGCCTTAGGAGCCGGCGCGGGAGCCGTGCTATCTGTGCCAATCGCGGCTTTGGGTGCAAGACTCAAT
65	Cluster20	Abundances-AOA-158	C1_S21_535_2	C1	2	117000	8.77e-09	8.09e-10	2.36e-12	2.48234e-05	S	CACTATCTATTCATAGTTGTAGTTGCTGTAAATAGTACATTATTGACAATCAACGCAGGAGACTACATTTTCTATACAGATTGGGCATGGACATCATTCGTAGTATTCTCAATATCCCAATCAACAATGCTTGTAGTTGGTGCAATCTATTACATGCTCTTCACCGGTGTACCAGGGACTGCAACATATTACGCAACAATATTCAATATGATAAATCTACTGCTGGTCAGAGATCCTCTAGAGGTGGCATTCAAGTATCCTCGTCCAACATTGCCTCCATACATGACACCAATTGAGCCTCAGGTCGGAAAGTTCTACAATAGTCCCGTGGCGCTAGGATCGGGAGCTGGAGCTGTGCTGAGTGTTCCGGTAGCTGCACTGGGTGCGAAACTCAAT
66	Cluster21	Abundances-AOA-159	C1_S21_541_2	C1	1	18900	6.92e-09	0	0	0	PS	CACTATCTATTCGTAGTTGTAGTTGCTGTAAATAGTACATTATTGACAATCAACGCAGGAGACTACATTTTCTATACAGATTGGGCATGGACATCATTCGTGGTATTCTCAATATCCCAATCAACAATGCTTGTAGTTGGTGCAATCTATTACATGCTGTTCACCGGTGTACCAGGGACTGCAACATATTACGCAACAATATTCAATATGATAAATCTACTGCTGGTCAGAGATCCTCTAGAGGTGGCATTCAAGTATCCTCGTCCAACATTGCCTCCATACATGACACCAATTGAGCCTCAGGTCGGAAAGTTCTACAATAGTCCCGTAGCGCTAGGATCGGGAGCTGGAGCTGTACTAAGTGTTCCAATAGCCGCACTAGGTGCTAAACTTAAT
67	Cluster49	Abundances-AOA-15	C11_S10_175_2	C11	1	948000	2.19e-07	0	0	0	PS	CACTATCTGTTCATTGTTGTAGTTGCTGTCAATAGCACGCTGCTGATAATTAATGCAGGAGACTACATCTTCTACACCGACTGGGCTTGGACATCCTTTGTAATATTTTCGATTTCGCAATCGACTATGCTTGCAGTAGGAGCTGTCTATTACTTGCTCTTTACAGGAGTTCCAGGAACAGCCACGTATTACGCAACGTTATTCAACATGATCAACCTGCTGCTAGTGCGAGATCCGTTGGAAGTCTCATTCAAGTATCCTAGACCCACATTGCCACCCTATATGACGCCAATTGAGCCTCAGGTCGGAAAGTTCTACAATAGTCCCGTAGCCTTGGGAGCAGGCGCTTCAGCAGTGCTAACTGTACCTATAGCTGCATTAGGTGCTAAACTGAAC
68	Cluster135	Abundances-AOA-160	C12_S21_565_2	C12	4	1610000	2.08e-08	9.1e-09	7.17e-12	0.000150811	S	CATTATCTGTTCATAGTTGTCGTAGCTGTTAACAGCACGCTGCTGACTATTAATGCTGGAGACTACATATTCTACACTGATTGGGCATGGACTTCATTCGTCGTGTTCTCAATATCGCAGTCAACGGTGCTTGTTGTGGGTGCCATCTATTACATGTTGTTTGCGGGAGTGCCGGGGACAGCAACCTACTATGCCACGATGTTTAACATGATCAACCTATTGACCATACGCGACCCGTTGGAAATGGCATTCAAGTATCCTAGACTTACGCTACCTCCATACATGACGCCAATCGAACCTCAAGTCGGTAGATTCTATAATAGTCCAGTAGCCTTAGGCGCTGGCGCGGGAGCCGTGCTATCTGTGCCAATCGCAGCTTTGGGTGCAAAACTCAAT
69	Cluster22	Abundances-AOA-161	C1_S21_819_2	C1	1	18900	6.92e-09	0	0	0	PS	CACTATCTATTCATAGTTGTAGTTGCTGTAAATAGTACCTTATTGTCAATCAACGCAGGAGACTACATCTTCTACACTGATTGGGCGTGGACATCATTCGTAGTGTTCTCAATATCCCAATCAACCATGCTTGTAGTTGGTGCAATCTATTACATGCTATTCACTGGAGTACCAGGGACTGCAACATATTATGCAACAATATTCAATATGATCAATCTGCTGCTAGTCAGAGATCCACTGGAGATGGCATTCAAGTATCCTCGTCCAACATTGCCTCCATACATGACACCAATTGAGCCTCAGGTCGGTAAGTTCTACAATAGTCCCGTGGCGCTAGGATCGGGAGCTGCGGCTGTGCTGAGCGTTCCGATCGCTGCATTGGGCGCAAAACTCAAT
70	Cluster165	Abundances-AOA-162	C13_S23_107_3	C13	1	80600	6.61e-07	0	0	0	PS	CACTATTTGTTCATAGTTGTTGTTGCAGTAAATAGTACGTTGCTTACAATCAACGCAGGAGATTATATCTTCTATACTGACTGGGCATGGACATCATTCGTTGTATTCTCGATTTCTCAATCCACAATGCTTGTGGTAGGAGCTATATACTATATGTTGTTTACCGGTGTCCCTGGCACGGCTACGTATTATGCAACACTGTTTAATATGATTAGCTTATTGCTGGTTGCTGACCCATTAGAAATGGCATTCAAATATCCTAGACCCACATTACCACCATACATGACTCCAATTGAACCACAGGTAGGAAAGTTCTACAACAGTCCTGTTGCGTTGGGAGCAGGAGCTGGAGCGGTGCTTTGTGTACCTATAGCGGCCTTGGGTGCAAGGCTCAAC
71	Cluster166	Abundances-AOA-163	C13_S23_124_3	C13	2	104000	5.6e-07	1.88e-07	5.84e-10	0.000350102	G	CACTATTTGTTCATTGTTGTTGTTGCTGTCAACAGTACCTTGCTTACAATCAACGCAGGAGATTATATCTTCTACACTGACTGGGCATGGACATCTTTTGTCGTGTTTTCTATATCTCAATCAACAATGCTTGTAGTAGGAGCTATATACTATATGTTGTTTACAGGTGTTCCTGGCACAGCTACGTATTATGCAACATTGTTTAATATGATTAACTTACTGTTAGTTTCGGATCCATTGGAAATGGCACTCAAATATCCAAGACCTACTCTACCTCCATACATGACTCCAATCGAGCCTCAGGTAGGAAAGTTTTATAACAGTCCAGTAGCTTTAGGAGCAGGTGCCGGGGCGGTACTTTGTGTTCCTATTGCGGCCTTGGGTGCAAAACTTAAT
72	Cluster406	Abundances-AOA-164	C8_S23_141_2	C8	1	53700	6.61e-07	0	0	0	PS	CACTACTTATTCATAGTAGTAGTTGCTGTTAACAGCACCTTACTTACTATCAATGCAGGAGACTACATTTTCTACAGTGATTGGGCTTGGACATCATTCGTAGTATTCTCGATATCACAATCAACTATGCTTGTGGTAGGTGCGATATACTATATGTTGTTCACAGGGGTGCCGGGTACCGCTACTTATTATGCAACAATGTTCAACATGATCAACCTTTTATTGATCAGAGATCCATTGGAGGTGGCCTTCAAGTATCCGCGTCCGACATTACCGCCATACATGACTCCCATTGAACCTCAGGTAGGAAAGTTTTACAACAGTCCTGTAGCCTTAGGAGCAGGCGCAGGAGCAGTGCTATCGGTACCAATTGCAGCTTTGGGTGCTAAACTTAAC
73	Cluster74	Abundances-AOA-165	C11_S23_158_2	C11	14	6110000	8.47e-06	5.38e-06	2.18e-09	0.000163483	S	CACTATCTGTTCATTGTTGTAGTTGCTGTCAATAGCACGCTACTGACAATTAATGCAGGAGACTATATCTTCTACACTGACTGGGCTTGGACATCCTTCGTAATATTTTCGATTTCACAATCGACTATGCTTGCAGTAGGAGCTGTCTATTACTTGCTCTTTACAGGAGTTCCAGGGACAGCCACGTATTACGCAACGTTATTCAACATGGTCAACCTGCTGCTAGTGCGAGATCCGTTGGAAGTCGCATTCAAGTATCCTAGACCCACATTGCCGCCTTATATGACGCCAATTGAGCCTCAGGTCGGAAAGTTCTACAACAGTCCCGTAGCCTTGGGAGCAGGCGCTTCAGCAGTGTTAACTGTACCTATAGCAGCATTGGGTGCTAAACTGAAC
74	Cluster407	Abundances-AOA-166	C8_S23_396_2	C8	3	1290000	4.68e-06	6.67e-06	5.88e-09	0.00179065	G	CACTATCTATTCATTGTAGTAGTTGCTGTAAATAGCACACTACTGACTATTAATGCTGGAGACTATATCTTCTACACTGATTGGGCATGGACGTCATTCGTCGTATTCTCTATCGCTCAATCTACAATGCTTGTGGTGGGGGCAATAAACTATATGCTGTTTACAGGCGTGCCGGGTACCGCTACTTATTATGCAACAATGTTCAATATGATCAACCTTTTATTGATCAGAGATCCATTGGAGGTGGCCTTCAAGTATCCGCGTCCGACATTACCGCCTTACATGACTCCCATTGAACCTCAGGTAGGAAAGTTTTACAACAGTCCTGTAGCCTTAGGGGCAGGCGCAGGAGCAGTGCTATCGGTACCAATTGCAGCTTCGGGTGCCAAACTTAAC
75	Cluster330	Abundances-AOA-167	C2_S23_542_2	C2	1	53700	6.61e-07	0	0	0	PS	CACTATCTGTTCATTGTTGTAATTGCAGTCAAAAGCACACTGCTGACAATTAATTCAGGAGACTACCTTTTCTACAGTGATTGGGCTTGGACATCATTCGTAGTATTCTCGATATCACAATCGACTATGCTTGTGGTAGGTGCGATATACTATATGTTGTTTACAGGTGTTCCGGGAACAGCTACGTATTATGCGACAATATTCAACATGATCAATCTGTTGTTAGTGAGAGATCCATTGGAGACGGCATACAAGTATCCGCGGCCTACATTGCCTCCGTATATGACGCCCATAGAGCCTCAGGTCGGAAAGTTCTACAACAGTCCCGTAGCATTAGGATCAGGTGCAGGAGCAGTACTTAGTGTACCGATTGCTGCATTGGGAGCAAAGCTCAAC
76	Cluster408	Abundances-AOA-168	C8_S23_546_2	C8	1	53700	6.61e-07	0	0	0	PS	CACTACTTATTCATAGTAGTAGTTGCTGTTAACAGCACCTTACTTACTATCAATGCAGGAGACTACATTTTCTACAGTGATTGGGCTTGGACATCATTCGTAGTATTCTCGATATCACAATCAACTATGCTTGTGGTAGGTGCGATATACTATATGTTGTTCACAGGTGTTCCGGGTACAGCTACTTATTATGCAACAATGTTCAATATGATCAACCTTTTATTGATAAGGGATCCATTGGAGGTGGCCTTCAAGTATCCGCGTCCGACATTACCGCCATACATGACTCCCATTGAACCTCAGGTAGGTAAGTTTTATAACAGTCCTGTAGCCTTAGGAGCAGGCGCGGGAGCAGTGCTATCAGTACCAACTGCAGCTTTGGGTGCTAAACTTAAC
77	Cluster331	Abundances-AOA-169	C2_S23_96_3	C2	1	80600	6.61e-07	0	0	0	PS	CACTACTTATTCATAGTAGTAGTTGCTGTTAATAGCACCTTACTTACTATCAATGCAGGAGACTACATTTTCTACAGTGATTGGGCTTGGACATCATTCGTAGTATTCTCGATATCACAATCAACTATGCTTGTGGTAGGTGCGATATACTATATGTTGTTCACAGGTGTTCCGGGAACAGCTACGTATTATGCGACAATATTCAACATGATCAATCTGTTGTTAGTGAGAGATCCATTGGAGATGGCATTCAAGTATCCGCGGCCTACATTGCCTCCGTATATGACGCCCATAGAGCCTCAGGTCGGAAAGTCCTACAATAGTCCGGTTGCCTTGGGAAGTGGCGCTTCCGCAGTGCTAACTGTGCCCATAGCAGCATTGGGTGCAAAACTCAAC
78	Cluster394	Abundances-AOA-16	C7_S10_195_2	C7	1	158000	2.19e-07	0	0	0	PS	CATTACTTATTCATAGTAGTAGTTGCTGTTAACAGCACCTTACTTACTATCAATGCAGGAGACTACATTTTCTACAGTGATTGGGCTTGGACATCATTCGTAGTATTCTCGATATCACAATCAACTATGCTTGTGGTAGGTGCGATATACTATATGTTGTTCACAGGTGTTCCGGGTACAGCTACATATTATGCGACAATGTTCAACATGATAAATCTACTGTTGGTAAGGGATCCGCTGGAAGTAGCATTCAAATATCCTAGACCTACGCTACCGCCGTATATGACTCCTATTGAGCCTCAGGTCGGTAAGTTCTACAATAGCCCTGTAGCTTTGGGTGCAGGCGCTGGAGCTGTATTGACAGTGCCTATTGCTGCACTAGGTGCCAAACTAAAT
79	Cluster190	Abundances-AOA-170	C14_S24_101_2	C14	5	6220000	5.96e-06	4.24e-06	1.7e-09	0.000202919	S	CACTACTTATTCATAGTAGTGGTAGCAGTCAACTCGACCTTGTTGACAATCAACGCAGGAGACTACATCTTCTATACTGACTGGATGTGGACATCATATGTGATATTTACATTATCACAATCATTGATGCTCGCAGTCGGTGCAGCATACTATCTGACGTTTACTGGAGTTCCAGGAACGGCAACATACTATGCACTGTTGTTCAACATGATCAATCTAATTACAATAGATGATCCTCTTGAGACTGCTTTCAAATACCCAAGAACCACATTGCCTCCGTACATGACTCCTATAGAACCACAAGTAGGAAAGTTCTATGATAGTCCTGTAGCTTTAGGTGCAGGTGCTGGTGCAGTTCTGACAGTCACAATGACTGCCTTAGGATGCAAACTAACA
80	Cluster217	Abundances-AOA-171	C14_S24_106_2	C14	5	3350000	2.42e-05	1.23e-05	6.72e-09	0.000141138	S	CACTACTTATTCATAGTAATGGTAGCAGTCAACTCGACCTTGTTGACAATCAACGCAGGAGACTACATCTTCTATACTGACTGGATGTGGACATCTTATGTGATATTTACTCTATCACAATCATTGATGCTCGCAGTCGGTGCAGCATACTACCTTACGTTCACTGGCGTTCCAGGAACAGCAACATACTATGCACTGTTGTTCAACATGATCAATCTAATCACAATAGATGATCCTCTTGAGACTGCTTTCAAATACCCGAGAACCACATTGCCTCCATACATGACACCAATAGAACCCCAAGTAGGAAAGTTCTATGATAGTCCCGTCGCTTTGGGTGCAGGCGCTAGCGCAGTGTTAACCGTAACAATGACTGCATTAGAATGCAAACTAACA
81	Cluster221	Abundances-AOA-172	C14_S24_109_2	C14	6	3590000	3.22e-06	4.95e-06	2.61e-09	0.00124605	G	CACTACTTATTCATAGTAGTGGTAGCAGTCAACTCGACCTTGTTGACAATCAACGCAGGAGACTACATCTTCTATACTGACTGGATGTGGACATCTTATGTGATATTTACATTATCACAATCATTGATGCTCGCAGTCGGTGCAGCATACTATCTGACGTTTACTGGAGTTCCAGGAACGGCAACATACTATGCACTATTGTTCAACATGATCAATCTAATTACAATAGATGATCCTCTTGAGACTGCTTTCAAATACCCAAGAACCACATTGCCTCCGTACATGACTCCAATAGAACCACAAGTAGGAAAGTTCTATGATAGTCCTGTCGCTTTAGGTGCAGGTGCTAGTGCAGTTCTGACAGTCACAATGACTGCCTTAGGAACCAAACTTACA
82	Cluster243	Abundances-AOA-173	C14_S24_18_7	C14	5	3550000	2.28e-06	1.88e-06	9.95e-10	0.000359841	G	CACTACTTATTCATAGTAGTGGTAGCAGTCAACTCGACCCTGTTGGTAATCAACGCAGGAGACTACATCTTCTATACTGATTGGATGTGGACATCTTATGTGATATTTACACTATCACAATCCCTGATGCTCGCAGTCGGTGCAGCATACTACCTTACGTTCACTGGCGTTCCAGGAACAGCAACTTACTATGCACTGTTGTTCAACATGATCAATCTAATTACAATAGATGATCCTCTTGAGACTGCTTTCAAATATCCAAGAACCACATTGCCTCCATACATGACGCCGATAGAACCACAAGTAGGTAAGTTCTACGACAGTCCGGTCGCTCTGGGTGCAGGTGCTAGTGCAGTATTAACGGTAACAATGACTGCATTGGGAACCAAACTCACA
83	Cluster219	Abundances-AOA-174	C14_S24_19_14	C14	3	705000	1.54e-06	2.14e-06	2.55e-09	0.00230098	G	CACTACTTATTCATAGTAGTGGTAGCAGTCAACTCGACCTTGTTGACAATCAACGCAGGAGACTACATCTTCTATACTGACTGGATGTGGACATCTTATGTGATATTTACACTATCACAATCATTGATGCTCGCAGTCGGTGCAGCATATTACCTTACGTTCACTGGTGTACCAGGAACAGCAACCTACTATGCACTGTTGTTCAACATGATCAATCTAATCACAATAGATGATCCTCTTGAGACTGCTTTCAAATACCCGAGAACCACATTGCCTCCATACATGACACCAATAGAACCCCAAGTGGGTAAGTTCTATGATAGTCCCGTCGCTTTGGGTGCAGGCGCTAGTGCAGTTTTGACAGTAACAATGACTGCATTAGGATGCAAACTAACA
84	Cluster220	Abundances-AOA-175	C14_S24_27_7	C14	2	176000	2.37e-06	4.12e-06	9.83e-09	0.00721031	G	CACTACTTATTCATAGTAGTGGTAGCAGTCAACTCAACCTTGTTGACAATCAACGCAGGAGACTACATATTCTACACTGATTGGGCATGGACATCTTATGTGATATTTACACTATCACAATCATTGATGCTCGCAGTCGGTGCAGCATATTACCTTACGTTCACTGGAGTTCCAGGAACGGCAACCTATTATGCACTGTTGTTCAACATGATCAATCTAATCACAATAGATGATCCTCTTGAGATGGCTTTCAAATACCCGAGAACCACATTGCCTCCATACATGACTCCAATAGAACCCCAAGTCGGAAAGTTCTATGACAGTCCGGTCGCTTTAGGTGCAGGTGCTAGTGCAGTTTTGACAGTAACAATGACTGCATTAGGATGCAAACTAACA
85	Cluster215	Abundances-AOA-176	C14_S24_42_5	C14	7	12100000	7.22e-06	3.87e-06	1.11e-09	8.24061e-05	S	CACTACTTATTCATAGTAGTGGTAGCAGTCAACTCGACCTTGTTGACAATCAACGCAGGAGACTACATCTTCTACACTGGCTGGATGTGGACATCTTATGTGATATTTACATTATCACAATCATTGATGCTCGCAGTCGGTGCGGCATACTACCTTACGTTCACTGGAGTTCCAGGAACTGCAACCTATTACGCCCTGTTGTTCAACATGATCAGTCTAATTACAATAGATGATCCTCTTGAGACTGCTTTCAAATATCCAAGAACCACATTGCCTCCATACATGACACCAATAGAACCCCAAGTAGGAAAGTTCTATGATAGTCCGGTCGCTTTAGGTGCAGGTGCTAGTGCAGTTTTGACGGTAACAATGACTGCATTGGGAACCAAACTAACA
86	Cluster222	Abundances-AOA-177	C14_S24_59_2	C14	3	571000	1.44e-05	9.86e-06	1.31e-08	0.000622907	G	CACCACTTATTCATAGTAGTAGTAGCAGTCAACTCAACCTTGTTGACAATCAACGCAGGAGACTACATATTCTACACTGATTGGGCATGGACATCTTATGTGATATTTACACTATCACAATCATTGATGCTCGCAGTCGGTGCAGCATATTACCTTACGTTCACTGGAGTTCCAGGAACAGCAACCTATTATGCGCTGTTGTTCAACATGATCAATCTAATCACAATAGATGATCCTCTTGAGATGGCTTTCAAATACCCGAGAACCACATTGCCTCCATACATGACTCCAATAGAGCCCCAAGTAGGAAAGTTCTATGATAGTCCGGTCGCTTTAGGTGCAGGCGCTGCTGCAGTTTTGACAGTAACAATGACTGCATTAGGCTGTAAACTAACA
87	Cluster271	Abundances-AOA-178	C14_S24_62_2	C14	3	1290000	1.99e-05	1.2e-05	1.06e-08	0.000321204	G	CACTACTTATTCATAGTAGTGGTAGCAGTCAACTCGACCTTGTTGACAATCAACGCAGGAGACTACATCTTCTATACTGACTGGATGTGGACATCTTATGTGATATTTACTCTATCACAATCATTGATGCTCGCAGTCGGTGCAGCATACTACCTTACGTTCACTGGTGTTCCAGGAACAGCAACATACTATGCACTGTTGTTCAACATGATCAATCTAATCACAATAGATGATCCTCTTGAGACTGCTTTCAAATACCCAAGAACCACATCGCCTCCATACATGACTCCAATAGAACCCCAAGTAGGAAAGTTCTATGATAGTCCCGTCGCGCTAGGTGCAGGTGCTAGTGCAGTTTTGACAGTAACAATGACTGCATTGGGAACCAAACTTACA
88	Cluster75	Abundances-AOA-179	C11_S24_71_2	C11	10	36000000	6.34e-06	1.95e-06	3.25e-10	1.57667e-05	S	CACTATCTGTTCATTGTTGTAGTTGCTGTCAATAGCACGCTACTAACAATTAATGCAGGAGACTATATCTTCTACACCGACTGGGCTTGGACATCCTTTGTAATATTTTCGATTTCACAATCGACTATGCTTGCAGTAGGAGCTGTCTATTACTTGCTCTTTACAGGAGTTCCAGGAACAGCCACGTATTACGCAACGTTATTCAACATGGTGAACCTGCTACTAGTGCGAGATCCGTTGGAAGTCGCATTCAAGTATCCTAGACCCACATTGCCACCTTATATGACGCCAATTGAGCCTCAGGTCGGAAAGTTCTACAATAGTCCCGTAGCCTTGGGAGCAGGCGCTTCAGCAGTGCTAACTGTACCGATAGCAGCATTGGGCGCTAAACTGAAC
89	Cluster50	Abundances-AOA-17	C11_S10_199_2	C11	25	267000000	1.43e-05	1.6e-05	9.78e-10	7.65221e-05	S	CACTATCTGTTCATTGTTGTAGTTGCAGTCAATAGCACGCTACTGACAATTAATGCAGGAGACTATATCTTCTACGCCGACTGGGCTTGGACATCCTTTGTAATATTTTCGATTGCACAATCGACTATGCTTGCAGTAGGAGCTGTCTATTACTTGCTCTTTACAGGAGTTCCAGGAACAGCCACGTATTACGCAACGTTATTCAACATGGTCAACCTGCTGCTAGTGCGAGATCCGTTGGAAGTCGCATTCAAGTATCCTAGACCCACATTGCCACCCTATATGACGCCAATTGAGCCTCAGGTCGGAAAGGTCTACAATAGTCCCGTAGCCTTAGGAGCAGGCGCTTCAGCAGTGCTAACTGTACCTATAGCAGCATTGGGTGCTAAACTGAAC
90	Cluster224	Abundances-AOA-180	C14_S24_72_2	C14	1	38900	1.48e-07	0	0	0	PS	CACTACTTATTCATAGTAGTGGTAGCAGTCAACTCGACCTTGTTGACAATCAACGCAGGAGACTACATCTTCTACACTGACTGGGCATGGACATCATATGTGATATTTACATTGTCACAATCATTGATGCTCGCGGTCGGTGCAGCATACTATCTGACGTTTACTGGAGTTCCAGGAACGGCAACATACTATGCACTGTTGTTCAACATGATCAATCTAATCACAATAGATGATCCTCTTGAGACTGCTTTCAAATACCCAAGAACCACATTGCCTCCGTACATGACTCCTATAGAACCGCAAGTAGGAAAGTTCTATGATAGTCCTGTCGCTTTAGGTGCAGGTGCTAGTGCAGTTCTGACAGTCACAATGACTGCTTTAGGAACCAAACTAACC
91	Cluster225	Abundances-AOA-181	C14_S24_92_2	C14	1	38900	1.48e-07	0	0	0	PS	CACTACTTATTCATAGTAGTAGTAGCAGTCAACTCAACCTTGTTGACAATCAACGCCGGAGACTACATATTCTACACTGATTGGGCATGGACATCTTATGTGATATTTACACTATCACAATCATTGATGCTCGCAGTCGGTGCAGCATATTACCTTACGTTCACTGGAGTTCCAGGAACAGCAACCTACTATGCACTGTTGTTCAACATGATCAATCTAATCACAATAGATGATCCTCTTGAGATGGCTTTCAAATACCCGCGAACCACATTGCCTCCATACATGACTCCAATAGAACCCCAAGTAGGAAAGTTCTATGACAGTCCGGTCGCTTTAGGTGCAGGTGCTAGTGCAGTTTTGACAGTAACAATGACTGCATTAGGATGCAAACTAACA
92	Cluster226	Abundances-AOA-182	C14_S24_94_2	C14	2	118000	6.76e-06	4.63e-06	1.34e-08	0.00135766	G	CACTACTTATTCATAGTAGTAGTAGCAGTCAACTCAACCTTGTTGACAATCAACGCAGGAGACTACATATTCTATACCGATTGGGCATGGACATCTTATGTGATATTTGCACTATCACAATCATTGATGCTCGCAGTCGGTGCAGCATATTACCTTACGTTCACTGGAGTTCCAGGAACAGCAACCTATTATGCGCTGTTGTTCAACATGATCAATCTAATCACAATAGATGATCCTCTTGAGATGGCTTTCAAATACCCGAGAACCACATTGCCTCCATACATGACACCAATAGAACCCCAAGTAGGAAAGTTCTATGACAGTCCGGTCGCTCTAGGTGCAGGTGCTACGTGCAGTTTGACAGTAACAATGACTGCATTAGGATGCAAACTAACA
93	Cluster227	Abundances-AOA-183	C14_S25_230_3	C14	1	6760	1.78e-07	0	0	0	PS	CACTACTTGTTCATAGTAGTGGTGGCAGTCAACTCGACCTTGTTGACAATCAACGCAGGAGACTACATATTCTATACTGACTGGATGTGGACATCTTATGTGATATTTACACTATCACAGTCATTGATGCTCGCAGTCGGTGCATCATACTACCTGACGTTCACTGGTGTACCAGGAACAGCAACATACTATGCACTGATGTTCAACATGATCAATCTACTGACAATAGATGATCCTCTTGAGACTGCCTTCAAATATCCAAGAACAACATTGCCTCCATATATGACGCCAATAGAACCCCAAGTAGGGAAGTTCTATGATAGTCCGGTCGCGCTGGGCGCAGGTGCTGGTGCAGTTTTGACGGTAACAATGACTGCATTAGGCTGCAAACTCACA
94	Cluster332	Abundances-AOA-184	C2_S25_565_2	C2	3	107000	1.7e-07	1.23e-08	3.76e-11	1.60028e-05	S	CACTACTTATTCATAGTAGTAGTTGCTGTTAACAGCACCTTACTTACTATCAATGCAGGAGACTATATTTTCTACAGTGATTGGGCTTGGACATCATTCGTAGTATTCTCGATATCACAATCAACTTTGCTTGTGGTAGGTGCGATATACTATATGTTGTTCACAGGTGTTCCGGGTACAGCTACATATTATGCGACCATATTCAACATGATCAATCTGTTGTTAGTGAGAGATCCATTGGAGATGGCATTCAAGTATCCGCGGCCTACATTGCCTCCGTATATGACGCCCATAGAGCCTCAGGTCGGAAAGTTCTACAACAGTCCCGTAGCATTAGGATCAAGTGCAGGAGCAGTACTTAGTGTACCGATTGCGGCATTGAGAGCAAAGCTCAAC
95	Cluster228	Abundances-AOA-185	C14_S25_649_3	C14	4	533000	1.9e-06	1.23e-06	1.68e-09	0.00057241	G	CACTACTTGTTTATAGTAGTGGTAGCAGTCAACTCTACCTTGTTGACCATCAATGCCGGAGACTACATATTCTATACTGATTGGGCATGGACGTCATTTGTGGTATTTTCAGTATCACGGACACTCATGCTTGCAGTCGGTGCTGCGTATTACCTTACATTCACTGGAGTTCCAGGAACTGCAACTTACTATGCACTATTGTTCAATATGATCAACCTCATAACAATAGACGATCCGCTAGAGACTGCGTTCAAATATCCAAGAACTACATTGCCTCCATACATGACTCCAATAGAACCCCAAGTCGGAAAGTTCTATGATAGTCCGGTCGCACTAGGTGCGGGTGCCGGTGCTGTCCTGTCAGTTACAATGACAGCTTTAGGCTGCAAATTGACA
96	Cluster333	Abundances-AOA-186	C2_S25_675_2	C2	6	164000	2.33e-07	9.29e-08	2.3e-10	0.000393579	G	CACTACTTATTCATTGTAGTAGTTGCTGTTAACAGCACCTTACTTACTATCAATGCAGGAGACTATATTTTCTACAGTGATTGGGCTTGGACATCATTCGTAGTATTCTCGATATCACAGTCAACTATGCTTGTGGTAGGTGCGATATGCTATATGTTGTTCACAGGTGTTCCGGGTACAGCTACATATTATGCGACCATATTCAACATGATCAATCTGTTGTTAGTGAGAGATCCATTGGAGATGGCATTCAAGTATCCGCGGCCTACATTGCCTCCGTATATGACGCCCATAGAGCCTCGGGTCGGAAAGTTCTACAACAGTCCCGTAGCATTAGGATCAGGTGCAGGAGCAGTACTTAGTGTACCGACTGCTGCATTGGGAGCAAAGCTCAAC
97	Cluster334	Abundances-AOA-187	C2_S25_712_4	C2	1	9010	1.78e-07	0	0	0	PS	CACTATTTATTCATAGTAGTAGTCGCTGTTAACAGCACCTTATTTACTATCAATGCAGGAGACTACATTTTCTACAGTGATTGGGCTTGGACATCATTCGTAGTATTCTCGATATCACAATCAACTATGCTTGTGGTAGGTGCGATATATTATATGTTGCTCACAGGTGTTCCGGGTACAGCTATATATTATGCGACCATATTCAACATGATCAATCTGTTGTTAGTGAGAGATCCATTGGAGATGGCATTCAAGTATCCGCGGCCTACATTGCCTCCGTATATGACGCCCATAGAGCCTCAGGTCGGAAAGTTCTACAACAGTCCCGTAGCATTAGGATCAGGTGCAGGAGCAGTACTTAGTGTACCGATTGCTGCATTGGGAGCAAAGCTCAAC
98	Cluster23	Abundances-AOA-188	C1_S26_142_3	C1	1	15600	8.91e-09	0	0	0	PS	CATTATCTGTTCATAGTTGTCGTAGCTGTTAACAGCACGCTGCTGACTATTAATGCTGGAGACTACATATTCTACACTGATTGGGCGTGGACTTCATTCGTCGTGTTCTCTATATCGCAATCAACGATGCTCGTTGTGGGTGCCATCTATTACATGTTGTTTACGGGAGTGCCGGGGACAGCAACCTACTATGCCACAATATTCAATATGATCGATCTGTTGTTAGTCAGAGATCTACTGGAGATGGCATTCAAGTATCCTCGTCCAACATTGCCTCCGTATATGACGCCAATTGAGCCTCAGGTCGGAAAGTTCTACAATAGTCCCGTGGCGCTAGGATCGGGAGCTGGAGCTGTACTAAGTGTTCCGATAGCTGCACTGGGTGCGAGACTCAAT
99	Cluster335	Abundances-AOA-189	C2_S26_226_2	C2	1	10400	8.91e-09	0	0	0	PS	CACTATCTGTTCATTGTTGTAATTGCGGTCAATAGCACACTGCTGACAATTAATTCAGGAGACTACCTTTTCTACAGTGATTGGGCTTGGACATCATTCGTAGTATTCTCAATATCACAATCAACTATGCTTGTGGTAGGTGCGATATACTATATGTTGTTCACAGGTGTTCCGGGAACAGCTACGTATTATGCGACAATATTCAACATGATCAATCTGTTGTTAGTGAGAGATCCATTGGAGATGGCATTCAAGTATCCGCGGCCTACATTGCCTCCGTATATGACGCCAATAGAGCCTCAGGTCGGAAAGTCCTACAACAGTCCCGTAGCATTAGGTTCAGGTGCAGGAGCAGTACTTAGTGTACCAATTGCTGCATTAGGAGCAAAGCTTAAC
100	Cluster399	Abundances-AOA-18	C8_S10_209_3	C8	1	1980000	2.19e-07	0	0	0	PS	CACTATCTATTCATTGTAGTAGTTGCTGTAAATAGCACACTACTGACTATTAATGCTGGAGGCTATATCTTCTACACTGATTGGGCATGGACGTCATTCGTCGTATTCTCTATCGCTCAATCGACAATGCTTGTGGTGGGGGCAATATACTATATGCTGTTTACAGGCGTGCCGGGTACCGCTACTTATTATGCAACAATGTTCAATATGATCAACCTTCTATTGATAAGGGATCCATTGGAGGTGGCCTTCAAGTATCCACGTCCGACATTACCGCCATACATGACTCCCATTGAACCTCAGGTAGGTAAGTTTTACAACAGTCCTGTAGCCTTAGGAGCAGGCGCAGGAGCAGTGCTATCTGTACCAATTGCAGCTTTGGGTGCTAAACTTAAC
101	Cluster24	Abundances-AOA-190	C1_S26_378_2	C1	1	10400	8.91e-09	0	0	0	PS	CACTATCTATTCATAGTTGTAGTTGCTGTAAATAGTACATTATTGACAATCAACGCAGGAGACTACCTCTTCTACACTGATTGGGCGTGGACATCATTCGTAGTGTTCTCAATATCCCAATCAACCATGCTTGTAGTTGGTGCAATCTATTACATGCTATTCACCGGAGTACCAGGGACTGCAACATATTATGCAACGGTGTACAATATGATCAATCTGTTGCTAGTCAGAGATCCTCTGGAGATGGCATTCAAGTATCCTCGTCCAACATTGCCTCCGTATATGACGCCAATTGAGCCTCAGGTCGGAAAGTTCTACAATAGTCCCGTGGCGCTAGGATCGGGAGCTGGAGCTGTGCTAAGTGTTCCGATAGCTGCACTGGGTGCGAAACTCAAT
102	Cluster392	Abundances-AOA-191	C6_S26_504_2	C10	3	698000	1.3e-07	1.6e-08	1.92e-11	1.81775e-05	S	CACTATCTGTTCATAGTTGTAGTTGCCGTAAATAGTACTCTGCTGACTATTAACGCAGGAGACTACATCTTCTATACTGACTGGGCTTGGACTTCATTTGTCGTATTTTCGATTTCACAATCGACTATGCTTGCGGTAGGAGCTATCTATTATATGCTCTTTACAGGGGTTCCAGGAACCGCTACATACTATGCAACAATGTTCAACATGATAAACCTATTGCTGGTAAGGGATCCTCTCGAGGTCGCGTTCAAGTATCCAAGACCTACACTTCCTCCCTATATGACACCTATAGAGCCTCAGGTCGGTAAATTCTACAACAGTCCTGTAGCATTGGGTTCAGGTGCGGGCGCGGTGCTAACTGTCCCTATAGCAGCGTTAGGTGCAAAACTGAAC
103	Cluster25	Abundances-AOA-192	C1_S27_1005_2	C1	1	934000	9.12e-09	0	0	0	PS	CGCTATCTATTCATAGTTGTAGTTGCCGTAAATAGTACATTATTGACAATCAACGCAGGAGACTACATATTCTATACCGATTGGGCGTGGACTTCATTCGTGGTATTCTCAATATCCCAATCAACTATGCTTGTAGTAGGTGCAATCTATTATATGCTATTCACTGGTGTACCAGGGACTGCAACATATTATGCAACAATATTCAATATGGTCAATCTACTGCTGGTCAGAGATCCTCTGGAGATGGCATTCAAGTATCCTCGACCGACGTTGCCTCCATACATGACTCCCATTGAGCCTCAGGTCGGTAAGTTCTACAATAGTCCCGTAGCGCTAGGATCGGGAGCTGGAGCTGTACTATGTGTTCCAATAGCCGCGCTAGGTGCGAAACTCAAT
104	Cluster26	Abundances-AOA-193	C1_S27_1049_2	C1	1	32800	9.12e-09	0	0	0	PS	CACTATCTATTCATAGTTGTAGTTGCTGTAAATAGTACATTATTGACAATCAACGCAGGAGACTACATTTTCTATACAGATTGGGCATGGACATCATTCGTAGTATTCTCAATATCCCAATCAGCAATGCTTGTAGTTGGTGCAATCTATTACATGCTCTTCACCGGTGTACCAGGGACTGCAACATATTATGCAACAATATTCAATATGATAAATCTACTGCTGGTCAGAGATCCTCTAGAGATGGCATTCAAGTATCCTCGTCCAACATTGCCTCCATACATGACACCAATTGAGCCTCAGGTCGGAAAGTTCTACAATAGTCCCGTGGCGCTAGGATCGGGAGCGGGAGCCGTGCTATCTGTGCCAATCGCGGCTTTGGGTGCAAAACTCAAT
105	Cluster27	Abundances-AOA-194	C1_S27_1056_2	C1	5	7680000	3.17e-08	2.4e-08	8.67e-12	0.000207067	S	CACTATCTATTCATAGTTGTAGTTGCTGTAAATAGTACCTTATTGACAATCAACACGGGTGATTACATCTTCTACACTGATTGGGCGTGGACATCATTCGTAGTGTTCTCAATATCCCAATCAACCATGCTTGTAGTTGGTGCAATCTATTACATGCTATTCACCGGAGTACCAGGGACTGCAACATATTATGCAACAATATTCAATATGATCAATCTGTTGTTAGTCAGAGATCCACTGGAGATGGCATTCAAGTATCCTCGTCCAACATTGCCTCCGTATATGACGCCGATTGAGCCTCAGGTCGGAAAGTTCTACAATAGTCCCGTGGCGCTAGGATCGGGAGCTGGAGCTGTGCTAAGTGTTCCGATAGCTGCGCTGGGTGCGAAACTCAAT
106	Cluster415	Abundances-AOA-195	C9_S27_1075_2	C9	1	475000	9.12e-09	0	0	0	PS	CGCTATCTGTTCATAGTCGTAGTTGCTGTAAATAGTACATTGCTGACGATCAATGCGGGAGATTACATATTCTACACGGACTGGGCCTGGACATCATTTGTAGTATTTTCTATCTCACAATCTACTATGCTTGTAGTAGGAGCGATTTACTACATGCTTTTCACAGGAGTTCCAGGAACCGCAACCTATTATGCAACTATGTTCAACATGATAAACTTGCTTTTGATCAGAGATCCTCTTGAGACGGCATTTAAATATCCAAGACCGACATTGCCTCCTTACATGACTCCGATTGAACCTCAGGTCGGAAAGTTCTACAATAGTCCTGTTGCCTTGGGGTCGGGAGCGGGAGCTGTGCTGAGCGTGCCGATTGCGGCATTGGGTGCCAAGCTGGAC
107	Cluster28	Abundances-AOA-196	C1_S27_1127_2	C1	1	32800	9.12e-09	0	0	0	PS	CACTATCTATTCATAGTTGTAGTTGCTGTAAATAGTACATTATTGACAATCAACGCAGGAGACTACATTTTCTACACAGATTGGGCTTGGACATCATTCGTAGTGTTCTCAATATCCCAATCAACAATGCTTGTAGTTGGTGCAATCTATTACATGCTATTCACCGGTGTACCAGGGACTGCAACATATTATGCAACAATGTTCAACATGATAAATCTACTGCTGGTCAGAGATCCTCTAGAGATGGCATTCAAGTATCCTCGTCCAACATTGCCTCCATACATGACACCAATTGAGCCTCAGGTCGGTAAATTCTACAATAGTCCCGTGGCGCTAGGATCCGGGGCTGGAGCTGTACTGAGCGTTCCAATCGCTGCATTGGGCCCAAAACTAAAT
108	Cluster29	Abundances-AOA-197	C1_S27_274_3	C1	2	287000	4.44e-09	2.13e-09	3.98e-12	0.000430028	G	CACTATCTATTCATAGTTGTAGTTGCTGTAAATAGTACATTATTGACAATCAACGCAGGAGACTACATATTCTATACAGATTGGGCATGGACATCATTTGTTGTATTCTCAATATCCCAATCAACAATGCTTGTAGTGGGAGCAATCTATTACATGCTATTCACCGGTGTACCAGGGACTGCAACATATTATGCAACAATATTTAACATGATAAATCTACTGCTGGTCAGAGACCCTCTAGAGATGGCATTCAAGTATCCTCGCCCAACATTGCCTCCATACATGACACCAATTGAGCCTCAGGTCGGTAAATTCTACAATAGTCCCGTGGCGCTAGGATCCGGGGTGGCAGCTGTACTTTGCGTTCCAATCGCTGCATTGGGCGCAAAACTAAAT
109	Cluster30	Abundances-AOA-198	C1_S27_289_3	C1	3	16800000	2.77e-08	1.01e-08	2.46e-12	3.23815e-05	S	CACTATCTATTCATAGTTGTAGTTGCTGTAAATAATACCTTATTGACAATCAACGCAGAAGATTACATCTTCTACACTGATTGGGCGTGGACATCATTCGTAGTGTTCTCAATATCCCAATCAACCATGCTTGTAGTTGGTGCAATCTATCACATGCTATTCACCGGAGTACCAGGGGCTGCAACGTATTATGCAACAATATTCAATATGATCAATCTGTTGTTAGTTAGAGATCCACTGGAGATGGCGTTCAAGTATCCTCGTCCAACATTGCCTCCGTATATGACGCCAATTGAGCCTCAGGTCGGAAAGTTCTACAATAGTCCCGTGGCGCTAGGATCGGGAGCTGGAGCTGTGCTGAGTGTTCCGATAGCTGCACTGGGTGCGAAACTCAAT
110	Cluster416	Abundances-AOA-199	C9_S27_300_3	C9	1	49200	9.12e-09	0	0	0	PS	CACTATCTCTTCATAGTCGTAGTTGCTGTAAATAGTACATTGCTGACGATTAACGCGGGAGATTACATATTCTACACGGACTGGGCCTGGACCTCATCTGTAGTATTTTCCATCTCACAATCTACTATGCTTACTGTGGGTGCAATTTACTACGTGCTCTTCACAGGAGTTCCAGGAACTGCAACCTATTATGCAACCATGTTCAATATGATAAACTTGCTTCTGGTGAGAGATCCGCTTGAGACAGCATTCAAGTATCCAAGACCTACATTGCCTCCGTATATGACGCCCATAGAGCCTCAGGTCGGAAAGTTCTACAACAGTCCCGTAGCATTAGGTTCAGGTGCAGGAGCAGTACTTAGTGTACCAATTGCTGCACTGGGAGCAAAGCTCAAC
111	Cluster51	Abundances-AOA-19	C11_S10_230_3	C11	1	4580000	2.19e-07	0	0	0	PS	CACTATCTGTTCATTGTCGTTGTTGCTGTCAATAGCGCACTGCTGACCATAAATGCAGGAGACTACATCTTCTACACCGACTGGGCGTGGGCATCCTTTGTAGTATTTTCGATTTCCCAATCGACTATGCTTGCGGTAGGCGCTGTCTATTACTTGCTCTTTACAGGAGTTCCTGGAACAGCGACGTATTATGCAACGTTATTCAACATGATCAACCTGTTGCTGGTGCGAGATCCGTTGCAAATAGCATTCCAGTATCCTAGACCAACATTGCCACCATACATGACACCAATTGAACCTCAGGTCGGAAAGTTCTACAATAGTCCCGTTGCGTTGGGTTCGGGAGCTTCAGCAGTATTAACTGTGCCTATAGCAGCATTAGGTGCTAAACTAAAT
112	Cluster44	Abundances-AOA-1	C11_S0_10_8	C11	10	11800000	1.39e-05	4.34e-05	1.26e-08	0.00283029	G	CACTATCTGTTCATTGTTGTAGTTGCTGTTAATAGCACGCTGCTGACCATTAATGCAGGGGACTACATCTTCTACACCGACTGGGCTTACAGTTCCTTTGTAGTATTTTCGATTGCACAATCGACTATGCTTGCAGTAGGAGCTGTCTATTACTTGCTCTTCACAGGAGTTCCGGGAACAGCCACGTATTACGCAACGTTATTCAATATGATCAACCTACTGCTGATACGAGATCCATTGCAAATAACATTCCAGTATCCGAGACCGACATTGCCACCTTATATGACCCCAATTGAACCTCAGGTCGGAAAGTTCTATAACAGTCCCGTCGCGTTGGGTTCGGGAGCTTCAGCAGTGTTAACTGTGCCTATCGCAGCACTAGGTGCTAAACTAAAT
113	Cluster136	Abundances-AOA-200	C12_S27_352_3	C12	1	49200	9.12e-09	0	0	0	PS	CATTATCTGTTCATAGTTGTCGTAGCTGTTAACAGCACGCTGCTGACTATTAATGCTGGAGACTACATATTCTACACTGATTGGGCGTGGACTTCATTCGTCGTGTTCTCTATATCGCAGTCGACGATGCTTGTTGTGGGTGCCATCTATTACATGTTGTTTACGGGAGTGCCGGGGACAGCAACCTACTATGCCACAATATTCAATATGATAAATCTACTGCTGGTCAGAGATCCTCTAGAGGTGGCATTCAAGTATCCTCGTCCAACATTGCCTCCATACATGACACCAATTGAGCCTCAGGTCGGAAAGTTCTACAATAGTCCCGTGGCGCTAGGATCGGGAGCTGCGGCTGTGCTGAGCGTTCCAATCGCTGCATTGGACGCAAAACTCAAT
114	Cluster137	Abundances-AOA-201	C12_S27_610_3	C12	1	49200	9.12e-09	0	0	0	PS	CATTATCTGTTCATAGTTGTCGCAGCTGTTAACAGCACGCTGCTGACTATTAATGCTGGAGACTACATATTCTACACTGATTGGGCGTGGACTTCATTCGTCGTGTTCTCTATATCGCAATCAACGATGCTCGTTGTGGGTGCCATCTATTACATGTTGTTTACGGGAGTGCCAGGGACAGCAACCTACTATGCCACACTGTTTAACATGATCAACCTCTTGACCATACGCGATCCACTGGAAATGGCATTCAAGTATCCTAGACCAACACTACCTCCATACATGACCCCAATCGAACCGCAAGTCGGCAAGTTCTATAATAGTCCTGTAGCATTAGGTTCAGGTGCAGGAGCAGTACTTAGTGTTCCTATAGCTGCATTAGGCGCGAAATTAAAC
115	Cluster336	Abundances-AOA-202	C2_S27_646_2	C2	1	32800	9.12e-09	0	0	0	PS	CACTACTTATTCATAGTAGTAGTTGCTGTTAACAGCACCTTACTTACTATCAATGCAGGAGTCTACATTTTCTACAGTGATTGGGCTTGGACATCATTCGTAGTATTCTCAATATCACAATCAACTATGCTTGTGGTAGGTGCGATATACTATATGTTGTTCACAGGTGTTCCAGGAACAGCTACGTATTACGCGACAATATTCAACATGATAAATCTACTGCTGGTCAGAGATCCTCTAGAGGTGGCATTCAAGTATCCTCGTCCAACATTGCCTCCATACATGACACCAATTGAGCCTCAGGTCGGAAAGTTCTACAATAGTCCCGTGGCGCTAGGATCGGGAGCTGCGGCTGTGCTGAGCGTTCCAATCGCTGCATTGGGCGCAAAACTCAAT
116	Cluster31	Abundances-AOA-203	C1_S27_80_5	C1	3	3670000	6.13e-09	1.15e-08	6e-12	0.00183623	G	CACTATCTATTCATAGTTGTAGTTGCTGTAAATAGTACCTTATTGACAATCAACGCAGGAGACTACATATTCTATACAGATTGGGCATGGACATCATTTGTTGTATTCTCAATATCCCAATCAACAATGCTTGTAGTTGGTGCAATCTATTACATGCTATTCACCGGTGTACCAGGGACTGCAACATATTATGCAACAATATTCAACATGATAAATCTACTGCTGGTCAGAGACCCTCTAGAGATGGCATTCAAGTATCCTCGTCCAACATTGCCTCCATACATGACACCAATTGAGCCTCAGGTCGGTAGATTCTACAATAGTCCCGTGGCGCTAGGATCCGGGGCGGCAGCTGTACTTAGCGTTCCAATCGCTGCATTGGGCGCAAAACTAAAT
117	Cluster138	Abundances-AOA-204	C12_S27_809_2	C12	3	2730000	5.47e-09	7.96e-10	4.81e-13	1.27963e-05	S	CATTATCTGTTCATAGTTGTAGTAGCTGTTAACAGCACGCTGCTGACTATTAATGCAGGAGACTACATATTCTACACTGATTGGGCTTGGACTTCATTCGTCGTGTTCTCTATATCGCAGTCGACGATGCTCGTTGTGGGTGCCTTCTATTACATGTTGTTTACGGGAGTGCCAGGGACAGCGACCTACTATGCCACATTGTTTAACATGATCAACCTATTGACCATACGCGATCCGCTAGAAATGGCATTCAAGTATCCAAGACCAACTCTGCCTCCATACATGACACCAATTGAACCTCAGGTCGGTAAATTCTATAATAGTCCAGTAGCCTTAGGAGCTGGCGCGGGAGCCGTGCTATCTGTGCCAATAGCAGCTTTGGGTGCAAAACTCAAC
118	Cluster32	Abundances-AOA-205	C1_S27_921_2	C1	1	32800	9.12e-09	0	0	0	PS	CACTATCTATTCATAGTTGTAGTTGCTGTAAATAGTACCTTATTGACAATCAATGCAGGAGATTACATCTTCTACACTGATTGGGCGTGGACATCATTCGTAGTGTTCCCAATATCCCAATCAACCATGCTTGTAGTTGGTGCAATCTATTACATGCTATTCACCGGAGTACCAGGGACTGCAACATATTATGCAACAATATTCAATATGATCAATCTGTTGTTAGTCAGAGATCCACTGGAGATGGCATTCAAGTATCCTCGTCCAACATTGCCTCCATACATGACACCAATTGAGCCTCAGGTCGGAAAGTTCTACAATAGTCCCGTGGCGCTAGGATCGGGAGCTGCGGCTGTGCTGAGCGTTCCAATCGCTGCATTGGGCGCAAAACTCAAT
119	Cluster337	Abundances-AOA-206	C2_S27_959_2	C2	1	32800	9.12e-09	0	0	0	PS	CACTATCTATTCATAGTTGTAGTTGCTGTAAATAGCACCTTACTTACTATCAATGCGGGAGACTATATTTTCTACACTGACTGGGCGTGGACGTCCTTTGTAGTATTCTCAATATCACAATCTACTATGCTTGTGGTGGGGGCAATCTACTATATGTTGTTCACAGGTGTTCCAGGAACTGCTACATATTATGCGACTATCTTCAACATGATTAATCTGCTATTAGTCAGAGATCCATTGGAGATGGCTTTCAAATATCCAAGACCAACACTGCCTCCGTACATGACCCCGATCGAGCCCCAGGTAGGTAAGTTCTATAATAGTCCCGTAGCATTAGGTTCAGGTGCAGGGGCAGTACTTAGTGTTCCTATAGCTGCATTAGGCGCGAAATTAAAC
120	Cluster338	Abundances-AOA-207	C2_S28_40_2	C2	4	16600000	7.8e-08	3.29e-07	8.09e-11	0.00437477	G	CACTACTTATTCATAGTGGTAGTTGCTGTTAACAGCACCTTACTTACTATCAATGCAGGAGACTACATTTTCTACGCTGATTGGGCTTGGACATCATTCGTAGTATTCTCAATATCACAATCAACTATGCTTGTGGTAGGTGCGATATACTATATGTTGTTCACAGGTGTTCCGGGAACGGCTACGTATTACGCGACAATCTTCAACATGATCAATCTGTTGTTAGTGAGAGATCCATTGGAGATGGCATTCAAGTATCCGCGGCCTACATTGCCTCCGTATATGACGCCCATAGAGCCTCAGGTCGGAAAGTTCTACAACAGTCCCGCAGCATTAGGTTCAGGTGCAGGAGCCGTACTTAGTGTACCAATCGCTGCATTAGGAGCAAAGCTCAAC
121	Cluster210	Abundances-AOA-208	C14_S29_101_4	C14	2	2230000	0.000259	9.21e-05	6.16e-08	8.45748e-05	S	CACTACTTATTCATAGTAGTGGTAGCAGTCAACTCGACCTTGTTGACAATCAACGCAGGAGACTACATCTTCTATACTGACTGGATGTGGACATCTTATGTGATATTTACTCTATCACAATCATTGATGCTCGCAGTCGGTGCAGCATACTACCTTACGTTCACTGGTGTTCCAGGAACGGCAACATACTATGCACTGTTGTTCAACATGATCAATCTAATCACAATAGATGATCCTCTTGAGACTGCTTTCAAATACCCAAGAACCACATTGCCTCCATACATGACTCCAATAGAACCCCAAGTAGGAAAGTTCTATGATAGTCCCGTCGCGCTAGGTGCAGGTGCTAGTGCAGTTTTGACAGTAACGATGACTGCATTGGGAACCAAGCTTACA
122	Cluster76	Abundances-AOA-209	C11_S29_14_11	C11	1	51500	0.000141	0	0	0	PS	CACTATCTGTTCATTGTCGTAGTTGCTGTCAACAGCACGCTGCTCGTAATTAATGCAGGGGACTACATCTTCTACACTGACTGGGCGTACAGTTCCTTTGTAATATTTTCGATTGCGCAATCGACCATGCTTGCGGTAGGAGCTGTCTATTACTTGCTCTTCACAGGAGTTCCTGGAACAGCCACGTATTACGCAACGTTATTCAACATGATCAACCTGCTGCTAGTGCGAGATCCGTTGGAAATCGCATTCAAGTATCCTAGACCCACATTGCCACCTTATATGACGCCAATCGAGCCTCAGGTCGGAAAGTTCTACAATAGTCCAGTTGCCTTGGGAAGTGGCGCTTCAGCAGTGCTAACTGTACCTATAGCAGCATTGGGTGCTAAACTGAAT
123	Cluster388	Abundances-AOA-20	C6_S10_24_23	C6	1	2530000	2.19e-07	0	0	0	PS	CACTATCTATTCATAGTCGTAGTTGCAGTAAACAGCACTCTATTGACAATTAATGCAGGGGACTATATCTTCTACACGGACTGGGCATGGACTTCATTTGTAGTATTTTCGATTTCACAATCGACTATGCTTGCAGTAGGGGCCATCTACTATATGCTCTTTACAGGTGTTCCAGGAACCGCTACATACTATGCAACAATGTTCAACATGATAAACCTATTGCTGATACGGGACCCGCTGGAGATTGCATTTAAGTATCCAAGACCCACACTTCCTCCTTATATGACACCAATTGAGCCCCAGGTCGGTAAATTCTACAACAGTCCTGTAGCATTGGGATCGGGCGCAGGAGCAGTACTAACAGTGCCTATAGCGGCATTAGGTGCAAAACTTAAC
124	Cluster211	Abundances-AOA-210	C14_S2_146_2	C14	2	726000	1e-05	1.69e-21	1.99e-24	3.3631e-35	S	CACTACTTATTCATAGTAGTGGTAGCAGTCAACTCGACCTTGTTGACAATCAACGCAGGAGACTACATCTTCTATACTGACTGGATGTGGACATCTTATGTGATATTTACTCTATCACAATCATTGATGCTCGCAGTCGGTGCAGCATACTACCTTACGTTCACTGGCGTTCCAGGAACAGCAACATACTATGCACTGTTGTTCAACATGATCAATCTAATCACAATAGATGATCCTCTTGAGACTGCTTTCAAATACCCAAGAACCACATTGCCTCCATACATGACTCCAATAGAACCCCAAGTAGGAAAGTTCTATGACAGTCCCGTCGCGCTAGGTGCAGGTGCTAGTGCAGTTTTGACAGTAACGATGACTGCATTGGGAACCAAGCTTACA
125	Cluster263	Abundances-AOA-211	C14_S2_174_2	C14	3	5430000	9.84e-06	1.23e-06	5.27e-10	6.69461e-06	S	CACTACTTATTCATAGTAGTGGTAGCAGTCAACTCGACCTTGTTGACAATCAACGCAGGAGACTACATCTTCTATACTGACTGGATGTGGACATCTTATGTGATATTTACTCTATCACAATCATTGATGCTCGCAGTCGGTGCAGCATACTACCTTACGTTCACAGGTGTCCCAGGAACAACAACATACTATGCACTGTTGTTCAACATGATCAATCTAATCACAATAGATGATCCTCCTGAGACTGCTTTCAAATACCCAAGAACCACATTGCCTCCATACATGACTCCAATAGAGCCACAAGTAGGAAAGTTCTATGATAGTCCCGTCGTGTTGGGTGCAGGCGCTAGTGCAGTTTTGACAGTAACAATGACTGCATTGGGTTGCAAACTAACA
126	Cluster213	Abundances-AOA-212	C14_S2_286_2	C14	1	232000	1e-05	0	0	0	PS	CACTACTTATTCATAGTAGTGGTAGCAGTCAACTCGACCTTGTTGACAATCAACGCAGGAGACTACATCTTCTATACTGACTGGATGTGGACATCTTATGTGATATTTACTCTATCACAATCATTGATGCTCGCAGTCGGTGCAGCATACTACCTTACGCTCACTGGTGTTCCAGGAACGGCAACATACTATGCACTATTGTTCAACATGATCAATCTAATTACAATAGATGATCCTCTTGAGACTGCTTTCAAATACCCAAGAACCACATTGCCTCCGTACATGACTCCAATAGAACCGCAAGTCGGAAAGTTCTATGATAGTCCTGTCGCTTTAGGTGCAGGTGCTAGTGCAGTTCTGACAGTCACAATGACTGCCTTAGGAACCAAACTTACA
127	Cluster214	Abundances-AOA-213	C14_S2_79_3	C14	1	348000	1e-05	0	0	0	PS	CACTACTTATTCATAGTAGTGGTAGCAGTCAACTCGGCCTTGTTGACAATCAACGCAGGAGACTACATCTTCTATACTGACTGGATGTGGACATCTTATGTGATATTTACATTATCACAATCATCGATGCTCGCAGTCGGTGCAGCATACTATCTGACGTTTACTGGAGTTCCAGGAACGGCAACATACTATGCACTGTTGTTCAACATGATCAATCTAATCACAATAGATGATCCTCTTGAGACTGCTTTCAAATACCCAAGAACCACATTGCCTCCATACATGACTCCAATAGAACCCCAAGTAGGAAAGTTCTATGACAGTCCCGTCGCGCTAGGTGCAAGTGCTAGTGCAGTTTTGACAGTAACGATGACTGCATTGGGAACCAAGCTTACA
128	Cluster409	Abundances-AOA-214	C8_S30_204_2	C8	1	22400	1.7e-07	0	0	0	PS	CACTATCTATTCATAGTAGTAGTTGCTGTAAATAGCACACTATTGACTATTAATGCTGGAGACTATATCTTCTACACCGATTGGGCATGGACGTCATTCGTCGTATTCTCTATCTCTCAATCGACAATGCTTGTGGTGGGGGCGATATACTATATGCTGTTTACAGGCGTGCCGGGTACCGCTACTTATTATGCAACGATGTTCAATATGATCAACCTTTTATTGATCAGAGATCCATTAGAGGTAGCCTTCAAGTATCCACGTCCTACACTACCGCCATATATGACTCCCATTGAGCCTCAGGTAGGAAAGTTTTACAATAGTCCTGTAGCCTTAGGAGCAGGCGCATCAGCAGTGCTATCAGTGCCAATTGCAGCTTTGGGTGCTAAACTTAAC
129	Cluster33	Abundances-AOA-215	C1_S31_143_2	C1	1	149000	6.17e-08	0	0	0	PS	CACTATCTATTCATAGTTGTAGTTGCTGTAAATAGTACCTTATTGACAATCAACGCAGGTGATTACATCTTCTACACTGATTGGGCGTGGACATCATTCGTAGTGTTCTCAATATCCCAGTCAACCATGCTTGTAGTTGGTGCAATCTATTACATGCTATCCACCGGAGTACCAGGGACTGCAACATATTATGCAACAATATTCAATATGATCAATCTGTTGTTAGTCAGAGATCCACTGGAGATGGCATTCAAGTATCCTCGTCCAACATTGCCTCCGTATATGACGCCAATTGAGCCTCAGGTCGGAAAGTTCTACAATAGTTCCGTGGCGCTAGGATCGGGAGCTGGAGCTGTGTTGAGTGTTCCGATAGCTGCACTGGGTGCGAAACTTAAT
130	Cluster139	Abundances-AOA-216	C12_S31_198_2	C12	3	588000	2.54e-08	2.84e-08	3.7e-11	0.00162874	G	CATTATCTGTCCATAGTTGTCGTAGCTGTTAACAGCACGCTATTGACTATTAATGCTGGAGACTACATATTCTACACTGATTGGGCATGGACTTCATTCGTCGTGTTCTCTATATCGCAGTCAACGATGCTTGTTGTGGGTGCCATCTATTACATGTTGTCTACGGGAGTGCCGGGGACAGCAACCTACTATGCCACGATGTTTAACATGATCAACCTATTGACCATACGCGACCCGTTGGAAGTGGCATTCAAGTATCCTAGACCTACGCTACCTCCATACATGACGCCAATCGAACCTCAAGTCGGTAAATTCTATAATAGTCCAGTAGCCTTAGGAGCTGGCGCGGGAGCCGTGCTGTCTGTGCCAATCGCAGCTTTGGGTGCAAAACTAAAT
131	Cluster366	Abundances-AOA-217	C3_S31_220_3	C3	2	349000	2.21e-08	2.71e-08	4.59e-11	0.00254682	G	CACTATTTGTTCATAGTAGTGGTTGCTGTCAACAGCACGCTGCTAACCATCAACGCAGGAGACTATATCTTCTACACAGACTGGATGTGGACCTCCTTCGTAGTATTCTCGGTCTCGCAATCGACGATGCTTGCGATAGGCGCGATATACTATATGCTCTTCACAGGAGTACCAGGGACGGCTACATACTACGCCACGCTGTTCAACATGGTCAACCTGCTGCTCATCAGGGATCCACTCGAAGTGGCATTCAAGTATCCTAGACCGACACTGCCTGCGTACATGACTCCGATCGAGCCCCAAGTAGGGAAGTTCTACAACAGTCCTGTAGCCCTGGGCTCAGGAGCAAGCGCGGTGCTGACAGTGCCGATCGCTGCATTGGGTGCGAAGCTTAAC
132	Cluster140	Abundances-AOA-218	C12_S31_316_2	C12	1	74500	6.17e-08	0	0	0	PS	CACTATCTATTCATAGTTGTAGTTGCTGTAAATAGTACCTTATTGACAATCAACGCAGGAGATTACATCTTCTACACTGATTGGGCGTGGACATCATTCGTAGTGTTCTCAATATCCCAATCAACCATGCTTGTAGTTGGTGCAATCTATTACATGCTATTCACCGGAGTACCAGGGACTGCAACATATTATGCAACACTGTTTAACATGATCAACCTCTTGACCATACGCGATCCACTGGAAATGGCATTCAAGTATCCTAGACCAACACTACCTCCATACATGACCCCAATCGAACCGCAAGTCGGCAAGTTCTATAATAGTCCAGTAGCCTTAGGAGCAGGCGCGGGAGCCGTGCTATCTGTGCCAATCGCAGCATTGGGTGCAAAACTCAAT
133	Cluster312	Abundances-AOA-219	C19_S31_328_2	C19	2	326000	1.11e-07	2.7e-08	4.73e-11	0.000103652	S	CACTATTTGCTTATAGTGGTCGTAGCTGTAAACAGTACACTGCTGACAATTAACGCTGGAGACTACATTTTCTATACTGACTGGGCGTGGACATCATTTGTAGTATTTTCGATTTCTCAATCAACAATGCTTGTTGTTGGAGCCATTTACTACATGTTGTTTACTGGTGTACCAGGTACTGCAACCTATTATGCGACGATGTTCAACATGATAAACCTTCTGCTGGTGAGAGATCCATTGGAGATGGCATTCAAGTACCCCAGACCAACATTGCCTCCATATATGACGCCTATAGAACCTCAGGTCGGTAAGTTCTACAATAGTCCTGTAGCTTTGGGCTCAGGAGCAGGAGCAGTACTTAGCGTTCCTATCGCAGCACTCGGGGCAAAACTCAAC
134	Cluster389	Abundances-AOA-21	C6_S10_273_2	C6	1	158000	2.19e-07	0	0	0	PS	CACTATCTATTCATAGTTGTAGTTGCAGTAAACAGCACGCTATTGACAATTAATGCAGGAGACTATATCTTCTACACAGGCTGGGCCTGGACTTCATTTGTAGTATTTTCGATTTCACAATCGACTATGCTTGCAGTAGGGGCTATATACTATATGCTCTTTACAGGTGTTCCAGGAACCGCTACATACTATGCAACAATGTTCAACATGATAAATCTATTGCTGATAAGGGACCCGCTAGAGGTTGCACTCAAGTATCCAAGACCCACACTTCCTCCTTATATGACACCAATTGAGCCACAGGTCGGAAAGTTCTACAATAGTCCGGTTGCCTTGGGAAGTGGCGCTTCAGCAGTGCTAACTGTGCCCATAGCAGCATTGGGTGCAAAACTCAAT
135	Cluster339	Abundances-AOA-220	C2_S31_346_2	C2	2	487000	7.07e-08	1.63e-08	2.33e-11	7.59809e-05	S	CACTACTTATTCATAGTGGTAGTTGCTGTTAACAGCACCTTACTTACTATCAATGCAGGAGACTACATTTTCTATAGTGATTGGGCTTGGACATCATTCGTAGTATTCTCGATATCACAATCAACTATGCTTGTGGTAGGTGCGATATACTATATGTTGTTCACAGGTGTTCCGGGAACAGCTACGTATTATGCGACAATGTTCAACATGATCCATCTGTTGTTAGTGAGAGATCCATTGGAGATGGCATTCAAGTATCCGCGGCCTACATTGCCTCCGTATATGACGCCCATAGAGCCTCAGGTCGGAAAGTTCTACAACAGTCCCGTAGCATTAGGATCAGGTGCAGGAGCAGTACTTAGTGTACCGATTGCTGCATCGGGCGCAAAGCTCAAC
136	Cluster34	Abundances-AOA-221	C1_S31_71_4	C1	5	28700000	6.42e-08	4.93e-08	9.19e-12	0.000109924	S	CACTATCTATTCATAGTTGTAGTTGCTGTAAATAGTACCTTATTGACAATCAACGCAGGAGACTACATCTTCTACACTGATTGGGCGTGGACATCATTCGTAGTGTTCTCAATATCCCAATCAACCATGCTTGTAGTTGGTGCAATCTATTACATGCTATTCACCGGAGTACCAGGGACTGCAACATATTATGCAACAATATTCAATATGATCAATCTGTTGCTAGTCAGAGATCCATTGGAGGTGGCATTCAAGTATCCTCGTCCAACATTGCCTCCGTATATGACGCCAATTGAGTCTCAGGTCGGAAAGCTCTACAACAGTCCCGTGGCGCTAGGATCGGGAGCTGGAGCTGTGCTAAGTGTTCCGATAGCTGCACTGGGTGCGAAACTCAAT
137	Cluster340	Abundances-AOA-222	C2_S31_81_4	C2	2	181000	7.53e-08	2.93e-08	6.87e-11	0.000355005	G	CACTACTTATTCATAGTGGTAGTTGCTGTTAACAGCACCTTACTAACTATCAATGCAGGAGACTACATTTTCTACAGTGATTGGGCTTGGACATCATTCGTAGTATTCTCGATATCACAGTCAACTATGCTTGTGGTAGGTGCGATATACTATATGTTGTTCACGGGCGTTCCGGGAACAGCTACGTATTATGCGACAATATTCAACATGATCAATCTGTTGTTAGTGAGAGATCCATTGGAGATGGCATTCAAGTATCCGCGGCCTACATTGCCTCCGTATATGACGCCCATAGAGCCTCAGGTCGGAAAGTTCTACAACAGTCCCGTAGCATTAGGATCAGGTGCAGGAGCAGTACTTAGTGTACCGATTGCTGCATTGGGCGCAAAACTCAAC
138	Cluster367	Abundances-AOA-223	C3_S31_98_6	C3	1	223000	6.17e-08	0	0	0	PS	CACTATTTGTTCATAGTAGTGGTCGCTGTAAACAGCACGCTGCTAACCATCAACGCAGGAGACTATATCTTCTACACAGACTGGATGTGGACCTCCTTCGTAGTATTTTCGGTCTCGCAATCGACGATGCTTGCGGTAGGCGCGATATACTACATGCTCTTTACTGGAGTTCCTGGAACGGCCACATACTACGCTACGCTGTTCAACATGGTCAATCTGCTGCTCATCAGAGATCCACTCGAAGTAGCATTCAAGTATCCTAGACCGACACTGCCCGCGTATATGACTCCGATCGAGCCCCAGGTAGGAAAGTTCTACAACAGTCCTGTAGCCTTGGGCTCAGGAGCGAGTGCGGTGCTGACAGTGCCGATCGCTGCGTTAGGTGCGAAACTTAAC
139	Cluster77	Abundances-AOA-224	C11_S32_12_30	C11	1	127000	0.000331	0	0	0	PS	CACTATCTGTTCATCGTTGTAGTTGCTGTTAATAGCACACTGCTGACAATTAATTCAGGGGACTATGAGTTCTACACCGACTGGGCTTGGACATCCTTTGTAGTATTTTCGATTGCACAATCGACTATGCTTGCAGTAGGAGCTGTCTATTACTTGCTCTTCACAGGAGTTCCGGGAACAGCCACGTATTACGCAACGCTATTCAACATGATCAACCTACTGCTGGTACGAGATCCATTGGAAATAGCATTCAAGTATCCTAGACCGACATTGCCACCTTATATGACGCCAATTGAGCCTCAGGTCGGAAAGTTCTATAACAGTCCCGTTGCGTTGGGTTCGGGAGCTTCCGCAGTGCTAACTGTGCCTATAACAGCATTGGGTGCTAAACTGAAT
140	Cluster187	Abundances-AOA-225	C14_S32_497_2	C14	2	369000	0.000237	0.000147	2.42e-07	0.000633339	G	CACTACTTATTCATAGTAGTGGTAGCAGTCAACTCGACCTTGTTGACAATCAACGCAGGAGACTACATCTTCTATACTGACTGGATGTGGACATCTTATGTGATATTTACATTATCACAATCATTGATGCTCGCAGTCGGTGCAGCATACTATCTAACGTTTACTGGAGTTCCAGGAACGGCAACATACTATGCACTATTGTTCAACATGATCAATCTAATTACAATAGATGATCCTCTTGGGACTGCTTTCAAATACCCAAGAACCACATTGCCTCCGTACATGACTCCAATAGAACCGCAAGTAGGAAAGTTCTATGATAGTCCTGTAGCTTTAGGTGCAGGTGCTGGTGCAGTTCTGACAGTCACAATGACTGCTCTAGGATGCACACTAACA
141	Cluster231	Abundances-AOA-226	C14_S32_561_2	C14	1	7700	0.000331	0	0	0	PS	CACTACTTATTCATAGTAGTGGTAGCAGTCAACTCGACCCTGTTGGTAATCAACGCAGGAGACTACATCTTCTATACTGACTGGATGTGGACATCTTATGTGATATTTACACTATCACAATCATTGATGCTCGCAGTCGGTGCAGCATATTACCTTACGTTTACTGGTGTACCAGGAACGGCAACATACTATGCACTGTTGTTCAACATGATCAATCTAATCACAATAGATGATCCTCTTGAGACTGCTTTCAAATACCCGAGAACCACATTGCCTCCATACATGACACCGATAGAACCACAAGTAGGTAAGTTCCGTGATAGTCCCGTAGCTTTGGGTGCAGGCGCTAGTGCCGTATTAACGGTAACAATGACTGCGTTAGGAACCAAACTAACA
142	Cluster232	Abundances-AOA-227	C14_S32_597_2	C14	1	7700	0.000331	0	0	0	PS	CACTACTTATTCATAGTAGTGGTAGCAGTCAACTCGACCCTGTTGGTAATCAACGCAGGAGACTACATATTCTACACTGATTGGGCGTGGACATCATATGTGATATTTACACTATCACAATCATTGGTGCTCGCAGTTGGTGCAGCATATTACCTTACGTTCACTGGTGTACCAGGAACGGCAACATACTATGCACTGTTGTTCAACATGATCAACTTGATCACAATAGATGATCCTCTCGAGACTGCTTTCAAATATCCAAGAACCGCATTGCCTCCATACACGACACCAATAGAACCCCAAGTAGGAAAGTTCTATGATAGTCCGGTAGATTTGGGTGCAGGCGCTAGTGCCGTATTAACGGTAACGACGACTGCATTAGGAACCAAACTAGCA
143	Cluster233	Abundances-AOA-228	C14_S33_12_5	C14	1	179000	6.92e-06	0	0	0	PS	CACTACTTATTCATAGTAGTGGTAGCAGTCAACTCGACCTTGTTGACAATCAACGCAGGAGACTACATCTTCTATACTGACTGGATGTGGACATCTTATGTGATATTTACACTATCACAATCATTGATGCTCGCAGTCGGTGCAGCATACTATCTAACGTTTACTGGAGTTCCAGGAACGGCAACATACTATGCGCTGTTGTTCAACATGATCAATCTAATTACAATAGATGATCCTCTAGAGACTGCTTTCAAATATCCAAGGACCACATTGCCTCCATACATGACCCCGATAGAACCTCAAGTAGGAAAGTTCTATGATAGTCCGGTCGCTCTGGGTGCAGGCGCTGGTGCAGTATTAACGGTAACAATGACTGCGCTAGGATGCGAACTTACA
144	Cluster234	Abundances-AOA-229	C14_S33_14_4	C14	3	1070000	2.38e-05	1.09e-05	1.05e-08	0.000202051	S	CACTACTTATTCATAGTAGTGGTAGCAGTCAACTCAACCTTGTTGACAATCAACGCAGGAGACTACATATTCTACACTGATTGGGCGTGGACATCTTATGTGATATTTACACTATCACAATCATTGATGCTCGCAGTCGGTGCAGCATACTACCTTACGTTTACTGGTGTTCCAGGAACGGCAACCTATTATGCACTGTTGTTCAACATGATCAATCTAATCACAATAGATGATCCTCTTGAGATGGCTTTCAAATACCCAAGAACCACATTGCCTCCATACATGACTCCAATAGAACCCCAAGTAGGAAAGTTCTATGATAGTCCCGTCGCGTTGGGTGCAGGCGCTAGTGCAGTTTTGACAGTAACAATGACTGCATTAGGTTGCAAACTAACA
145	Cluster52	Abundances-AOA-22	C11_S10_298_2	C11	8	2390000	4.87e-06	8.83e-06	5.71e-09	0.00212588	G	CACTATCTGTTCATTGTTGTAGTTGCTGTCAATAGCACGCTACTGACAATTAATGCAGGAGACTATATCTTCTACACCGACTGGGCTTGGACATCCTCTGTAATATTTTCGATTTCACAATCGACTATGCTTGCAGTAGGAGCTGTCTATTACTTGCTCTTTACAGGAGTTCCAGGAACAGCCACGTATTACGCAACGTTATTCAACATGGTCAACCTGCTGCTAGTACGAGATCCGTTGGAAGTCGCATTCAAGTATCCTAGACCCACATTGCCACCGTATATGACGCCAATTGAGCCTCAGGTCGGAAAGTTCTACAATAGTCCCGTAGCCTTAGGAGCAGGCGCTTCAGCAGTGCTAACTGTGCCCAGAGCAGCATTGGGTGCTAAACTGAAC
146	Cluster78	Abundances-AOA-230	C11_S34_241_2	C11	3	283000	8.1e-06	2.75e-06	5.16e-09	0.000216278	S	CACTATCTGTTCATTGTTGTAGTTGCTGTCAATAGCACCCTACTGACAATTAATGCAGGAGACTATATCTTCTACACCGACTGGGCTTGGACATCCTTTGTAATATTTTCGATTTCACAATCGACTATGCTTGCAGTAGGAGCTGTCTATTACTTGCTCTTTACAGGAGTTCCAGGGACAGCCACGTATTACGCAACATTATTCAACATGGTCAACCTGCTGTTAGTGCGAGATCCGTTGGAAGTCGCATTCAAGTATCCTAGACCCACATTGCCGCCTTATATGACGCCAATTGAGCCTCAGGTCGGAAAGTTCTACAATAGTCCCGTTGCCTTGGGAGCAGGCGCTTCAGCAGTGCTAACTGTACCTATAGCAGCATTGGGTGCTAAACTGAAC
147	Cluster79	Abundances-AOA-231	C11_S34_360_3	C11	4	550000	2.34e-05	1.2e-05	1.61e-08	0.000352838	G	CACTATCTGTTCATTGTTGTAGTTGCTGTTAATAGCACGCTGCTGACCATTAATGCAGGGGACTACATCTTCTACACCGACTGGGCTGGGACATCCTTTGTAATGTTTTCGATTTCACAATCGACTATGCTTGCAGTAGGAGCTGTCTATTACTTGCTCTTTACAGGAGTTCCAGGAACAGCCACGTATTACGCAACGTTATTCAACATGGTCAACCTACTGCTAGTGCGGGATCCGTTGGAAGTCGCATTCAAGTATCCTAGACCCACATTGCCACCGTATATGACGCCAATTGAGCCTCAGGTCGGAAAGTTCTACAATAGTCCCGTAGCCTTAGGAGCAGGCGCTTCAGCAGTGCTAACTGTACCTATAGCAGCATTGGGTGCTAAACTGAAC
148	Cluster80	Abundances-AOA-232	C11_S34_388_2	C11	10	1180000	8.49e-06	1.15e-05	1.06e-08	0.00169117	G	CACTATCTGTTCATTGTTGTAGTTGCTGTCAATAGCACGCTACTGACAATTAATGCAGGAGACTATATCTTCTACACCAACTGGGCTTGGACATCCTTTGTAATATTTTCGATTTCACAATCGACTATGCTTGCAGTAGGAGCTGTCTATTACTTGCTCTTTACGGGAGTTCCAGGAACAGCCACGTATTACGCAACGTTATTCAGCATGGTCAACCTACTGCTAGTGCGAGATCCGTCGGAAGTCGCATTCAAGTATCCTAGACCCACATCGCCACCGTATATGACGCCAATTGAGCCTCAGGTCGGAAAGTTCTACAATAGTCCCGTAGCCTTAGGAGCAGGCGCTACAGCAGTGCTAACTGTACCTATAGCAGCATTGGGTGCTAAACTGAAC
149	Cluster386	Abundances-AOA-233	C5_S34_402_2	C5	1	816	1.1e-06	0	0	0	PS	CACTATCTGTTCATTGTTGTAGTTGCTGTAAACAGTACACTTCTGACTATTAATGCAGGGGACTATATTTTCTACACTGATTGGGCTTGGACTTCATTTGTAGTATTTTCAGTTTCGCAATCTACGATGTTAGTTGTTGGAGCAATATACTACATGCTCTTTACTGGAGTCCCTGGAACGGCGACATATTATGCTACGTTGCTCAATATGGTAAACCTTTTGTTGGTAAGGGATCCTCTGGAAATGGCATTCAAATATCCAAGACCTACCCTTCCTCCCTATATGACTCCAATTGAACCTCAGGTAGGAAAGTTCTACAATAGTCCTGTTGCGTTAGGTTCCGGTGCAGGAGCGGTGCTGAGCGTGCCTATAGCAGCTTTAGGTGCTAAATTAAAT
150	Cluster235	Abundances-AOA-234	C14_S34_407_2	C14	1	816	1.1e-06	0	0	0	PS	CACTACTTATTCATAGTAGTGGTAGCAGTCAACTCGGCCTTGTTGACAATCAACGCAGGAGACTACATCTTCTATACTGACTGGATGTGGACATCTTATGTGATATTTACATTATCACAATCATTGATGCTCGCAGTCGGTGCAGCATACTATCTGACGTTTACTGGAGTTCCAGGAACGGCAACATACTATGCACTATTGTTCAACATGATCAATCTAATTACAATAGATGATCCTCTTGAGACTGCTTTCAAATACCCAAGAACCACATTGCCTCCGTACATGACTCCAATAGAACCGCAAGTAGGAAAGTTCTATGATAGTCCTGTCGCTTTAGGTGCAGGTGCTAGTGCAGTACTAACAGTCACGATGACTGCCTTAGGATGCAAACTAACA
151	Cluster81	Abundances-AOA-235	C11_S34_477_2	C11	1	816	1.1e-06	0	0	0	PS	CACTATCTGTTCATTGTTGTAGTTGCTGTCAATAGCACGCTACTAACAATTAATGCAGGAGACTATATCTTCTACACCGACTGGGCTTGGACCTCCTTTGTAATATTTTCGATTTCACAATCGACTATGCTTGCAGTAGGAGCTGTCTATTACTTGCTCTTCACAGGAGTTCCAGGAACAGCCACGTATTACGCAACGTTATTCAACATGATCAACCTATTGCTGGTACGAGATCCATTGCAAATAGCATTTCAGTATCCTAGACCGACATTGCCACCTTATATGACCCCAATTGAACCTCAGGTCGGAAAGTTCTACAACAGTCCCGTCGCGTTGGGTTCGGGAGCTTCAGCAGTGTTAACTGTGCCTATAGCAGCATTAGGTGCTAAACTAAAT
152	Cluster82	Abundances-AOA-236	C11_S34_835_2	C11	1	816	1.1e-06	0	0	0	PS	CACTATCTGTTCATTGTTGTAGTTGCTGTTAATAGCACGCTGCTAACCATTAATGCAGGGGACTACATCTTCTACACCGACTGGGCTTACAGCTCCTTTGTAGTATTTTCGATTGCACAATCGACTATGCTTGCAGTAGGAGCTGTCTATTACTTGCTCTTCACAGGAGTTCCGGGAACAGCCACGTATTACGCAACGTTATTCAATATGATCAACCTACTGCTGGTACGAGATCCATTGCAAGTAGCATTCCAGTATCCGAGACCGACATTGCCACCGTATATGACGCCAATTGAGCCTCAGGTCGGAAAGTTCTACAATAGTCCCGTAGCCTTAGGAGCAGGCGCTTCAGCAGTGCTAACTGTACCTATAGCAGCATTGGGTGCTAAACTGAAC
153	Cluster341	Abundances-AOA-237	C2_S35_1_123	C2	5	7470000	4.43e-07	3.75e-07	1.37e-10	0.000261785	G	CACTATTTATTCATAGTAGTAGTTGCTGTTAACAGCACCTTACTTACTATCAATGCAGGAGACTACATTTTCTACAGTGATTGGGCTTGGACATCATTCGTAGTATTCTCAATATCACAATCAACTATGCTTGTGGTAGGTGCGATATACTATATGTTGTTCACAGGTGTTCCGGGTACAGCTACATATTACGCGACAATCTTCAACATGATCAATCTGTTGTTAGTGAGAGATCCATTGGAGATGGCATTCAAGTATCCGCGGCCTACATTGCCTCCGTATATGACGCCCATAGAGCCTCAGGTCGGAAAGTTCTACAACAGTCCCGTAGCGTTAGGTTCAGGTGCAGGAGCAGTACTTAGTGTACCGATTGCTGCATTGGGAGCAAAGCTCAAC
154	Cluster342	Abundances-AOA-238	C2_S35_128_3	C2	1	130000	1.38e-07	0	0	0	PS	CACTACTTATTCATAGTAGTAGTTGCTGTTAACAGCACCTTACTTACTATCAATGCAGGAGACTACATTTTCTACAGTGATTGGGCTTGGACATCATTCGTAGTATTCTCGATATCACAATCAACTATGCTTGTGGTAGGTGCGATATACTATATGTTGTTCACAGGTGTTCCGGGAACGGCTACGTACTATGCGACAATATTCAACATGATCAATCTGTTGTTAGTGAGAGATCCATTGGAGATAGCATTCAAGTATCCGCGGCCTACATTGCCTCCGTATATGACGCCCATAGAGCCCCAGGTCGGAAAGTTCTACAACAGTCCCGTAGCATTAGGATCAGGTGCAGGAGCAGTACTTAGCGTACCGATTGCTGCATTGGGCGCAAAGCTCAAC
155	Cluster343	Abundances-AOA-239	C2_S35_129_3	C2	2	2070000	1.33e-07	2.36e-08	1.64e-11	2.18803e-05	S	CACTACTTATTCATAGTAGTGGTTGCTGTTAACAGCACCTTACTTACTATCAATGCAGGAGACTACATTTTCTACAGTGATTGGGCTTGGACATCATTCGTAGTATTCTCGATATCACAATCAACTATGCTTGTGGTAGGTGCGATATACTATATGTTGTTCACAGGTGTTCCGGGAACAGCTACATATTATGCGGCAATATTCAACATGATCAATCTGTTGTTAGTGAGAGATCCATTGGAGATGGCATTCAAGTACCCGCGGCCTACATTGCCTCCGTATATGACGCCCATCGAGCCTCAGGTCGGAAAGTTCTACAACAGTCCCGTAGCATTTGGTTCAGGTGCAGGAGCAGTACTTAGTGTACCGATTGCTGCATTAGGAGCAAAGCTCAAC
156	Cluster400	Abundances-AOA-23	C8_S10_301_2	C8	1	158000	2.19e-07	0	0	0	PS	CACTATCTATTCATTGTAGTAGTTGCTGTAAATAGCACACTACTGACTATTAATGCTGGAGACTATATCTTCTACACTGATTGGGCATGGACGTCATTCGTCGTATTCTCTATCGCTCAATCTACAATGCTTGTGGTGGGGGCAATATACTATGTGCTGTTTACAGGCGTGCCGGGTACCGCTACTTATTATGCAACAATGTTCAATATGATCAACCTTTTATTGATAAGGGATCCATTGGAGGTGGCCCTCAAGTATCCGCAGCCTACATTGCCTCCGTATATGACGCCCATAGAGCCTCAGGTCGGAAAGTTCTACAACAGTCCCGTAGCATTAGGATCAGGTGCAGGAGCAGTACTTAGTGTACCGATTGCTGCATTGGGAGCAAAGCTCAAC
157	Cluster344	Abundances-AOA-240	C2_S35_138_4	C2	3	501000	1.76e-06	4.61e-06	6.51e-09	0.0096885	G	CACTACTTGTTCATAGTAGTAGTTGCTGTTAACAGCACCTTACTTACTATCAATGCAGGAGACTACATTTTCTACAGTGATTGGGCTTGGACATCATTCGTAGTATTCTCAATATCACAATCAACTATGCTTGTGGTAGGTGCGATATACTATATGTTGTTCACAGGTGTTCCGGGAACAGCTACGTATTATGCGACAATATTCAACATGATCAATCTGTCGTTAGTGAGAGATCCATTGGAGATGGCATTCAAGTACCCGCGGCCTACATTGCCTCCGTATATGACGCCCATAGAGCCTCAGGTCGGAAAGTTCTACAACAGTCCCGTAGCGTTAGGTTCAGGTGCAGGAGCAGTACTTAGTGTACCGATTGCTGCATTGGGAGCAAAGCTCAAC
158	Cluster345	Abundances-AOA-241	C2_S35_148_3	C2	1	45300	1.38e-07	0	0	0	PS	CACTGCTTATTCATAGTAGTAGTTGCTGTTAACAGCACCTTACTTACTATCAATGCAGGGGACTACATTTTCTACAGTGATTGGGCTTGGACATCATTCGTAGTATTCTCGATATCACAATCAACTATGCTTGTGGTAGGTGCGATATACTATATGTTGTTCACAGGTGTTCCGGGAACGGCTACGTACTATGCGACGATATTCAACATGATCAATCTGTTGTTAGTGGGAGATCCATTGGAGATGGCATTCAAGTATCCGCGGCCTACATTGCCTCCGTATATGACGCCCATAGAGCCCCAGGTCGGAAAGTTCTACAACAGTCCCGTAGCATTAGGATCAGGTGCAGGAGCAGTACTTAGTGTACCGATTGCTGCATTGGGCGCAAAGCTCAAC
159	Cluster346	Abundances-AOA-242	C2_S35_180_3	C2	2	760000	1.31e-07	2.73e-08	3.13e-11	4.97926e-05	S	CACTACTTATTCATAGTAGTAGTTGCTGTTAACAGCACCTTACTTACTATCAATGCAGGAGACTACATTTTCTACAGTGATTGGGCTTGGACATCATTCGTAGTATTCTCGATATCACAATCAACTATGCTTGTGGTAGGTGCGATATACTATATGTTGTTCACAGGTGTTCCGGGAACGGCTGCGTACTATGCGACAATATTCAACATGATCAATCTGTTGTTAGTGAGAGATCCATTGGAGATGGCATTCAAGTATCCGCGGCCTACATTGCCTCCGTATATAACGCCCATAGAGCCCCAGGTCGGAAAGTTCTACAACAGTCCCGTAGCATTAGGATCAGGTGCAGGAGCAGTACTTAGTGTACCGATTGCTGCATTGGGCGCAAAGCTCAAC
160	Cluster347	Abundances-AOA-243	C2_S35_230_2	C2	1	13000	1.38e-07	0	0	0	PS	CACTACTTGTTCATAGTAGTAGTTGCTGTTAACAGCACCTTACTTACTATCAATGCAGGAGACTACATTTTCTACAGTGATTGGGCTTGGACATCATTCGTAGTATTCTCAATATCACAATCAACTATGCTTGTGGTAGGTGCGATATACTATATGTTGTTCACAGGTGTTCCGGGAACAGCTACGTATTATGCGACAATATTCAACATGATCAATCTGTTGTTAGTGAGAGATCCATTGGAGATGGCATTCAAGTACCCGCGGCCTACATTGCCTCCGTATATGACGCCCATAGAGCCTCAGGTCGGAAAGTTCTACAACAGTCCCGTAGCGTTAGGTTCAGGTGCAGGAGCAGTACTTAGCGTACCGATTGCTGCATTGGGAGCAAAGCTCAAC
161	Cluster348	Abundances-AOA-244	C2_S35_239_2	C2	1	291000	1.38e-07	0	0	0	PS	CACTACTTGTTCATAGTAGTAGTTGCTGTTAACAGCACCTTACTTACTATCAATGCAGGAGACTACATTTTCTACAGTGATTGGGCTTGGACATCATTCGTAGTATTCTCGATATCACAATCAACTATGCTTGTGGTAGGTGCGATATACTATATGTTGTTCACAGATGTTCCGGGAACAGCTACGTATTATGCGACAATATTCAACATGATCAATCTGTGTTTAGTGAGAGATCCATTGGAGATGGCATTCAAGTACCCGCGGCCTACATTGCCTCCGTATATGACGCCCATAGAGCCTCAGGTCGGAAAGTTCTACAACAGTCCCGTAGCGTTAGGTTCAGGTGCAGGAGCAGTACTTAGTGTACCGATTGCTGCATTGGGCGCAAAGCTCAAC
162	Cluster167	Abundances-AOA-245	C13_S35_261_2	C13	3	276000	4.71e-08	4.24e-08	8.07e-11	0.0015424	G	CACTATTTGTTCATAGTTGTTGTTGCAGTAAATAGTACGTTGCTTACAATCAACGCAGGAGATTATATCTTCTATACTGACTGGGCATGGACATCATTCGTCGTATTCTCGATTTCTCAATCCACAATGCTTGTGGTAGGAGCTATATACTATATGTTGTTTACAGGCGTCCCTGGCACGGCTACGTATTATGCAACACTGTTTAATATGATTAACTTATTGCTGGTTGCTGACCCATTAGAAATGGCATTCAAATATCCTAGACCCACATTACCACCATACACGACTCCAATTGAACCACAGGTAGGAAAGTTCTATAACAGTCCTGTTGCATTGGGAGCAGGAGCTGGAGTGGTGCTTTGTGTACCTATAGCGGCCTTGGGTGCAAAACTCAAC
163	Cluster349	Abundances-AOA-246	C2_S35_496_3	C2	1	19400	1.38e-07	0	0	0	PS	CACTATTTATTCATAGTAGTAGTTGCTGTTAACAGCACCTTACTTACTATCAATGCAGGAGACTACACTTTCTACAGTGATTGGGCTTGGACATCATTCGTAGTATTCTCAATATCACAATCAACTATGCTTGTGGTAGGTGCGATATACTATATGTTGTTCACAGGTGTTCCGGGTACAGCTACATATTACGCGACAATATTCAACATGATCAATCTGTTGTTAGTGAGAGATCCATTGGAGATGGCATTCAAGTATCCGCGGCCTACATTGCCTCCGTATATGACGCCCATAGAGCCCCAGGTCGGAAAGTTCTACAACGGTCCCGTAGCATTAGGATCAGGTGCAGGAGCAGTACTTAGTGTACCGATTGCTGCATTGGGCGCAAAGCTCAAC
164	Cluster236	Abundances-AOA-247	C14_S35_660_2	C14	2	156000	2.37e-06	9.96e-07	2.52e-09	0.000446851	G	CACTACTTATTCATAGTAGTGGTAGCAGTCAACTCGACCTTGTTGACAATCAACGCAGGAGACTACATCTTCTATACTGACTGGATGTGGACATCTTATGTGATATTTACTCTATCACAATCATTGATGCTCGCGGTCGGTGCAGCATATTACCTAACGTTCACTGGTGTACCAGGAACGGCAACCTACTATGCACTGTTGTTCAACATGTTCAATCTAATTACAATAGATGATCCTCTTGAGACTGCTTTCAAATACCCAAGAACCACATTGCCTCCATACATGACGCCAATAGAACCGCAAGTCGGAAAGTTCTATGACAGTCCTGTTGCTCTAGGTGCAGGCGTTAGTGCAGTTCTGACAGTAACAATGACTGCATTAGGATGTAAACTAACG
165	Cluster83	Abundances-AOA-248	C11_S35_687_2	C11	1	13000	1.38e-07	0	0	0	PS	CACTATCTGTTCATTGTTGTAGTTGCTGTCAATAGCACGCTACTAACAATTAATGCAGGAGACTATATCTTCTACACCGACTGGGCTTGGACCTCCTTTGTAATATTTTCGATTTCACAATCGACTATGCTTGCAGTAGGAGCTGTCTATTACTTGCTCTTCACAGGAGTTCCAGGAACAGCCACGTATTACGCAACGTTATTCAATATGATCAACCTACTGCTGGTACGAGATCCATTGCAAGTAGCATTCCAGTATCCGAGACCGACATTGCCACCTTATATGACCCCAATTGAACCTCAGGTCGGAAAGTTCTATAACAGTCCCGTCGCGTTGGGTCCGGGAGCTTCAGCAGTGTTAACTGTGCCTATCGCAGCATTAGGTGCTAAACTAAAT
166	Cluster350	Abundances-AOA-249	C2_S35_710_3	C2	1	19400	1.38e-07	0	0	0	PS	CACTATCTGTTCATTGTTGTAATTGCAGTCAATAGCACACTGCTGACAATTAATTCAGGAGGCTACCTTTTCTACAGTGATTGGGCTTGGACATCATTCGTAGTATTCTCAATATCACAATCAACTATGCTTGTGGTAGGTGCGATATACTATATGTTGTTTACAGGTGCTCCGGGAACAGCTACGTATTATGCGACAATCTTCAACATGATCAATCTGTTGTTAGTGAGAGATCCATTGGAGATGGCATTCAAGTATCCGCGGCCTACATTGCCTCCGTATATGACGCCCATAGAGCCTCAGGTCGGAAAGTTCTACAACAGTCCCGTAGCGTTAGGTTCAGGTGCAGGAGCAGTACTTAGTGTACCGATTGCTGCATTGGGAGCAAAGCTCAAC
167	Cluster53	Abundances-AOA-24	C11_S10_321_4	C11	6	14600000	4.68e-05	1.2e-05	3.13e-09	1.71488e-05	S	CACTATCTGTTCATTGTTGTAGTTGCTGTTAATAGCACGCTGCTGACCATAAATGCAGGAGACTACATCTTCTACACCGACTGGGCATGGACATCCTTTGTAGTATTTTCGATTGCACAATCGACTATGCTTGCAGTAGGAGCTGTCTATTACTTGCTCTTTACAGGAGTTCCTGGAACGGCGACGTATTATGCAACGTTATTCAACATGATCAACCTATTGCTGGTGCGAGATCCATTGCAAATAGCATTCCAGTATCCGAGACCGACATTGCCACCCTATATGACACCAATTGAACCTCAGGTCGGAAAGTTCTATAACAGTCCCGTCGCGTTGGGTTCGGGAGCTTCAGCAGTGTTAACTGTGCCTATAGCAGCATTAGGTGCTAAACTAAAT
168	Cluster202	Abundances-AOA-250	C14_S36_10_54	C14	1	4220000	2.82e-06	0	0	0	PS	CACTACTTATTCATAGTAGTGGTAGCAGTCAACTCGACCTTGTTGACAATCAACGCAGGAGACTACATCTTCTATACTGACTGGGCGTGGACATCTTTTGTGATATTTACATTATCACAATCATTGATGCTCGCAGTCGGTGCAGCATACTATCTAACGTTTACTGGAGTTCCAGGAACGGCAACATACTATGCACTGTTGTTCAACATGACCAATCTAATCACAATAGATGATCCTCTTGAGACTGCTTTCAAATATCCAAGAACCACATTGCCTCCATACATGACACCAATAGAACCGCAGGTAGGAAAGTTCTATGATAGTCCCGTAGCTTTGGGTGCAGGCGCTAGTGCCGTATTAACGGTAACAATGACTGCATTAGGAACCAAACTAACA
169	Cluster218	Abundances-AOA-251	C15_S36_108_5	C14	1	1310000	2.82e-06	0	0	0	PS	CACTACTTATTCATAGTAGTGGTAGCAGTCAACTCGACCTTGTTGACAATCAACGCAGGAGACTACATCTTCTATACTGACTGGATGTGGACATCTTATGTGATATTTACATTATCACAATCATTGATGCTCGCAGTCGGTGCAGCATACTATCTGACGTTTACTGGAGTTCCAGGAACGGCAACATACTATGCACTATTGTTCAACATGATCAATCTAATTACAATAGATGATCCTCTTGAGACTGCTTTCAAATACCCAAGAACCACATTGCCTCCGTACATGACTCCAATAGAACCGCAAGTAGGAAAGTTCTATGATAGTCCTGTCGCTTTAGGTGCCGGTGCTAGTGCTGTACTAACAGTCACAATGACTGCATTAGGATGCAAACTAACA
170	Cluster275	Abundances-AOA-252	C14_S36_110_3	C14	1	1050000	2.82e-06	0	0	0	PS	CACTACTTATTCATAGTAGTGGTAGCAGTCAACTCGACCTTGTTGACAATCAACGCAGGAGACTACATCTTCTATACTGACTGGATGTGGACATCTTATGTGATATTTACTCTATCACAATCATTGATGCTCGCAGTCGGTGCAGCATACTACCTTACGTTCACTGGAGTTCCAGGAACAGCAACCTATTATGCGCTGTTGTTCAACATGATCAATCTAATCACAATAGATGATCCTCTTGAGATGGCTTTCAAATACCCGAGAACCACATTGCCTCCATACATGACTCCAATAGAACCCCAAGTAGGAAAGTTCTATGATAGTCCGGTCGCTTTAGGTGCAGGTGCTAGTGCGGTTTTGACAGTAACAATGACTGCATTAGGATGCAAACTAACA
171	Cluster238	Abundances-AOA-253	C14_S36_112_3	C14	1	1040000	2.82e-06	0	0	0	PS	CACTACTTATTCATAGTAGTGGTAGCAGTCAACTCAACCTTGTTGACAATCAACGCAGGAGACTACATCTTTTATACTGACTGGATGTGGACATCTTATGTGATATTTACACCATCACAATCACTGATGCTCGCAGTCGGTGCAGCATACTACCTTACGTTCACTGGTGTTCCAGGAACTGCAACCTATTATGCACTGTTGTTCGACATGATCAATCTAATTACAATAGATGATCCTCTTGAGACTGCTTTTAAATATCCAAGAACCACATTGCCTCCATACATGACACCAATAGAACCACAAGTAGGAAAGTTCTATGATAGTCCCGTAGCTTTGGGTGCAGGCGCTAGTGCAGTTTTGACAGTAACAATGACTGCACTAGGATGCAAACTCACA
172	Cluster240	Abundances-AOA-254	C14_S36_116_3	C14	1	336000	2.82e-06	0	0	0	PS	CACTACTTATTCATAGTAGTGGTAGCAGTCAACTCGACCTTGTTGACAATCAACGCAGGAGACTACATCTTCTACACTGACTGGATGTGGACATCTTATGTGATATTTACACTATCACAGTCATTGATGCTCGCAGTCGGTGCAGCATATTACCTTACGTTCACTGGAGTTCCAGGAACAGCAACCTATTACGCCCTGTTGTTCAACATGATCAATCTAATTACAATAGATGATCCTCTTGAGACTGCTTTCAAATATCCAAGAACCACATTGCCTCCATACATGACGCCAATAGAACCGCAAGTTGGAAAGTTCTATGATAGTCCGGTTGCTTTAGGTGCAGGTGCTAGTGCAGTTCTGACAGTAACAATGACTGCATTAGGATGCAAACTAACA
173	Cluster241	Abundances-AOA-255	C14_S36_120_3	C14	1	55900	2.82e-06	0	0	0	PS	CACTACTTATTCATAGTAGTGGTAGCAGTCAACTCGACCTTGTTGACAATCAACGCAGGAGACTACATCTTCTATACTGACTGGATGTGGACATCTTATGTGATATTTACATTATCACAATCATTGATGCACGCAGTCGGTGCAGCATACTATCTGACGTTTACTGGAGTTCCAGGAACGGCAGCATACTATGCACTGTTGTTCAACATGATCAATCTAATTACAATAGATGATCCTCTTGAGACTGCTTTCAAATACCCAAGAACCACATTGCCTCCGTACATGACACCAATAGAACCGCAAGTAGGAAAGTTCTATGATAGTCCTGTAGCTTTAGGTGCAGGTGCTGGTGCAGTTCTAACAGTCGCAATGACTGCATTAGGATGCAAACTAACA
174	Cluster242	Abundances-AOA-256	C14_S36_130_5	C14	1	46600	2.82e-06	0	0	0	PS	CACTACTTATTCATAGTAGTGGTAGCAGTCAACTCGACCTTGTTGACAATCAACGCAGGAGACTACATCTTCTATACTGACTGGATGTGGACATCATATGTGATATTTACATTATCACAATCATTGATGCTCGCAGTCGGTGCAGCATACTATCTAACGTTTACTGGAGTTCCAGGAACGGCAACATACTATGCACTGTTATTCAACATGATCAATCTAATCACAATAGATGATCCTCTTGAGACTGCTTTCAAATACCCAAGAACCACATTGCCTCCATACACGACACCAATAGAACCGCAGGTAGGAAAGTTCTATGACAGTCCGGTAGCTTTGGGTGCAGGCGCTAGTGCCGTGTTAACGGTAACAATGACTGCATTAGGAACCAAACTAACA
175	Cluster189	Abundances-AOA-257	C14_S36_133_7	C14	1	1560000	2.82e-06	0	0	0	PS	CACTACTTATTCATAGTAGTGGTAGCAGTCAACTCGACCTTGTTGACAATCAACGCAAGAGACTACATCTTCTATACTGACTGGGCATGGACATCTTATGTGATATTTACACTATCACAATCATTGATGCTCGCAGTCGGTGCAGCATACTACCTTACGTTCACTGGAGTTCCAGGAACAGCAACATACTATGCACTGTTGTTCAACATGATCAATCTAATTACAATAGATGATCCTCTTGAGACTGCTTTCAAATATCCAAGAACCACATTGCCTCCATACATGACGCCGATAGAACCCCGAGTAGGTAAGTTCTACGACAGTCCGGTCGCTCTGGGTGCAGGTGCCAGTGCAGTATTAACAGTAACAATGACTGCATTGGGAACCAAACTCACA
176	Cluster292	Abundances-AOA-258	C15_S36_136_3	C15	1	28000	2.82e-06	0	0	0	PS	CACTACTTGTTTATAGTAGTGGTAGCAGTCAACTCTACTTTGTTGACCATCAATGCCGGAGACTACATATTCTATACTGACTGGGCGTGGACTTCATTTGTGGTATTTTCAGTATCACAGACACTCATGCTTGCTGTCGGTGCCGCGTACTACCTTACATTCACTGGAGTTCCAGGAACTGCAACATACTATGCACTAATGTTCAACATGATAAATCTCATAACGATAGATGATCCGCTAGAGACTGCTTTCAAATACCCAAGAACTACATTGCCTCCATACATGACTCCAATAGAACCCCAAGTTGGAAAGTTCTATGATAGTCCGGTCGCACTAGGTGCGGGTGCCGGTGCTGTCCTGTCAGTTACAATGACAGCTTTAGGCTGCAAATTGACA
177	Cluster244	Abundances-AOA-259	C14_S36_137_4	C14	1	308000	2.82e-06	0	0	0	PS	CACTACTTATTCATGGTAGTGGTAGCAGTCAACTCGACCCTGTTGGTAATCAACGCAGGAGACTACATCTTCTACACTGACTGGATGTGGACATCTTATGTGATATTTACACTATCACAATCATTGATGCTCGCAGTCGGTGCAGCATACTACCTGACGTTCACTGGAGTTCCAGGAACAGCAACATACTACGCCCTGTTGTTCAACATGATCAATCTAATTACAATAGATGATCCTCTTGAGACTGCTTTCAAATATCCAAGAACCACATTGCCTCCATATATGACACCAATAGAACCCCAAGTGGGAAAGTTCTATGATAGTCCGGTCGCTTTAGGTGCAGGCGTTAGTGCAGTTTTGACGGTAACAATGACCGCATTAGGATGCAAACTAACA
178	Cluster43	Abundances-AOA-25	C10_S10_338_4	C10	4	3320000	1.25e-07	3.73e-08	2.05e-11	4.89376e-05	S	CACTATCTGTTCATAGTAGTAGTTGCTGTGAATAGCACTCTGCTGACAATTAATGCAGGAGACTACATCTTCTACACTGACTGGGCTTGGACGTCGTCTGTAGTATTTTCGATATCACAATCGACAATGCTTGCAGTAGGAGCAATTTACTACATGCTCTTTACAGGAGTTCCAGGTACAGCGACATATTACGCAACACTCTTCAACATGATAAACTTACTGCTGGTAAGAGATCCCCTGGAAGTAGCATTCAAGTATCCTCGACCGACATTGCCACCTTACATGACGCCTATAGAACCTCAGGTCGGTAAGTTCTACAACAGTCCCGTAGCCTTGGGAGCTGGCGCTGGGGCAGTGCTAACTGTGCCTATTGCAGCGTTAGGTGCGAAACTAAAC
179	Cluster245	Abundances-AOA-260	C14_S36_144_3	C14	1	336000	2.82e-06	0	0	0	PS	CACTACTTATTCATAGTAGTGGTAGCAGTCAACTCGACCTTGTTGACAATCAACGCAGGAGACTACATCTTCTATACTGACTGGATATGGACATCTTATGTGATATTTACATTATCACAATCATTGATGCTCGCAGTCGGTGCAGCATACTATCTGACGTTTACTGGAGTTCCAGGAACGGCAACATACTATGCACTGTTGTTCAACATGATCAATCTAATTACAATAGATGATCCTCTTGAGACTGCTTTCAAATACCCAAGAACCACATTGCCTCCGTACATGACACCAATAGGACCGCAAGTAGGAAAGTTCTATGATAGTCCTGCAGCTTTAGGTGCAGGTGCTGGTGCAGTTCTAACAGTCACAATGACTGCATTAGGATGCAAACTAACA
180	Cluster223	Abundances-AOA-261	C14_S36_20_37	C14	1	578000	2.82e-06	0	0	0	PS	CACTACTTATTCATAGTAGTAGTAGCAGTCAACTCAACCTTGTTGACAATCAACGCAGGAGACTACATATTCTATACCGATTGGGCATGGACATCTTATGTGATATTTACACTATCACAATCATTGATGCTCGCAGTCGGTGCAGCATATTACCTTACGTTCACTGGAGTTCCAGGAACAGCAACCTATTATGCGCTGTTGTTCAACATGATCAATCTAATCACAATAGATGATCCTCTTGAGATGGCTTTCAAATACCCGAGAACCACATTGCCTCCATACATGACTCCAATAGAACCCCAAGTAGGAAAGTTCTATGATAGTCCGGTCGCTTTAGGTGCAGGTGCTAGTGCAGTTTTGACGGTAACAATGACTGCATTAGGATGCAAACTAACA
181	Cluster247	Abundances-AOA-262	C14_S36_217_6	C14	1	74600	2.82e-06	0	0	0	PS	CACTACTTATTCATAGTAGTGGTAGCAGTCAACTCGACCTTGTTGACGATCAACGCAGGAGACTACATCTTCTATACTGACTGGATGTGGACATCTTATGTGATATTTACTCTATCACAATCATTGATGCTCGCAGTCGGTGCAGCATATTACCTAACGTTCACTGGAGTTCCAGGAACAGCAACCTACTATGCACTGTTGTTCAACATGATCAATCTAATCACAATAGATGATCCTCTTGAGACTGCTTTCAAATACCCAAGAACCACATTGCCTCCATACATGACACCAATAGAACCCCAAGTAGGAAAGTTCTATGATAGTCCCGTCGCGCTAGGTGCAGGTGCTAGTGCAGTTTTGACAGTAACGATGACTGCATTAGGAACTAAACTAACA
182	Cluster248	Abundances-AOA-263	C14_S36_220_2	C14	1	18600	2.82e-06	0	0	0	PS	CACTACTTATTCATAGTAGTGGTAGCAGTCAACTCGACCTTGTTGACAATCAACGCAGGAGACTACATCTTCTATACTGACTGGATGTGGACATCTTATGTGATATTTACACTATCACAATCATTGATGCTCGCAGTCGGTGCAGCATACTACCTTACGTTCACTGGAGTTCCAGGAACTGCAACCTATTATGCACTGTTGTTCAACATGATCAATCTAATTACAATAGATGATCCTCTTGAGACTGCTTTCAAATATCCAAGAACCACATTGCCTCCATACATGACCCCGATAGAACCCCAAGTAGGAAAGTTCTATGATAGTCCAGTAGCTTTGGGTGCAGGCGCTAGTGCAGTTTTGACGGTAACAATGACTGCATTAGGGTGCAAACTAACA
183	Cluster249	Abundances-AOA-264	C14_S36_223_6	C14	1	55900	2.82e-06	0	0	0	PS	CACTACTTATTCATAGTAGTGGTAGCAGTCAACTCGACCTTGTTGACAGTCAACGCAGGAGACTACATCTTCTATACTGACTGGATGTGGACATCTTATGTGATATTTACTCTATCACAATCATTGATGCTCGCGGTCGGTGCAGCATATTACCTAACGTTCACTGGTGTACCAGGAACGGCAACCTACTATGCACTGTTGTTCAACATGATCAATCTAATTACAATAGATGATCCTCTTGAGACTGCTTTCAAATACCCAAGAACCACATTGCCTCCATACATGACACCAATAGAACCACAAGTCGGAAAGTTCTATGACAGTCCTGTTGCTTTGGGTGCAGGCGTTAGTGCAGTTCTGACAGTAACAATGACTGCATTAGGATGTAAACTAACG
184	Cluster250	Abundances-AOA-265	C14_S36_225_3	C14	1	224000	2.82e-06	0	0	0	PS	CACTACTTATTCATAGTAGTGGTAGCAGTCAACTCGACCTTGTTGACAATCAACGCAGGAGACTACATCTTCTACACTGACTGGATGTGGACATCATATGTGATATTTACACTATCACAATCATTGATGCTTGCAGTCGGTGCAGCATACTACCTTACGTTCACTGGAGTTCCAGGAACTGCAACCTATTATGCGCTGTTGTTCAACATGATCAATCTAATTACAATAGATGGTCCTCTTGAGACTGCTTTCAAATATCCAAGAACCACATTGCCCCCATACATGACACCAATAGAACCACAAGTAGGAAAGTTCTATGATAGTCCCGTAGCTTTGGGTGCAGGCGCTAGTGCAGTTTTAACGATAACAATGACTGCATTAGGATGCAAACTAACA
185	Cluster184	Abundances-AOA-266	C14_S36_245_2	C14	1	792000	2.82e-06	0	0	0	PS	CACTACTTGTTTATAGTAGTGGTAGCAGTCAACTCGACCTTGTTGACAATCAACGCAGGAGACTACATCTTCTACACTGACTGGATGTGGACATCTTATGTGATATTTACATTATCACAATCATTGATGCTCGCAGTCGGTGCAGCATATTACCTTACGTTCACTGGAGTTCCAGGAACTGCAACATATTACGCCCTGTTGTTCAACATGATCAATCTATTTACAATAGATGATCCTCTTGAGACTGCTTTCAAATATCCAAGAACCACATTGCCTCCATACATGACACCAATAGAACCCCAAGTAGGAAAGTTCTATGATAGTCCGGTCGCTTTAGGTGCAGGCGCTAGTGCAGTTTTGACGGCAACAATGACTGCATTAGGATGCAAACTAACA
186	Cluster183	Abundances-AOA-267	C14_S36_251_3	C14	1	4120000	2.82e-06	0	0	0	PS	CACTACTTATTCATAGTAGTGGTAGCAGTCAACTCGACCTTGTTGACAATCAACGCAGGAGACTACATCTTCTACACTGACTGGATGTGGACATCTTATGTGATATTTACATTATCACAATCATTGATGCTCGCAGTCGGTGCAGCATACTACCTTACGTTCACTGGAGTTCCAGGAACTGCAACGTATTACGCCCTGTTGTTCAACATGATCAATCTAATTACAATAGATGATCCTCTTGAGACTGCTTTCAAATATCCAAGAACCACATTGCCTCCATACATGACACCGATAGAACCCCAAGTAGGAAAGTTCTATGATAGTCCGGTCGCTTTAGGTGCAGGTGCTAGTGCAGTTTTGACAGTAACAATGACTGCATTAGGATGCAAACTAACA
187	Cluster253	Abundances-AOA-268	C14_S36_271_4	C14	1	37300	2.82e-06	0	0	0	PS	CACTACTTATTCATAGTAGTGGTAGCAGTCAACTCGACCTTGTTGACAATCAACGCAGGAGACTACATCTTCTATACTGACTGGATGTGGACATCTTATGTGACACTTACACTATCACAGTCATTGATGCTCGCAGTCGGTGCAGCATACTACCTTACGTTCACTGGAGTTCCAGGAACTGCAACCTATTATGCACTGTTGTTCAACATGATCAATCTAATTACAATAGATGATCCTCTTGAGACTGCTTTCAAATATCCAAGAACCACATTGCCCCCATACATGACCCCCATAGAACCCCAAGTAGGAAAGTTCTATGATAGTCCCGTAGCTTTGGGTGCAGGCGCTAGTGCAGTTTTAACAGTAACAATGACTGCATTAGGATGCAAACTAACA
188	Cluster254	Abundances-AOA-269	C14_S36_272_2	C14	1	74600	2.82e-06	0	0	0	PS	CACTACTTGTTTATAGTAGTGGTAGCAGTCAACTCTACCTTGTTGACCATCAATGCTGGAGACTACATATTCTATACTGACTGGGCGTGGACTTCATTTGTGGTATTTTCAGTATCACAGACACTCATGCTTGCTGTCGGTGCCGCGTACTACCTTACATTCACTGGAGTTCCAGGAACTGCAACATACTATGCACTAATGTTCAACATGATAAATCTCTTAACGATAGACGATCCGCTAGAGACTGCTTTCAAATACCCAAGGACTACATTGCCTCCATACATGACTCCAATAGAACCCCAAGTTGGAAAGTTCTATGATAGTCCGGTCGCGTTAGGTGCGGGTGCCGGTGCTGTCCTGTCAGTTACAATGACAGCTTTAGGCTGCAAATTGACA
189	Cluster390	Abundances-AOA-26	C6_S10_368_2	C6	1	158000	2.19e-07	0	0	0	PS	CACTATCTATTCATAGTTGTAGTTGCAGTAAACAGCACGCTATTGACAATTAATGCAGGAGACTATATCTTCTACACAGACTGGGCATGGACTTCATTTGTAGTATTTTCGATTTCACAATCGACTATGCTTGCAGTAGGGGCTATATACTATATGCTCTTTACAGGTGTTCCAGGAACCGCTATATACTATGCAACAATGTTCAACATGATAAATCTATTGCTGATAAGGGGCCCGCTGGAGGTTGCATTCAAGTATCCAAGACCCACACTTCCTCCTTATATGACACCAATTGAGCCCCAGGTCGGTAGATTCTACAACAGTCCTGTAGCATTGGGTTCCGGTGCAGGAGCAGTACTAACAGTGCCAATAGCGGCATTAGGTGCAAAACTGAAC
190	Cluster255	Abundances-AOA-270	C14_S36_309_2	C14	1	18600	2.82e-06	0	0	0	PS	CACTACTTATTCATAGTAGTGGTAGCAGTCAACTCGACCTTGTTGACAATCAACGCAGGAGACTACATCTTCTATACTGACTGGATGTGGACATCTTATGTGATATTTACATTATCACAATCATTGATGCTCGCAGTCGGTGCAGCATACTATCTGACGTTTACCGGAGTTCCAGGAACGGCAACATACTATGCACTGTTGTTCAACATGATCAATCTAATTACAATAGATGATCCTCTTGAGACTGCTTTCAAATATCCAAGAACCACATTGCCTCCATACATGACACCAATAGAACCACAAGTAGGAAAGTTCTATGATAGTCCGGTCGCTTTAGGTGCAGGTGCTAGTGCAGTTTTGACAGTAACAATGACTGCATTAGGATGCAAACTAACA
191	Cluster256	Abundances-AOA-271	C14_S36_323_2	C14	1	18600	2.82e-06	0	0	0	PS	CACTACTTATTCATAGTAGTGGTAGCAGTCAACTCGACCTTGTTGACAATCAACGCAGGAGACTACATCTTCTATACTGACTGGGCTTGGACATCATTTGTGATATTTACATTATCACAACCATTGATGCTCGCAGTCGGTGCAGCATACTATCTAACGTTTACTGGAGTTCCAGGAACGGCAACATACTATGCACTGTTGTTCAACATGATCAATCTAATCACAATAGATGATCCTCTTGAGACTGCTTTCAAATATCCAAGAACCACATTGCCTCCATACATGACGCCGATAGAACCCCAGGTAGGTAAGTTCTACGACAGTCCGGTCGCTCTGGGTGCAGGTGCTAGTGCAGTATTAACGGTAACAATGACTGCATTGGGAACCAAACTCACA
192	Cluster257	Abundances-AOA-272	C14_S36_377_2	C14	1	18600	2.82e-06	0	0	0	PS	CACTACTTATTCATAGTAGTGGTAGCAGTCAACTCGACCTTGTTGACAATCAACGCAGGAGACTACATCTTCTATACTGACTGGATGTGGACATCTTATGTGATATTTACTCCATCACAATCATTGATGCTCGCGGTCGGTGCAGCATATTACTTAACGTTCACTGGTGTACCAGGAACGGCAACCTACTATGCACTGTTGTTCAACATGATCAATCTAATTACAATAGATGATCCTCTTGAGACTGCTTTCAAATACCCAAGAACCACATTGCCTCCATACATGACACCCATAGAACCACAAGTCGGAAAATTCTATGACAGTCCCGTCGCTTTGGGTGCAGGCGCTAGTGCAGTTTTGACAGTAACAATGACTGCATTAGGATGCAAACTAACG
193	Cluster237	Abundances-AOA-273	C14_S36_440_2	C14	1	2340000	2.82e-06	0	0	0	PS	CACTACTTATTCATAGTAGTGGTAGCAGTCAACTCGACCTTGTTGACGATCAACGCAGGAGACTACATCTTCTATACTGACTGGGCGTGGACATCTTATGTGATATTTACACTATCACAATCATTGATGCTCGCAGTCGGTGCAGCATACTACCTTACGTTCACTGGAGTTCCAGGAACGGCAACATACTATGCACTGTTGTTCAACATGATCAATCTAATCACAATAGATGATCCTCTTGAGACTGCTTTCAAATATCCAAGAACCACATTGCCTCCATACATGACGCCGATAGAACCCCAAGTAGGTAAGTTCTACGACAGTCCGGTCGCTCTGGGTGCAGGTGCTAGTGCAGTGTTAACGGTAACAATGACTGCATTGGGAACCAAACTCACA
194	Cluster259	Abundances-AOA-274	C14_S36_445_2	C14	1	55900	2.82e-06	0	0	0	PS	CACTACTTATTCATAGTAGTGGTAGCAGTCAACTCGACCTTGTTGACGATCAACGCAGGAGACTACATCTTCTATACTGACTGGATGTGGACATCATATGTGATATTTACACTATCACAATCATTGATGCTCGCAGTCGGTGCAGCATACTACCTTACGTTCACTGGAGTTCCAGGAACGGCAACATACTATGCACTGTTGTTCAACATGATCAATCTAATCACAATAGATGATCCTCTTGAGACTGCTTTCAAATATCCAAGAACCACATTGCCTCCATACATGACGCCGATAGAACCCCAGGTAGGTAAGTTCTACGACAGTCCGGTCGCTCTGGGTGCAGGTGCTAGTGCAGTATTAACGGTAACAATGACTGCATTGGGAACCAAACTCACA
195	Cluster260	Abundances-AOA-275	C14_S36_470_2	C14	1	18600	2.82e-06	0	0	0	PS	CACTACTTATTCATAGTAGTGGTAGCAGTCAACTCGACCTTGTTGACAACCAACGCAGGAGACTACATCTTCTATACTGACTGGATGTGGACATCTTATGTGATATTTATATTATCACGATCATTGATGCTCGCAGTCGGTGCAGCATACTATCTGACGTTTACTGGAGTTCCAGGAACGGCAACATACTATGCACTGTTATTCAACATGATCAATCTAATTACAATAGATGATCCTCTTGAGACTGCTTTCAAGTACCCAAGAACCACATTGCCTCCGTACACGACACCAATAGAACCGCAAGTAGGAAAGTTCTATGATAGTCCTGTAGCTTTAGGTGCAGGTGCTAGTGCAGTTCTAACAGCCACAATGACTGCATTAGGATGCAAACTAACA
196	Cluster261	Abundances-AOA-276	C14_S36_578_2	C14	1	18600	2.82e-06	0	0	0	PS	CACTACTTATTCATAGCAGTGGTAGCAGTCAACTCGACCTTGTTGACAATCAACGCAGTAGACTACATCTTCTACACTGACTGGATGTGGACATCTTATGTGATATTTACATTATCACAATCATTGATGCTCGCAGTCGGTGCAGCATACTACCTTACGTTCACTGGAGTTCCAGGAACTGCAACATATTACGCCCTGTTGTTCGACATGATCAATCTAATTACAATAGATGATCCTCTTGAGACTGCTTTCAAATATCCAAGAACCACATTGCCTCCATACATGACACCAATAGAACCACAAGTAGGAAAGTTCTATGATAGTCCGGTCGCTCTAGGTGCGGGTGCTAGTGCAGTATTAACTGTAACAATGACCGCATTAGGAACTAAACCTACA
197	Cluster262	Abundances-AOA-277	C14_S36_67_7	C14	1	65300	2.82e-06	0	0	0	PS	CATTACTTGTTTATAGTAGTGGTAGCAGTCAACTCTACCTTGTTGACCATCAATGCCGGAGACTACATATTCTATACTGACTGGGCGTGGACATCATTTGTGGTATTTTCAATATCACAGACACTCATGCTTGCAGTCGGTGCTGCGTACTACCTCACATTTACTGGGGTTCCTGGAACTGCAACTTACTATGCACTAATGTTTAACATGATCAACCTATTAACAATAGATGATCCGTTAGAGACTGCTTTCAAATATCCAAGGACTACATTGCCTCCATACATGACTCCAATAGAACCTCAAGTTGGAAAGTTCTATGATAGTCCGGTCGCACTAGGTGCGGGTGCCGGTGCTGTCCTGTCAGTTACAATGACGGCTCTAGGCTGCAAATTGACA
198	Cluster417	Abundances-AOA-278	C9_S37_101_3	C9	1	1980000	3.47e-09	0	0	0	PS	CACTATCTGTTCATAGTCGTAGTTGCTGTAAATAGTACGTTGCTGACGATCAATGCGGGAGATTACATATTCTACACGGACTGGGCCTGGACATCATTTGTAGTATTTTCGATCTCACAATCTACTATGCTTGTTGTAGGAGCGATTTACTACATGCTTTTCACAGGAGCTCCAGGCACCGCAACCTATTATGCAACTCTGTTCAACATGGTGAACTTGCTTTTGGTCAGAGATCCTCTTGAGACGGCATTTAAATATCCAAGACCGACATTGCCTCCATATATGACTCCCATTGAACCTCAGGTCGGAAAGTTCTACAATAGTCCTGTTGCCTTGGGGTCAGGATCGGCAGCTGTGCTGAGTGTGCCGATTGCGGCATTAAGTGCCAAACTGAAC
199	Cluster141	Abundances-AOA-279	C12_S37_11_10	C12	5	88500000	1.64e-08	3.71e-07	3.94e-11	0.0543479	G	CATTATCTGTTCATAGTTGTAGTAGCTGTTAACAGCACGCTGCTGACTATTAATGCAGGAGACTACATATTCTACACTGATTGGGCTTGGACTTCATTCGTCGTGTTCTCTATATCGCAGTCGACGATGCTCGTTGTGGGTGCCATATATTACATGTTGTTTACGGGAGTGCCAGGGACAGCGACCTACTATGCCACATTGTTTAACATGATCAACCTATTGACCATACGCGATCCGCTAGAAATGGCATTCAAGTATCCAAGACCAACACTGCCTCCATACAAGACACCAATCGAACCACAAGTCGGTAAATTCTATAATAGTCCAGTAGCCTTAGGAGCTGGCGCGGGAGCCGTGCTATCTGTGCCAATAGCAGCTTTGGGTGCAAAACTCAAT
200	Cluster54	Abundances-AOA-27	C11_S10_377_2	C11	1	158000	2.19e-07	0	0	0	PS	CACTACTTATTCATAGTAGTAGTTGCTGTTAACAGCACGCTACTGACAATTAATGCAGGAGACTATATCTTCTACACCGACTGGGCTTGGACATCCTTTGCGATATTTTCGATTTCACAATCGACTATGCTTGCAGTAGGAGCTGTCTATTATTTGCTCTTTACAGGAGTTCCAGGAACAGCCACGTGTTACGCAACGTTATTCAACATGGTCAACCTGCTGCTAGTACGAGATCCGTTAGAAGTCGCATTCAAGTATCCTAGACCCACATTGCCACCTTATATGACGCCAATTGAGCCTCAGGTCGGAAAGTTCTACAATAGTCCGGTTGCCTTGGGAAGTGGCGCTTCAGCAGTGCTAACTGTGCCCATAGCAGCATTGGGTGCAAAACTCAAC
201	Cluster35	Abundances-AOA-280	C1_S37_110_3	C1	2	2110000	3.42e-09	1.33e-10	9.16e-14	1.04159e-06	S	CACTATCTATTCATAGTTGTAGTTGCTGTAAATAGTACATTATTGACAATCAACGCAGGAGACTACATATTCTATACAGATTGGGCATGGACATCATTTGTTGTATTCTCAGTATCCCAATCAACAATGCTTGTAGTGGGAGCAATCTATTACATGCTATTCACCGGTGTACCAGGGACTGCAACATATTATGCAACAGTATTCAACATGATAAATCTACTGCTGATCAAAGATCCTCTAGAGATGGCATTCAAGTATCCTCGTCCAACATTGCCTCCATACATGACACCAATTGAGCCTCAGGTCGGTAAATTCTACAATAGTCCCGTGGCGCTAGGATCCGGGGCGGGAGCTGTACTGAGCGTTCCAATCGCTGCATTGGGCGCAAAACTAAAT
202	Cluster418	Abundances-AOA-281	C9_S37_115_3	C9	1	396000	3.47e-09	0	0	0	PS	CCCTATCTCTTCATAGTCGTAGTTGCTGTAAATAGTACATTGCTGACGATTAACGCGGGAGATTACATATTCTACACGGACTGGGCCTGGACCTCATTTGTAGTATTTTCCATCTCACAATCTACTATGCTTACCGTGGGTGCAATTTACTACATGCTCTTCACAGGAGTTCCAGGAACTGCAACCTATTATGCAATTATGTTCAATATGATAAACTTGCTCCTGGTGCGAGATCCGCTTGAGACAGCATTCAAGTATCCAAGACCTACATTGCCTCCATATATGACCCCCACTGAACCCCAGGTCGGAAAGTTCTACAATAGTCCTGTTGCCTTGGGATCAGGAGCATCCGCAGTTCTGACTGTGCCAATTGCGGCATTGGGTGCCAAGATCAAC
203	Cluster307	Abundances-AOA-282	C17_S37_116_3	C17	1	1500000	3.47e-09	0	0	0	PS	CACTACTTATTCATAGTAGTAGTCGCAGTCAACTCAACTTTACTAACAATTAATGCAGGAGATTATATCTTCTACACAGATTGGGCTTGGACATCATTTGTAGTATTCTCTATATCGCAAACATTGATGCTTACGGTAGGGGCAGTTTACTACCTTACATTTACGGGTGTTCCAGGAACCGCAACATACTATGCATTGCTATTCAACATGGTAAATTTGATCACGGTAGCAGATCCGCTAGAGACTGCATTCAAGTATCCAAGACCTACGTTACCACCCTATATGACACCGATAGAACCGCAGGTAGGAAAGTTCTACAATAGTCCAGTCGCACTTGGTGCAGGTGCTGGTGCTGTGTTATCGGTTACGTTTGCCGCGTTAGGTTGTAAACTTAAC
204	Cluster380	Abundances-AOA-283	C4_S37_135_2	C4	1	158000	3.47e-09	0	0	0	PS	CACTATCTGTTCATAGTCGTAGTTGCTGTAAATAGTACACTGCTGACGATCAATGCGGGAGATTACATATTCTACACGGACTGGGCCTGGACATCATTTGTAGTATTTTCCATCTCACAATCTACTATGCTTGTGGTAGGAGCGATTTATTATATGCTCTTCACAGGAGTTCCAGGTACAGCTACGTATTACGCAACTGTATTCAATATGATAAATCTGTTGCTAGTTAGGGATCCGCTAGAAATGGCATTCAAATATCCTAGACCCACATTACCCCCGTATATGACGCCTATAGAGCCTCAGGTCGGTAAGTTCTACAATAGTCCTGTAGCCTTAGGAGCAGGTGCAGGTGCAGTGCTCTGTGTGCCAATAGCAGCACTAGGCGCGAAGTTGAAT
205	Cluster36	Abundances-AOA-284	C1_S37_151_2	C1	2	14200000	4.46e-08	5.78e-08	1.54e-11	0.000447485	G	CACTACCTATTCATAGTTGTAGTTGCTGTAAATAGTACCTTATTGACAATCAACGCAGGAGACTACATCTTCTACACTGATTGGGCGTGGTCATCATTCGTAGTGTTCTCAATATCCCAATCAACCATGCTTGTAGTTGGTGCAATCTATTACATGCTATTCACCGGAGTACCAGGGACTGCAACATACTATGCAACAATATTCAATATGATCAATCTGTTGCTAGTAAGAGGTCCTCTGGAGGTGGCATTCAAGTATCCTCGTCCAACATTGCCTCCGTATATGACGCCAATTGAGCCCCAGGTCGGAAAGTTCTACAATAGTCCCGTGGCGCTAGGATCGGGAGCTGGAGCTGTGCTAAGTGTTCCGATAGCTGCACTGGGTGCGAAACTCAAT
206	Cluster142	Abundances-AOA-285	C12_S37_155_2	C12	1	317000	3.47e-09	0	0	0	PS	CATTATCTGTCCATAGTTGTCGTAGCTGTTAACAGCACGCTGCTGACTATTAATGCTGGAGACTACATATTCTACACTGATTGGGCGTGGACTTCATTCGTCGTGTTCTCTATATCGCAGTCAACGATGCTTGTTGTGGGTGCCATCTATTACATGTTGTTTACGGGAGTGCCTGGGACAGCAACCTACTATGCCACATTGTTTAACATGATCAACCTATTGACCATACGCGATCCGTTAGAAATGGCATTCAAGTATCCTAGGCCTACTCTACCTCCATACATGACCCCAATCGAACCCCAAGTCGGTAAATTCTATAATAGTCCAGTAGCCTTAGGAGCTGGCGCGGGAGCCGTGCTATCTGTGCCAATCGCAGCTTTGGGTGCAAAACTCAAT
207	Cluster143	Abundances-AOA-286	C12_S37_157_2	C12	1	2140000	3.47e-09	0	0	0	PS	CATTATCTGTTCATAGTTGTCGTAGCTGTTAACAGCACGCTGCTGACTATTAATGCTGGAGACTACATATTCTACACTGATTGGGCATGGACTTCATTCGTCGTGTTCTCTATATCGCAGTCAACGATGCTTGTTGTGGGTGCCATCTATTACATGTTGTTTACGGGAGTGCCGGGGACAGCAACCTACTATGCCACGATGTTTAACATGATCAACCTATTGACTATACGCGATCCGTTAGAAATGGCATTCAAGTATCCTAGACCTACGCTACCTCCATACATGACCCCAATCGAACCCCAAGTCGGTAAATTCTATAATAGTCCAGTAGCCTTAGGAGCTGGCGCGGGAGCCATGCTATCTGTGCTAATAGCAGCTTTGGGTGCAAAACTCAAT
208	Cluster419	Abundances-AOA-287	C9_S37_174_4	C9	2	2190000	3.43e-09	1.31e-10	8.85e-14	9.85431e-07	S	CACTATCTGTTCATAGTCGTAGTTGCTGTAAATAGTACACTGCTGACGATCAATGCGGGAGATTACATATTCTACACGGACTGGGCCTGGACATCATTTGTAGTATTTTCCATCTCACAATCTACTATGCTTGTAGTAGGAGCGATTTACTACATGCTTTTCACGGGAGTTCCAGGAACCGCAACCTATTATGCAACTCTGTTCAACATGATAAACCTGCTTTTGGTCAGAGATCCTCTTGAGACGGCATTTAAATATCCAAGACCGACATTGCCTCCATACATGACTCCGATTGAACCTCAGGTCGGAAAGTTCTACAATAGTCCTGTTGCCTTGGGGTCGGGATCGGCAGCTGTGCTGAGCGTGCCGATTGCGGCATTGGGTGCCAAGCTGAAC
209	Cluster381	Abundances-AOA-288	C4_S37_178_3	C4	1	554000	3.47e-09	0	0	0	PS	CACTATCTATTCATAGTGGTAGTTGCTGTTAACAGTACATTATTAACAATCAATGCGGGTGACTATATCTTCTATACCGATTGGGCTTGGACTTCGTTTGTCGTATTTTCTATTTCACAATCTACTATGCTTGTGGTAGGAGCGATTTATTACATGCTCTTCACCGGAGTTCCAGGTACAGCTACATACTACGCTACAGTATTTAATATGATAAATCTCTTGCTGGTAAGGGATCCGTTAGAAATGGCATTCAAATATCCTCGGCCCACGTTGCCTCCGTATATGACACCAGTTGAACCCCAGGTCGGTAAGTTCTATAATAGTCCTGTGGCTTTAGGTGCTGGAGCTGGTGCGGTACTTTGTGTCCCAATAGCGGCATTAGGTGCTAAACTAAAT
210	Cluster144	Abundances-AOA-289	C12_S37_184_2	C12	1	158000	3.47e-09	0	0	0	PS	CATTATCTGTTCATAGTTGTCGTAGCTGTAAACAGCACGCTGCTGACTATTAATGCTGGAGACTATATATTCTATACTGATTGGGCTTGGACTTCATTCGTCGTGTTCTCTATATCGCAGTCAACGATGCTTGTTGTGGGTGCCATCTATTACATGTTGCTTACGGGAGTGCCGGGGACAGCAACCTACTATGCCACGATGTTTAACATGATCAACCTATTAACTATACGCGACCCGTTGGAAATGGCATTCAAGTATCCTAGACCTACGCTACCTCCATACATGACGCCAATCGAACCTCAAGTCGGTAAATTCTATAATAGTCCAGTAGCCTTAGGAGCTGGCGCGGGAGCCGTGCTATCTGTGCCAATCGCAGCTTTGGGTGCAAAACTCAAT
211	Cluster55	Abundances-AOA-28	C11_S10_403_3	C11	4	4670000	4.87e-05	1.8e-05	8.33e-09	6.32207e-05	S	CACTATCTGTTCATTGTTGTAGTTGCTGTCAATAGCACGCTGCTGACAATTAATGCAGGAGATTACATATTCTACACCGACTGGGCTTGGACATCCTTTGTAATATTTTCGATTTCACAATCGACTATGCTTGCAGTAGGAGCTGTCTATTACTTGCTCTTCACAGGAGCTCCAGGAACAGCCACGTATTACGCAACGTTATTCAACATGATCAACCTGCTGTTAGTGCGAGATCCATTGGAAGTCGCATTCAAATATCCTAGACCTACATTGCCTCCTTATATGACGCCAATTGAGCCTCAGGTCGGAAAGTTCTATAACAGTCCCGTAGCCTTGGGAGCTGGTGCTTCAGCAGTGTTAACTGTGCCTATAGCAGCATTAGGCGCTAAGCTGAAT
212	Cluster382	Abundances-AOA-290	C4_S37_185_2	C4	1	1500000	3.47e-09	0	0	0	PS	CACTATCTATTCATAGTGGTCGTTGCAGTTAACAGTACATTATTGACTATCAATGCGGGTGACTATATCTTCTATACTGATTGGGCTTGGACTTCATTTGTAGTATTTTCTATTTCACAATCTACTATGTTTGTGGTAGGGGCGATTTATTATATGCTCTTCACAGGAGTTCCAGGTACGGCTACATATTACGCTACTGTATTCAATATGATAAACCTGTTGCTAGTCAGGGATCCGCTAGAAATGGCATTCAAATATCCCAGACCTACATTACCCCCATATATGACACCTATAGAGCCTCAGGTCGGTAAGTTCTACAATAGTCCTGTAGCCTTAGGAGCAGGTGCAGGTGCAGTGCTTTGTGTGCCAATAGCAGCACTAGGCGCTAAGTTGAAT
213	Cluster145	Abundances-AOA-291	C12_S37_199_2	C12	1	1580000	3.47e-09	0	0	0	PS	CATTATCTGTTCATAGTTGTCGTAGCTGTTAACAGCACGCTACTGACTATTAATGCTGGAGACTACATATTCTACACTGATTGGGCGTGGACTTCATTCGTCGTGTTCTCTATATCGCAGTCAACGATGCTTGTTGTGGGTGCCATCTATTACATGTTGTTTACGGGAGTGCCAGGGACAGCAACCTACTATGCCACAATGTTTAACATGATCAACCTATTGACCATACGTGATCCGCTGGAAATGGCATTCAAGTATCCTAGGCCAACACTGCCTCCATACATGACCCCAATCGAACCACAAGTCGGTAAACTCTATAATAGTCCAGTAGCCTTAGGAGCTGGCGCGGGAGCCGTGCTATCTGTGCCAATCGCAGCTTTGGGTGCAAAACTCAAT
214	Cluster299	Abundances-AOA-292	C16_S37_201_2	C16	4	2230000	7.2e-08	3.99e-08	2.67e-11	0.000205503	S	CACTACTTATTCATAGTAGTAGTTGCAGTTAACTCAACACTGTTAACAATTAATGCAGGTGACTACATTTTCTATACTGACTGGGCTTGGACTTCGTTCACGGTATTTTCAATATCGCAAACGTTGATGCTTTGCGTAGGCGCAACATATTACCTGACATTTACAGGTGTTCCAGGAACAGCAACGTATTACGCCCTATTATTCAACATGGTAAACCTGATAACAGTAGCAGACCCACTAGAAACGGCATTCAAACACCCAAGACCAACATTGCCACCATACATGACACCAATAGAACCTCAAGTAGGTAAATTCTATAACAGTCCAGTAGCACTGGGTGCAGGTGCAGGTGCAGTTTTGTCAGTTACATTCACAGCACTAGGTTGTAAACTAAAC
215	Cluster368	Abundances-AOA-293	C3_S37_202_2	C3	1	475000	3.47e-09	0	0	0	PS	CACTACTTGTTCATAGTGGTGGTTGCTGTCAACAGCACACTGCTGACGATCAACGCAGGGGACTATATCTTCTATACAGACTGGATGTGGACCTCTTTCGTGGTATTCTCGGTCTCTCAGTCCACGATGCTCGCAGTGGGAGCAATATACTACATGCTCTTCACAGGAGTGCCAGGGACGGCCACATACTACGCCACGCTGTTCAACATGGTCAATCTGCTGCTGATAAGGGATCCGCTGGAGACGGCGTTCAAATATCCCAGACCTACGCTGCCAGCATACATGACTCCTATAGAACCTCAGGTCGGAAAGTTCTATAACAGTCCCGTAGCCTTGGGCTCGGGAGCGAGCGCGGTGCTGACAGTGCCGATCGCTGCGTTAGGTGCGAAGCTAAAC
216	Cluster37	Abundances-AOA-294	C1_S37_203_4	C1	1	317000	3.47e-09	0	0	0	PS	CACTATCTATTCATAGTTGTAGTTGCTGTAAATAGTACATTATTGACAATCAACGCAGGAGACTACATCTTCTACACTGATTGGGCGTGGACGTCATTCGTAGTGTTCTCAATATCCCAATCAACCATGCTTGTAGTTGGTGCAATCTATTACATGCTATTCACCGGAGTACCAGGGACTGCAACATATTATGCAACAATGTTCAATATGATCAATCTGTTGCTAATCAGAGATCCACTAGAGATGGCATTCAAGTATCCTCGTCCAACATTGCCTCCGTATATGACGCCAATTGAGCCTCAGGTCGGAAAGTTCTACAATAGTCCCGTGGCGCTAGGATCGGGAGCTGGAGCTGTGCTAAGTGTTCCGATAGCTGCACTGGGTGCGAAACTCAAT
217	Cluster383	Abundances-AOA-295	C4_S37_208_2	C4	1	396000	3.47e-09	0	0	0	PS	CACTATCTATTCATAGTGGTCGTTGCTGTTAACAGTACATTATTGACTATCAATGCTGGTGATTATATCTTCTATACTGATTGGGCGTGGACTTCATTTGTAGTATTTTCTATTTCACAATCTACTATGCTTGTGGTAGGAGCGATTTATTATATGCTCTTCACAGGAGTTCCAGGTACAGCTACGTATTACGCCACTGTATTCAATATGATAAACCTGTTGCTAGTTAGGGATCCGCTAGAAATGGCATTCAAATATCCTAGACCTACATTACCCCCGTATATGACGCCTATAGAGCCTCGGGTCGGTAAGTTCTACAATAGTTCTGTAGCCTTAGGAGCAGGTGCAGGTGCAGTGCTTTGTGTGCCAATAGCAGCACTAGGCGCGAAGTTGAAT
218	Cluster146	Abundances-AOA-296	C12_S37_210_2	C12	1	158000	3.47e-09	0	0	0	PS	CATTATCTGTTCATAGTTGTAGTAGCTGTTAACAGCACGCTGCTGACTATTAATGCAGGAGACTACATATTCTACACTGATTGGGCTTGGACTTCATTCGTCGTGTTCTCTATATCGCAGTCGACGATGCTCGTTGTGGGTGCCATATATTACATGTTCTTTACGGGAGTGCCAGGGACAGCGACCTACTATGCCACGATGTTTAACATGATCAACCTATTGACTATACGCGACCCGTTGGAAATGGCATTCAAGTATCCTAGACCTACGCTACCTCCATACATGACGCCAATCGAACCTCAAGTCGGTAAATTCTATAATAGTCCAGTAGCCTTAGGAGCTGGCGCGGGAGCCGTGCTATCTGTGCCAATCGCGGCTTTGGGTGCAAAACTCAAT
219	Cluster147	Abundances-AOA-297	C12_S37_221_3	C12	3	6240000	1.06e-08	1.06e-08	4.25e-12	0.000400943	G	CACTATCTCTTCATAGTTGTCGTAGCTGTTAACAGCACGCTTCTGACTATTAATGCAGGAGACTACATATTCTATACTGATTGGGCTTGGACTTCATTCGTCGTGTTCTCTATATCGCAGTCAACGATGCTCGTTGTGGGTGCCATCTACTACATGTTGTTTACGGGAGTGCCAGGGACAGCGACCTACTATGCCACATTGTTTAACATGATCAACCTGTTGACCATACGCGATCCGCTTGAAATGGCATTCAAGTATCCTAGACCAACACTGCCTCCATACATGACACCAATCGAACCACAAGTCGGTAAATTCTATAATAGTCCAGTAGCCTTAGGAGCTGGCGCGGGAGCCGTGCTATCTGTGCCAATAGCAGCTTTGGGTGCAAAACTCAAT
220	Cluster420	Abundances-AOA-298	C9_S37_248_3	C9	1	396000	3.47e-09	0	0	0	PS	CACTATCCCTTCATAGTCGTAGTTGCTGTAAATAGTACATTGCTGACGATTAACGCGGGAGATTACATATTCTACACGGACTGGGCCTGGACCTCATTTGTAGTATTTTCCATCTCACAATCTACTATGCTTACTGTGGGTGCAATTTACTACATGCTCTTCACAGGAGTTCCAGGAACTGCAACCTATTATGCAACTATGTTCAATATGATAAACTTGCTTCTGGTGCGAGACCCGCTTGAGACAGTATTCAAGTATCCAAGACCTACATTGCCTCCATATATGACCCCAATTGAACCCCAGGTCGGAAAGTTCTACAATAGTCCAGTTGCCTTGGGATCAGGAGCATCCGCAGTTCTGACTGTGCCAATTGCGGCATTGGGTGCCAAGCTCAAC
221	Cluster421	Abundances-AOA-299	C9_S37_255_2	C9	1	158000	3.47e-09	0	0	0	PS	CACTATCTGTTCATAGTCGTAGTTGCTGTAAATAGTACACTGCTGACGATCAATGCGGGAGATTACATATTCTACACGGACTGGGCCTGGACATCATTTGTAGTATTTTCCATCCCACAATCTACTATGCTTGTAGTAGGAGCGATTTACTACATGCTTTTCACAGGAGTTCCAGGAACCGCAACCTATTATGCAACTCTGTTCAACATGATAAACCTGCTTTTGGTCAGAGATCCTCTTGAGACGGCATTCAAGTATCCAAGACCTACATTGCCTCCATATATGACACCAATTGAACCCCAGGTCGGAAAGTTCTACAATAGTCCTGTTGCCTTGGGATCAGGAGCATTCGCAGTTCTGACTGTGCCAATTGCGGCATTGGGTGCCAAGCTCAAC
222	Cluster126	Abundances-AOA-29	C12_S11_0_93	C12	11	66100000	1.65e-07	6.79e-07	8.35e-11	0.00208252	G	CATTATCTGTTCATAGTTGTCGTAGCTGTTAACAGCACGCTGCTGACTATTAATGCTGGAGACTACATATTCTACACTGATTGGGCGTGGACTTCATTCGTCGTGTTCTCTATATCGCAATCAACGATGCTCGTTGTGGGTGCCATCTATTACATGTTGTTTACGGGAGTGCCAGGGACAGCAACCTATTATGCCACACTGTTTAACATGATCAACCTCTTGACCATACGCGATCCACTGGAAATGGCATTCAAGTATCCTAGACCAACACTACCTCCATACATGACCCCAATCGAACCGCAAGTCGGCAAGTTCTATAATAGTCCAGTAGCCTTAGGAGCTGGCGCGGGAGCCGTGCTATCTGTGCCAATCGCAGCATTGGGTGCAAAACTCAAT
223	Cluster45	Abundances-AOA-2	C11_S0_2_59	C11	9	16400000	0.000189	0.000119	2.94e-08	9.79424e-05	S	CACTATCTGTTCATTGTTGTAGTCGCTGTTAATAGCACGCTGCTGACCATTAATTCAGGGGACTATGAGTTCTACACCGACTGGGCTTGGACATCCTTTGTAGTATTTTCGATTGCACAATCGACTATGCTATGTGTAGGAGCTGTCTATTACTTGCTCTTCACAGGAGTTCCAGGAACGGCCACGTATTACGCAACGTTATTCAACATGATCAACCTACTGCTGGTACGAGATCCATTGCAAATAGCATTCCAGTATCCTAGGCCGACATTGCCTCCTTACATGACACCAATTGAACCTCAGGTCGGAAAGTTCTATAACAGTCCCGTCGCGTTGGGTTCGGGAGCTTCCGCAGTGTTAACTGTGCCGATAGCAGCATTAGGTGCTAAACTAAAT
224	Cluster422	Abundances-AOA-300	C9_S37_274_2	C9	1	158000	3.47e-09	0	0	0	PS	CACTATCTGTTCATAGTCGTAGTTGCTGTGAATAGTACATTGTTGACGATCAATGCGGGAGATTACATATTCTACGCGGACTGGGCCTGGACATCATTTGTAGTATTTTCCATCTCACAATCTACTATGCTTGTAGTAGGAGCGATTTACTACATGCTTTTCACAGGAGTTCCAGGTACCGCAACCTATTATGCAACTATGTTCAACATGATAAACTTGCTTTTGGTCAGAGATCCCCTCGAGACGGCTTTTAAATATCCAAGACCGACATTGCCTCCATACATGACTCCCATTGAACCTCAGGTCGGAAAGTTCTACAATAGTCCTGTTGCCTTGGGGTCGGGAGCGGGAGCTGTGCTGAGTGTGCCGATTGCGGCATTAGGTGCCAAACTGAAC
225	Cluster148	Abundances-AOA-301	C12_S37_286_2	C12	1	317000	3.47e-09	0	0	0	PS	CATTATCTGTTCATAGTTGTCGTAGCTGTTAACAGCACGCTGCTGACTATTAATGCTGGAGACTACATATTCTACACTGATTGGGCATGGACTTCATTCGTCGTGTTCTCTATATCGCAGTCAACGATGCTTGCTGTGGGTGCCATCTATTACATGTTGCTTACGGGAGTGCCGGGGACAGCAACCTACTATGCCACGACGTTTAACGTGATCAACCTATTGACCATACGCGACCCGTTGGAAATGGCATTCAAGTATCCTAGACCTACGCTACCTCCATACATGACGCCAATCGAACCCCAAGTCGGTAAATTCTATAATAGTCCAGTAGCCTTAGGAGCTGGCGCGGGAGCCGTGCTACCTGTGCCAATCGCAGCTTTGGGTGCAAAACTAAAT
226	Cluster149	Abundances-AOA-302	C12_S37_303_2	C12	1	158000	3.47e-09	0	0	0	PS	CATTATCTGTTCATAGTTGTCGTAGCTGTTAACAGCACGCTGCTGACTATTAATGCTGGAGACTACATATTCTACACTGATTGGGCATGGACTTCATTCGTCGTGTTCTCTATATCGCAGTCAACGATGCTTGTTGTGGGTGCCATCTATTACATGTTGTTTACGGGAGTGCCGGGGACAGCAACCTACTATGCCACATTGTTTAACATGATCAACCTATTGGCCATACGCGATCCGCTAGAAATGGCATTCAAGTATCCAAGACCAACACTGCCTCCATACATGACACCAATCGAACCACAAGTCGGTAAATTCTATAATAGTCCAGTAGCCTTAGGAGCTGGCGCGGGGGCCGTGCTATCTGTGCCAATAGCAGCTTTGGGTGCAAAACTCAAT
227	Cluster150	Abundances-AOA-303	C12_S37_320_2	C12	1	158000	3.47e-09	0	0	0	PS	CATTATCTGTTCATAGTTGTCGTAGCTGTTAACAGCACGCTGCTGACTATTAATGCTGGAGACTACATATTCTACACTGATTGGGCGTGGACTTCATTCGTCGTGTTCTCTATATCGCAGTCAACGACGCTTGTTGTGGGTGCCATCTATTACATGTTGTTTACGGGAGTGCCGGGGACAGCAACCTACTATGCCACAATGTTTAACATGATCAACCTATTGACCATACGCGACCCGTTAGAAATGGCATTCAAGTATCCTAGACCTACGCTGCCCCCATACATGACGCCAATCGAACCTCAAGTCGGTAAATTCTATAATAGTCCAGTAGCCTTAGGAGCTGGCGCGGGAGCAGTGCTGACGGTTCCGATAGCTGCGTTAGGTGCAAAGCTCAAC
228	Cluster151	Abundances-AOA-304	C12_S37_340_2	C12	2	1340000	3.07e-09	1.44e-10	1.24e-13	1.89456e-06	S	CATTATCTGTTCATAGTTGTCGTAGCTGTTAACAGCACGCTGCTGACTATTAATGCTGGAGACTACATATTCTACACTGATTGGGCATGGACTTCATTCGTCGTGTTCTCTATATCGCAGTCAACGATGCTCGTTGTGGGTGCCATCTACTACATGTTGTTTACGGGAGTGCCAGGGACAGCGACCTACTATGCCACATTGTTTAACATGATCAACCTGTTGACCATACGCGATCCGCTTGAAATGGCATTCAAGTATCCCAGGCCAACACTGCCTCCATACATGACACCAATCGAACCACAAGTCGGCAAGTTCTATAATAGTCCAGTAGCCTTAGGAGCTGGCGCGGGAGCCGTGCTATCTGTGCCAATAGCAGCTTTGGGTGCGAAACTCAAT
229	Cluster38	Abundances-AOA-305	C1_S37_378_2	C1	1	713000	3.47e-09	0	0	0	PS	CACTATCTATTCATAGTTGTAGTTGCTGTAAATAGTACATTATTGACAATCAACGCAGGAGACTACATATTCTATACCGATTGGGCGTGGACTTCATTCGTGGTATTCTCCATATCCCAATCAACTATGCTTATAGTAGGTGCAATCTATTATATGCTATTCACTGGTGTACCAGGGACTGCAACATATTATGCAACAATATTCAATATGATCAATCTACTGCTGGTCAAAGATCCTCTGGAGATGGCATTCAGGTATCCTCGACCGACGTTGCCTCCATACATGACTCCCATTGAGCCTCAGGTCGGTAAGTTCTACAATAGTCCCGTAGCGCTAGGATCGGGAGTTGCAGCTGTACTAAGCGTTCCAATAGCCGCGCTAGGTGCGAAACTCAAT
230	Cluster152	Abundances-AOA-306	C12_S37_406_2	C12	1	158000	3.47e-09	0	0	0	PS	CACTATCTATTCATAGTTGTAGTTGCTGTAAACAGCACGCTGCTGACTATTAATGCTGGAGACTACATATTCTACACTGATTGGGCATGGACTTCATTCGTCGTGTTCTCTATATCGCAGTCAACGATGCTTGTTGTGGGTGCCATCTATTACATGTCGTTTACGGGAGTGCCGGGGACAGCAACCTACTATGCCACGATGTTTAACATGATCAACCTATTGACTATACGCGACCCGTTGGAAGTGGCATTCAAGTATCCTAGACCTACGCTACCTCCATACATGACGCCAATCGAACCTCAAGTCGGTAAATTCTATAATAGTCCAGTAGCCTTAGGGGCTGGCGCGGGAGCCGTGCTATCTGTGCCAATCGCAGCTTTGGGTGTAAAACTCAAT
231	Cluster153	Abundances-AOA-307	C12_S37_408_2	C12	1	158000	3.47e-09	0	0	0	PS	CATTATCTGTTCATAGTTGTCGTAGCTGTTGACAGCACGCTGCTGACTATTAATGCTGGAGACTACATATTCTACACTGATTGGGCGTGGACTTCATTCGTCGTGTTCTCTATATCGCAGTCAACGATGCTTGTTGTGGGTGCCATCTGTTACATGTTGTTTACGGGAGTGCCGGGGACAGCAACCTACTATGCCACGACGTCTAACATGATCAACCTCTTGACCATACGCGACCCGTTAGAAATGGCATTCAAGTATCCTAGACCTACACTACCTCCATACATGACCCCAATCGAACCCCAAGTCGGTAAATTCTATAATAGTCCAGTAGCCTTAGGAGCTGGCGCGGGAGCCGTGCTATCTGTGCCAATCGCAGCCTTAGGTGCAAAACTCAAT
232	Cluster423	Abundances-AOA-308	C9_S37_45_4	C9	1	317000	3.47e-09	0	0	0	PS	CACTATCTGTTCATAGTCGTAGTTGCCGTAAATAGTACATTACTGACGATCAATGCGGGAGATTACATATTCTACACGGACTGGGCCTGGACGTCATTTGTAGTATTTTCGATTTCACAATCTACTATGCTTGTTGTAGGAGCGATCTACTACATGCTTTTCACAGGAGTTCCAGGAACCGCAACCTATTATGCAACTCTGTTCAACATGATAAACCTGCTTTTGGTCAGAGATCCTCTTGAGATGGCATTTAAATATCCAAGACCGACATTGCCTCCATACATGACTCCCATTGAACCTCAGGTCGGAAAGTTCTACAATAGTCCTGTTGCCTTGGGGTCGGGATCAGCAGCTGTGCAGAGTGTGCCGATTGCAGCATTAGGTGCCAAACTGAAC
233	Cluster154	Abundances-AOA-309	C12_S37_453_2	C12	1	158000	3.47e-09	0	0	0	PS	CATTATCTGTTCATAGTTGTCGTAGCTGTTAACAGCGCGCTGCTGACTATTAATGCTGGAGACTATATATTCTACACTGATTGGGCATGGACTTCATTCGTCGTGTTCTCTATATCGCAGTCAACGATGCTTGTTATGGGTGCCAACTATTACATGTTGTTTACGGGAGTGCCGGGGACAGCAACCTACTATGCCACGATGTTTAACATGATCAACCTATTGACCATACGCGACCCGTTGGGAATGGCATTCAAGTATCCTAGACTTACGCTACCTCCATACATGACGCCAATCGAACCTCAAGTCGGTAAATTCTATAATAGTCCAGTAGCCTTAGGAGCTGGCGCGGGAGCCGTGCTATCTGTGCCAATCGCAGCTTTGGGTGCAAAACTCAAT
234	Cluster127	Abundances-AOA-30	C12_S11_102_3	C12	12	48200000	1.86e-07	7.34e-07	1.06e-10	0.00224893	G	CATTATCTGTTCATAGTTGTCGTAGCTGTTAACAGCACGCTGCTGACTATTAATGCTAGAGACTACATATTCTACACTGATTGGGCGTGGACTTCATTCGTCGTGTTCTCTATATCGCAATCAACGATGCTCGTTGTGGGTGCCATCTATTACATGTTGTTTACGGGAGCGCCGGGGACAGCAACCTACTATGCCACACTGTTTAACATGATCAACCTATTGACCATACGCGATCCACTGGAAATGGCATTCAAGTATCCTAGACCAACACTACCTCCATACATGACCCCAATCGAACCGCAAGTCGGTAAATTCTATAATAGTCCAGTAGCCTTAGGAGCTGGCGCGGGAGCCGTGCTATCTGTGCCAATCGCAGCTTTGGGTGCAAAACTCAAT
235	Cluster155	Abundances-AOA-310	C12_S37_461_2	C12	1	158000	3.47e-09	0	0	0	PS	CATTATCTGTTCATAGTTGTCGTAGCTGTTAACAGCACGCTGCTGACTATTAATGCTGGAGACTACATATTCTACACTGATTGGGCATGGACTTCATTCGTCGTGTTCTCTATATCGCAGTCAACGATGCTTGCTGTGGGTGCCATCTATTACATGTTGTTTACGGGAGTGCCGGGGGCAGCAACCTACTATGCCACGATGTTTAACATGATCAACCTATTGACTATACGCGACCCGTTGGAAATGGCATTCAAGTATCCTAGACCTACGCTACCTCCATACATGGCGCCAATCGAACCTCAAGTCGGTGAATTCTATAATAGTCCAGTAGCCTTAAGAGCTGGCGCGGGAGCCGTGCTATCTGTGCCAATCGCAGCTTTGGGTGCAAAACTCAAT
236	Cluster300	Abundances-AOA-311	C16_S37_462_3	C16	1	238000	3.47e-09	0	0	0	PS	CACTACTTATTCATAGTAGTAGTTGCAGTTAACTCAACACTGTTAACAATTAATGCAGGAGACTACATTTTCTATACTGACTGGGCTTGGACTTCGTTTACGGTATTTTCAATATCGCAAACATTGATGCTTGCAGTAGGTGCAACATATTACCTGACATTTACAGGTGTTCCAGGAACAGCGACGTATTACGCCCTATTATTCAACATGGTAAACCTGATAACAGTAGCAGACCCACTAGAAACGGCATTCAAATACCCAAGACCAACATTGCCACCATACATGACACCAATAGAACCTCAAGTAGGTAAATTCTATAACAGTCCAGTAGCACTGGGTGCAGGTGCGGGTGCAGTTTTGTCAGTTACCTTTACAGCATTAGGTTGTAAACTAAAC
237	Cluster156	Abundances-AOA-312	C12_S37_476_2	C12	1	158000	3.47e-09	0	0	0	PS	CGTTATCTGTTCATAGTTGTCGTAGCTGTTAACAGCACGCTGCTGACTATTAATGCTGGAGACTACGTATTCTACACTGATTGGGCATGGACTTCATTCGTCGTGTTCTCTATATCGCAGTCAACGATGCTTGTTGTGGGTGCCATCTATTACATGTTGTTTACGGGAGTGCCGGGGACAGCAACCTACTATGCCACGATGTTTAACATGATCAACCTATTGACTATACGCGATCCGTTAGAAATGGCATTCAAGTATCCTAGACCTACGCTACCTCCATACATGACCCCAATCGAACCCCAAGTCGGTAAATTCTATAATAGTCCAGTAGCCTCAGGAGCTGGCGCGGGAGCCGTGCTATCTGTGCCAATAGCAGCTTTGGGTGCAAAACTCAAT
238	Cluster157	Abundances-AOA-313	C12_S37_478_2	C12	1	158000	3.47e-09	0	0	0	PS	CATTATCTGTTCATAGTTGTCGTAGCTGTTAACAGCACGCTGCTGACTATTAATGCTGGAGACTACATATTCTACACTGATTGGGCATGGACTTCATTCGTCGTGTTCTCTATATCGCAGTCAACGATGCTTGTTGTGGGTGCCATCTATTACATGTTGTTTACGGGAGTGCCGGGGACAGCAACCTACTGTGCCACGATGTTTAACATGATCGACCTATTGACCATACGCGACCCGTTGGAAATGGCATTCAAGTATCTTAGACCTACGCTACCTCCATACATGACGCCAATCGAACCTCAAGTCGGTAAATTCTACAATAGTCCGGTGGCCTTAGGAGCTGGCGCGGGAGCCGTGCTATCTGTGCCAATCGCAGCTTTGGGTGCAAAACTAAAT
239	Cluster424	Abundances-AOA-314	C9_S37_61_4	C9	1	317000	3.47e-09	0	0	0	PS	CACTATCTCTTCATAGTCGTAGTTGCTGTAAATAGTACATTGCTGACGATTAACGCGGGAGATTACATATTCTACACGGACTGGGCCTGGACCTCATTTGTAGTATTTTCCATCTCACAATCTACTATGCTTACTGTGGGTGCAATTTACTACATGCTCTTCACAGGAGTTCCAGGAACTGCAACCTATTACGCAACCATGTTCAATATGATAAACTTGCTTCTGGTGAGAGATCCGCTTGAGACAGCATTCAAGTATCCAAGACCTACATTGCCTCCATATATGACACCAATTGAACCCCAGGTCGGAAAGTTCTACAATAGTCCTGTTGCCTTGGGGTCGGGAGCGGGAGCTGTGCTGAGCGTGCCGATTGCGGCATTGGGTGCCAAGCTGAAC
240	Cluster384	Abundances-AOA-315	C4_S37_86_3	C4	1	238000	3.47e-09	0	0	0	PS	CACTATCTATTCACAGTGGTCGTTGCTGTTAACAGTACATTATTGACTATCAATGCTGGTGACTATATCTTCTATACTGATTGGGCGTGGACTTCATTTGTAGTATTTTCTATTTCACAATCTACTATGCTTGTGGTAGGAGCGATTTATTATATGCTCTTCACAGGAGTTCCAGGTACAGCTACGTATTACGCAACTGTATTCAATATGATAAACCTGTTGCTAGTTAGGGATCCGCTAGAGATGGCATTCAAATATCCTAGACCTACATTACCCCCGTATATGACGCCTATAGAGCCTCAGGTCGGTAAGTTCTACAATAGTCCAGTAGCCTTAGGAGCTGGCGCGGGAGCCGTGCTATCTGTGCCAATCGCAGCTTTGGGTGCAAAACTCAAT
241	Cluster351	Abundances-AOA-316	C2_S37_87_3	C2	1	238000	3.47e-09	0	0	0	PS	CACTACTTATTCATAGTAGTAGTTGCTGTTAACAGCACCTTACTTACTATAAATGCAGGAGACTACATTTTCTACAGTGATTGGGCTTGGACATCATTCGTAGTATTCTCAATATCACAATCAACTATGCTTGCGGTAGGTGCGATATACTATATGTTGTTCACAGGTGTTCCGGGAACAGCTACGTATTACGCGACAATATTCAACATGATCAATCTGTTGTTAGTGAGAGATCCATTGGAGATGGCATTCAAGTATCCGCGGCCTACATTGCCTCCGTATATGACGCCCATAGAGCCTCAGGTCGGAAAGTTCTACAACAGTCCCGTAGCATTAGGTTCAGGTGCAGGAGCAGTACTTAGTGTACCGATTGCCGTATTGAGAGCAAAGCTCAAC
242	Cluster168	Abundances-AOA-317	C13_S38_101_4	C13	1	67400	2.09e-07	0	0	0	PS	CACTATTTGTTCATAGTTGTTGTTGCAGTAAATAGTACGTTGCTTACAATCAACACAGGAGATTACATCTTCTATACTGACTGGGCATGGACATCGTTCGTCGTATTCTCGACTTCTCAATCCACAATGCTTGTGGTAGGAGCTATATACTATATGTTGTTTACAGGTGTCCCTGGCACGGCTACGTATTATGCAACACTGTTTAATATGATCAACTTGTTGCTGGTTGCTGACCCATTAGAAATGGCATTCAAATATCCTAGACCCACGTTACCACCATACATGACTCCAATTGAACCACAGGTAGGAAAGTTCTATAACAGTCCTGTCGCGTTGGGAGCAGGAGCTGGAGCGGTACTTTGTGTACCTATAGCAGCCTTGGGTGCAAAACTCAAT
243	Cluster169	Abundances-AOA-318	C13_S38_103_3	C13	2	60200	5.08e-08	5.5e-08	2.24e-10	0.00477401	G	CACTATTTGTTCATAGTTGTTGTTGCAGTAAGTAGTACGTTGCTTACAATCAACGCAGGAGATTACATCTTCTATACTGACTGGGCATGGACATCATTCGTCGTATTCTCGATTTCTCAATCCACAATGCTTGTGGTAGGAGCTATATACTATATGTTGTTTACAGGTGTCCCTGGCACGGCTACGTATTATGCAACACTGTTTAATATGATCAACTTGTTGCTGGTTGCTGACCCATTAGAAATGGCTTTCAAATATCCTAGACCCACATTACCACCATACATGACTCCAATTGAACCACAGGTAGGAAAGTCCTATAACAGTCCTGTCGCGTTGGGAGCAGGAGCTGGAGCGGTACTTTGTGTACCTATAGCAGCCTTGGGTGCAAAACTCAAC
244	Cluster170	Abundances-AOA-319	C13_S38_108_4	C13	1	26000	2.09e-07	0	0	0	PS	CACTATTTGTTCATAGTTGTTGTTGCAGTAAATAGTACGTTGCTTACAATCAACGCAGGAGATTATATCTTCTATACTGACTGGGCATGGACATCATTCGTCGTATTCTCGATTTCTCAATCCACAATGCTTGTGGTAGGAGCTATATACTATATGTTGTTTACCGGTGTCCCTGGCACGGCTACGTATTATGCAACACTATTTAATATGATTAACTTATTGCTGGTTGCTGACCCATTAGAAATGGCATTCAAATATCCTAGACCCACATTACCACCATACATGACTCCAATTGAACCACAAGTAGGAAAGTTCTATAACAGTCCTGTTGCGTTGGGAGCAGGTGCTGGAGCGGTGCTTTGCGTACCTATAGCGGCCTTGGGTGCAAAACTCAAC
245	Cluster2	Abundances-AOA-31	C1_S11_106_6	C1	10	12200000	8.85e-07	1.67e-06	4.77e-10	0.00101706	G	CACTATCTATTCATAGTTGTAGTTGCTGTAAATAGTACATTATTGACGATCAATGCAGGAGACTACATATTCTATACTGATTGGGCGTGGACCTCATTCGTAGTATTCTCAATAGCCCAATCAACTATGCTTGTAGTTGGTGCAATCTATTACATGCTATTCACCGGTGTACCAGGAACTGCAACATATTACGCAACAATATTTAATATGATCAATCTACTGCTGGTCAGAGATCCCCTAGAAATGGCATTCAAATATCCTCGTCCGACATTGCCTCCATACATGACACCAATCGAGCCCCAGGTCGGAAAGTTCTACAATAGTCCCGTAGCGCTAGGATCGGGAGCTGGAGCTGTACTAAGTGTTCCAATAGCCGCACTAGGTGCTAAACTTAAT
246	Cluster84	Abundances-AOA-320	C11_S38_187_3	C11	5	499000	1.07e-05	8.95e-06	1.27e-08	0.000992794	G	CACTATCTGTTCATTGTTGTAGTTGCTGTCAATAGCACGCTACTGACAATTAATGCAGGAGACTATATCTTCTACACCGACTGGGCTTGGACATCCTTTGTAATATTTTCGATTTCACAATCGACTATGCTTGCAGTAGGAGCTGCCTATTACTTGCTCTTTACAGGAGTTCCAGGAACAGCCACGTATTATGCAACGTTATTCAACATGGTCAACCTACTGCTAGTGCGAGGTCCGTTGGAAGTCGCATTCAAGAATCCTAGACCCACATCGCCACCTTATATGACGCCAATTGAGCCTCAGGTCGGAAAGTTCTACAATAGTCCCGTAGCCTTAGGAGCAGGCGCTTCAGCAGTGCTAACCGTACCTATAGCAGCATTGGGTGCTAAACTGAAC
247	Cluster410	Abundances-AOA-321	C8_S38_240_2	C8	1	3250	2.09e-07	0	0	0	PS	CACTATCTATTCATAGTAGTAGTTGCTGTAAATAGCACACTATTGACTATTAATGCTGGAGACTATATCTTCTACACCGATTGGGCATGGACGCCATTCGTCGTATTCTCTATCGCTCAATCGACAATACTTGTGGTGGGGGCGATATACTATATGCTGTTTACAGGCGTGCCGGGTACCGCTACTTATTATGCAACGATGTTCAATATGATCAACCTTTTACTGATCAGAGATCCATTAGAGATAGCCTTCAAGTATCCACGTCCTACGCTACCGCCATATATGACTCCCATTGAGCCTCAGGTAGGAAAGTTTTACAATAGTCCTGTAGCCTTAGGAGCAGGCGCATCAGCAGTGCTATCAGTACCAATTGCAGCTTTGGGTGCTAAACTTAAC
248	Cluster411	Abundances-AOA-322	C8_S38_307_2	C8	1	812	2.09e-07	0	0	0	PS	CGCTATCTATTCATTGTAGTAGTTGCTGTAAATAGCACACTACTGACTATTAATGCTGGAGACTATATCTTCTACACTGATTGGGCATGGACGTCATTCGTCGTATTCTCTATCGCTCAATCGACAATGCTTGTGGTGGGGGCAATATACTATATGCTGTTTACAGGCGTGCCGGGTACCGCTACTTATTATGCAACAATGTTCAATATGATCAACCTTTTATTGATCAGAGATCCATTGGAGGTGGCCTTCAAGTATCCGCGTCCGACATTACCGCCATACATGACTCCCATTGAACCTCAGGTAGGAAAGTTTTACAACAGTCCTGTAGCCTTAGGAGCAGGCGCAGGAGCAGTACTTAGTGTACCGATTGCTGCATTGGGAGCAAAGCTCAAC
249	Cluster85	Abundances-AOA-323	C11_S38_311_2	C11	2	419000	9.31e-06	4.02e-07	6.2e-10	2.87553e-06	S	CACTATCTGTTCATTGTTGTAGTTGCTGTCAATAGCACGCTACTGACAATTAATGCAGGAGACTACATCTTCTACACCGACTGGGCTTGGACATCCTTTGTAATATTTTCGATTTCACAATCGACTATGCTTGCAGTAGGAGCTGTCTATTACTTGCTCTTTACAGGAGTTCCGGGAACAGCCACGCATTACGCAACGTTATTCAACATGGTCAACCTACTGCTAGTGCGAGATCCGTTGGAAGTCGCATTCAAGTATCCTAGACCCACATTGCCACCTTATATGACGCCAATTGAGCCTCAGGTCGGAAAGTTCTACAATAGTCCCGTAGCCTTAGGAGCGGGCGCTTCAGCAGTGCTAACTGTACCTATAGCAGCATTGGGTGCTAAACTGAAC
250	Cluster171	Abundances-AOA-324	C13_S38_352_2	C13	1	812	2.09e-07	0	0	0	PS	CACTATTCGTTCATAGTTGTTGTTGCAGTAAATAGTACGTTGCTTGCAATCAACGCAGGAAATTACATCTTCTATACTGACTGGGCATGGACATCATTCGTCGTATTCTCGATTTTCTCAATCACAATGCTTGTGGTAGGAGCTATATACTATATGTTGTTTACCGGTGTCCCAGGCACGGCTACGTATTATGCAACACTGTTTAATATGATTAACTTGTTGCTGATTGCCGACCCATTAGAAATGGCATTCAAATATCCTAGACCCACATTACCACCATACATGACTCCAATTGAACCACAGGTAGGAAAGTTCTATAACAGTCCTGTTGCGTTGGGAGCAGGAGCTGGAGCGGTACTTTGTGTACCTATAGCGGCCTTGGGTGCAAAACTCAAC
251	Cluster301	Abundances-AOA-325	C16_S38_469_2	C16	3	136000	7.38e-08	3.49e-08	9.46e-11	0.000606183	G	CACTACTTATTCATAGTAGTAGTTGCAGTTAACTCAACACTGTTAACAATTAATGCAGGTGACTACATTTTCTATACTGACTGGGCTTGGACTTCGTTTACGGTATTTTCAATATCGCAAACGTTGATGCTCTGCGTAGGTGCAACATATTACCTGACATTTACAGGTGTTCCAGGAACAGCAACGTATTACGCCCTGTTATTCAACATGGTAAACCTGATAACAGTGGCAGACCCACTAGAAACGGCATTCAAATACCCAAGACCAACATTGCCACCATACATGACACCAATAGAACCTCAAGTAGGTAAATTCTATAACAGTCCAGTAGCGCTGGGTGCAGGTGCGGGTGCAGTTTTGTCAGTTGCATTTACAGCACTAGGTTGTAAACTAAAC
252	Cluster246	Abundances-AOA-326	C14_S39_122_2	C14	1	301000	2e-05	0	0	0	PS	CACTACTTATTCATAGTAGTGGTAGCAGTCAACTCGACCTTGTTGACGATCAACGCAGGAGACTACATCTTCTATACTGACTGGATGTGGACATCTTATGTGATATTTACTCTATCACAATCATTGATGCTCGCAGTCGGTGCAGCATATTACCTTACGTTCACTGGTGTTCCAGGAACAGCAACCTACTATGCACTGTTGTTCAACATGATCAATCTAATCACAATAGATGATCCTCTTGAGACTGCTTTCAAATATCCAAGAACCACATTGCCTCCATACATGACACCAATAGAACCCCAAGTAGGCAAGTTCTACGACAGTCCGGTCGCTCTAGGTGCGGGTGCTAGTGCAGTATTAACTGTAACAATGACGGCATTAGGAACTAAACTCACA
253	Cluster264	Abundances-AOA-327	C14_S39_204_2	C14	1	10200	2e-05	0	0	0	PS	CACTACTTATTCATAGTAGTGGTAGCAGTCAACTCGACCTTGTTGACAATCAACGCAGGAGACTACTTCTTCTATACTGACTGGGCATGGACATCTTTTGTGATATTTACATTATCACAATCATTGATGCTCGCAGTCGGTGCAGCATACTACCTAACGTTTACTGGAGTTCCAGGAACGGCAACATACTATGCACTGTTGTTCAACATGATCAATCTAATCACAATAGATAATCCTCTTGAGACTGCTTTCAAATACCCAAGAACCACATTGCCTCCATACATGACTCCAATAGAACCCCAAGTAGGAAAGTTCTATGATAGTCCCGTCGCGTTAGGTGCAGGCGCTAGTGCAGTTTTGACAGTAACAATGACTGCATTGGGTTGCAAACTAACA
254	Cluster308	Abundances-AOA-328	C18_S39_223_2	C18	3	617000	3.96e-07	2.54e-06	3.23e-09	0.0523174	G	CACTACATGTTCATAGTAGTGGTCGCAGTAAACTCTACCCTGCTAACAACTAACGCAGGAGACTACATCTTCTACACCGATTGGGCCTGGACTTCGTTTGTCGTATTTTCAATATCACAAACACTGATGTTAGTAGTCGGCGCATGCTACTACCTGACATTTACTGGAGTCCCAGGAACAGCAACGTATTACGCGTTGTTGTTTAACATGGTCAACCTCATCACTGTGGCTGATCCATTAGAGACTGCATTCAAATATCCAAGACCAACGCTTCCGCCGTATATGACTCCGAAAGAACCCGCCGTAGGCAAGTTCTATAACAGCCCAGTCGCATTAGGTGCTGGCGCCGGTGCTGTATTATCAGTAACCATGGCCGCATTGGGATGTAAGCTGAAC
255	Cluster265	Abundances-AOA-329	C14_S39_231_2	C14	1	30700	2e-05	0	0	0	PS	CACTACTTATTCATAGTAGTGGTAGCAGTCAACTCGACCTTGTTGACAATCAACGCAGGAGACTACATCTTCTATACTGACTGGGTGTGGACATCTTATGTGATATTTACTCTATCACAATCATTGATGCTCGCAGTCGGTGCAGCATACTACCTTACGTTCACTGGCGTTCCAGGAACAGCAACATACTATGCACTGTTGTTCAACATGATCAATCTAATCACAATAGATGATCCTCTTGAGACTGCTTTCAAATATCCAAGAACCACATTGCCTCCATACATGACACCAATAGAACCGCAGGTAGGAAAGTTCTATGATAGTCCCGTAGCTTTGGGTGCAGGCGCTAGTGCCGTATTAACGGTAACAATGACTGCATTAGGAACCAAACTAACA
256	Cluster128	Abundances-AOA-32	C12_S11_111_2	C12	2	4010000	8.71e-09	1.29e-10	6.45e-14	1.09676e-07	S	CATTATCTGTTCATAGTTGTCGTAGCTGTTAACAGCACGCTGCTGACTATTAATGCTGGAGACTACATATTCTACACTGATTGGGCGTGGACTTCATTCGTCGTGTTCTCTATATCGCAATCAACGATGCTAGTTGTGGGTGCCATCTATTACATGTTGTTTACGGGAGTGCCGGGGACAGCAACCTACTATGCCACACTGTTTAACATGATCAACCTGTTGACCATACGCGATCCACTGGAAATGGCATTCAAGTATCCTAGTCCAACACTACCACCATACATGACCCCAATCGAACCGCAAGTCGGTAAGTTCTATAATAGTCCAGTAGCCTTAGGAGCTGGCGCGGGAGCCGTGCTATCTGTGCCAATCGCAGCATTGGGTGCAAAACTCAAT
257	Cluster266	Abundances-AOA-330	C14_S39_297_2	C14	1	20400	2e-05	0	0	0	PS	CACTACTTATTCATAGTAGTGGTAGCAGTCAACTCGACCTTGTTGACAATCAACGCAGGAGACTACATCTTCTATACTGACTGGGCGTGGACATCTTTTGTGATATTTACATTATCACAATCATTGATGCTCGCAGTCGGTGCAGCATACTATCTAACGTTTACTGGAGTTCCAGGAACGGCAACATACTATGCACTGTTGTTCAACATGATCAATCTAATCACAATAGATGATCCTCTTGAGACTGCTTTCAAATACCCAAGAACCACATTGCCTCCATACATGACTCCAATAGAACCACAAGTAGGAAAGTTCTATGATAGTCCCGTCGCGTTGGGTGCAGGCGCTAGTGCAGTTTTGACAGTAACGATGACTGCATTGGGTTGCAAACTAACA
258	Cluster267	Abundances-AOA-331	C14_S39_9_9	C14	1	46000	2e-05	0	0	0	PS	CACTACTTATTCATAGTAGTGGTAGCAGTCAACTCGACCTTGTTGACAATCAACGCAGGAGACTACATCTTCTATACTGACTGGGCTTGGACATCATTTGTGATATTTACATTATCACAATCATTGATGCTCGCAGTCGGTGCAGCATACTATCTAACGTTTACTGGAGTTCCAGGAACGGCAACATACTATGCACTGTTGTTCAACATGATCAATCTAATCACAATAGATGATCCCCTTGAGACTGCTTTCAAATATCCAAGAACCACATTGCCTCCATACATGACGCCAATAGAACCGCAGGTAGGAAAGTTCTATGACAGTCCGGTAGCTTTGGGTGCAGGCGCTAGTGCCGTGTTAACGGTTACAATGACTGCATTAGGAGCCAAACTAACA
259	Cluster268	Abundances-AOA-332	C14_S39_96_2	C14	1	10200	2e-05	0	0	0	PS	CACTACTTATTCATAGTAGTGGTAGCAGTCAACTCGACCTTGTTGACAATCAACGCAGGAGACTACATCTTCTATACTGACTGGGCGTGGACATCTTATGTGATATTTACACTATCACAATCATTGATGCTCGCAGTCGGTGCAGCATATTACCTTACGTTTACTGGAGTTCCAGGAACGGCAACATACTATGCACTGTTGTTCAACATGATCAATCTAATCACAATAGATGATCCTCTTGAGACTGCTTTCAAATACCCAAGAACCACATTGCCTCCATACATGACACCAATAGAACCCCAAGTAGGAAAGTTCTATGACAGTCCGGTCGCGTTAGGTGCAGGCGCTAGTGCAGTTTTGACAGTAACAATGACTGCATTGGGTTGCAAACTAACA
260	Cluster86	Abundances-AOA-333	C11_S39_97_2	C11	7	746000	2.88e-05	2.9e-05	3.35e-08	0.00117127	G	CACTATCTGTTCATTGTTGTAGTTGCTGTCAATAGCACGCTGCTGACAATTAATGCAGGAGACTATATCTTCTACACCGACTGGGCTTGGACATCCTTTGTAATATTTTCGATTTCACAATCGACTATGCTTGCAGTAGGAGCTGTCTATTACTTGCTCTTTACAGGAGTTCCAGGAACAGCCACGTATTACGCAACGTTATTCAACATGGTCAACCTGCTGCTAGTGCGAGATCCGTTGGAAGTCGCATTCAAGTATCCTAGACCTACGTTGCCACCTTATATGACGCCGATTGAGCCTCAGGTCGGAAAGTTCTACAACAGTCCCGTAGCCTTGGGAGCAGGCGCTTCAGCAGTGCTAACTGTACCGATAGCAGCATTGGGTGCTAAACTGAAC
261	Cluster412	Abundances-AOA-334	C8_S4_199_2	C8	1	55600	1.48e-05	0	0	0	PS	CACTATCTATTTATAGTAGTAGTTGCTGTAAATAGCACACTACTGACTATTAATGCTGGAGACTATATCTTCTACACAGATTGGGCATGGACGTCATCCGTCGTATTCTCTATCGCTCAATCTACAATGCTTGTGGTGGGGGCAATATACTATATGCTGTTTACAGGTGTGCCTGGTACCGCTACTTATTATGCAACAATGTTCAATATGATCAACCTTTTATTGATCAGAGATCCATTGGAGGTGGCCTTCAAGTATCCGCGTCCGACATTACCGCCATACATGACTCCAATTGGACCTCAGGTAGGAAAGTTTTACAACAGTCCTGTAGCCTTAGGAGCAGGCGCAGGAGCAGTGCTATCGGTACCAATTGCAGCTTTGGGTGCTAAACTTAAC
262	Cluster87	Abundances-AOA-335	C11_S40_102_2	C11	5	618000	1.01e-05	1.1e-05	1.4e-08	0.00150966	G	CACTATCTGTTCATTGTTGTAGTTGCTGTCAATAGCACGCTGCTGGCAATTAATGCAGGAGACTATATCTTCTACACCGACTGGGCTTGGACATCCTTTGTAATATTTTCGATTTCACAATCGGCTATGCTTGCAGTAGGAGCTGTCTATTACTTGCTCTTTACAGGAGTTCCAGGAACAGCCACGTATTACGCAACGTTATTCAACATGGTCAACCTACTGCTAGCGCGAGATCCGTTGGAAGTCGCATTCAAGTATCCTGGACCCACATTGCCACCTTATATGACGCCAATTGAGCCTCAGGTCGGAAAGTTCTACAATAGTCCCGTAGCCTTAGGAGCAGGCGCTTCAGCAGTGCTAACTGTACCTATAGCAGCATTAGGTGCTAAACTGAAC
263	Cluster269	Abundances-AOA-336	C14_S40_124_2	C14	2	396000	2.66e-05	9.16e-06	1.46e-08	0.00018901	S	CACTACTTATTCATAGTAGTGGTAGCAGTCAACTCGACCTTGTTGACAATCAACGCAGGAGACTACATCTTCTATACTGACTGGATGTGGACATCTTATGTGATATTTACTCTATCACAATCATTGATGCTCGCAGTCAGTGCAGCATACTACCTTACGTTCACTGGTGTTCCAGGAACGGCAACCTATTATGCACTGTTGTTCAACATGATCAATCTAATCACAATAGATGATCCTCTTGAGACTGCTTTCAAATACCCAAGAACCACATTGCCTCCATACATGACTCCAATAGAACCCCAAGTAGGAAAGTTCTATGATAGTCCCGTCGCGCTGGGTGCAGGCGCTAGTGCAGTTTTGACAGTAACAATGACTGCATTAGGTTGCAAACTAACA
264	Cluster88	Abundances-AOA-337	C11_S40_141_2	C11	1	67300	3.16e-05	0	0	0	PS	CACTATCTGTTCATTGTTGTAGTTGCTGTCAATAGCACGCTACTGACAATTAATGCAGGAGACTATACCTTCTACACCGACTGGGCTTGGACATCCTTTGTAATATTTTCGATTTCACAATCGACTATGCTTGCAGTAGGAGCTGTCTATTACTTGCTCTTTACAGGAGTTCCAGGAACAGCCACGTATTACGCAACGTTATTCAACATGGTCAACCTACTGCTAGTGCGAGATCCGTTGGAAGTCGCATTCAAGTATCCTAGACCCACATTGCCACCTTATATGACGCCAATTGAGCCTCAGGTCGGAAAGTTCTATGATAGTCCCGTCGCGTTAGGTGCAGGCGCTAGTGCAGTTTTGACAGTAACAATGACTGCATTGGGTTGCAAACTAACA
265	Cluster89	Abundances-AOA-338	C11_S40_183_3	C11	4	556000	1.58e-05	1.29e-05	1.73e-08	0.000893967	G	CACTATCTGTTCATTGTTGTAGTTGCTGTCAATAGCACGCTACTGACAATTAATGCAGGAGACTATGTCTTCTACACCGACTGGGCTTGGACATCCTTTGTAATATTTTCGATTTCACAATCGACTATGCTTGCAGTAGGAGCTGTCTATTACTTGCTCTTTACAGGAGTTCCAGGAACAGCCACGTATTATGCAACGTTATTCAACATGGTCAACCTGCTGCTAGTGCGAGATCCGTTGGAAGTCGCATTCAAGTATCCTAGACCCACATTGCCGCCTTATATGACGCCAATTGAGCCTCAGGTCGGAAAGTTCTACAACAGTCCCGTAGCCTTGGGAGCAGGCGCTTCAGCAGTGCTAACTGTGCCTATAGCAGCATTGGGTGCTAAACTGAAC
266	Cluster270	Abundances-AOA-339	C14_S40_27_4	C14	1	135000	3.16e-05	0	0	0	PS	CACTACTTATTCATAGTAGTAGTAGCAGTCAACTCAACCCTGTTGGTAATCAACGCGGGAGACTACATATTCTACACTGATTGGGCATGGACATCTTATGTGATATTTACACTATCACAATCATTGATGCTCGCAGTCGGTGCAGCATACTACCTTACGTTCACTGGCGTTCCAGGAACAGCAACCTACTATGCACTGTTGTTCAACATGATCAATCTAATCACAATAGATGATCCTCTTGAGATGGCTTTCAAATACCCAAGAACCACATTGCCTCCATACATGACTCCAATAGAACCCCAAGTAGGAAAGTTCTATGATAGTCCCGTCGCGCTAGGTGCAGGTGCTAGTGCAGTTTTGACAGTAACAATGACTGCATTGGGAACCAAACTTACA
267	Cluster129	Abundances-AOA-33	C12_S11_122_2	C12	10	18000000	8.71e-09	1.35e-08	3.18e-12	0.00056588	G	CATTATCTGTTCATAGTTGTCGTAGCTGTTAACAGCACGCTGCTGACTATTAATGCTGGAGACTACATACTCTACACTGATTGGGCATGGACTTCATTCGTCGTGTTCTCTATATCGCAGTCAACGATGCTTGTTGTGGGTGCCATCTATTACATGTTGTTTACGGGAGTGCCGGGGACAGCAACCTACTATGCCACAATGTTTAACATGATCAACCTATTGACCATACGCGACCCGTTAGAAATGGCATTCAAGTATCCTAGACCTACGCTACCTCCATACGTGACCCCAATCGAACCCCAAGTCGGTAAATTCTATAATAGTCCAGTAGCCTTAGGAGCTGGCGCGGGAGCCGTGCTATCTGTGCCAATCGCAGCCTTAGGTGCAAAACTCAAT
268	Cluster172	Abundances-AOA-340	C13_S41_112_3	C13	1	199000	1e-05	0	0	0	PS	CACTATTTGTTCATTGTTGTTGTGGCAGTAAACAGTACCTTGCTTACAATCAATGCAGGAGATTATATCTTCTATACTGACTGGGCATGGACATCATTTGTCGTATTTTCTATTTCTCAATCAACAATGCTTGTAGTAGGTGCAATATACTATATGTTATTTACGGGTGTTCCTGGAACAGCTACGTATTATGCAACTCTGTTTAACATGATAAATCTTCTGTTAGTTGCAGATCCACTAGAAACCGCATTCAAATACCCGCGACCTACTCTTCCTCCATACATGACACCAATAGAACCTCAGGTAGGAAAGTTCTACAACGGTCCTGTAGCTCTAGGAGCGGGTGCCGGGGCCGTATTATGTGTTCCTATTGCGGCATTGGGCGCAAAACTCAAT
269	Cluster176	Abundances-AOA-341	C14_S41_147_3	C14	1	874000	1e-05	0	0	0	PS	CACTACTTGTTTATAGTAGTGGTAGCAGTCAACTCTACCTTGTTGACCATCAATGCCGGAGACTACATATTCTATACTGATTGGGCATGGACATCATTTGTGGTATTCTCAGTATCGCAAACACTCATGCTTGCAGTCGGTGCCGCGTACTACCTTACATTCACTGGAGTTCCAGGAACTGCAACTTACTATGCACTGATGTTCAACATGATCAATCTCATAACGGTAGATGATCCGCTAGAGACTGCATTCAAATACCCAAGGACTACATTGCCTCCATACATGACTCCAATAGAACCCCAAGTTGGAAAGTTCTATGATAGTCCGGTCGCGCTAGGTGCGGGTGCCGGTGCTGTCCTGTCAGTTACAATGACAGCTTTAGGTTGCAAATTGACA
270	Cluster90	Abundances-AOA-342	C11_S41_321_2	C11	1	26500	1e-05	0	0	0	PS	CACTATCTGTTCATTGTTGTAGTTGCTGTCAATAGCACGCTGCTTACAATTAATTCAGGAGACTATATATTCTACACCGACTGGGCTTGGACACCCTTTGTAATATTTTCGGTTGTACAATCGACTATGCTTGCAGTAGGAGCTGTCTATTACTTGCTCTTCACAGGAGTTCCAGGAACAGCCACGTATTACGCAACGTTATTCAACATGATTAATCTACTGCTAGTTCGAGATCCATTGGAAGTAGCATTCAAGTATCCTAGACCCACATTGCCGCCCTATATGACGCCAATTGAGCCTCAGGTCGGAAAGTTCTATAACAGTCCCGTAGCCCTGGGAGCTGGTGCTTCAGCTGTGTTAACTGTGCCTATAGCAGCATTAGGTGCTAAGCTGGAT
271	Cluster91	Abundances-AOA-343	C11_S41_341_2	C11	1	53000	1e-05	0	0	0	PS	CACTATCTGTTCATTGTTGTAGTTGCTGTCAATAGCACGCTGCTTACAATTAATTCAGGAGATTACATATTCTACACCGACTGGGCTTGGACATCCTTTGTAATATTTTCGATTGCACAATCGACTATGCTTGCAGTAGGAGCTGTCTATTACTTGCTCTTCACAGGAGTTCCAGGAACAGCCACGTATTACGCAACTTTGTTCAACATGATTAATCTACTGCTAGTTCGAGATCCATTGGAAGTAGCACTCAAGTATCCTAGACCCACATTGCCACCGTATATGACGCCAATTGAGCCTCAGGTCGGAAAGTTCTACAATAGTCCCGTAGCCTTAGGAGCAGGCGCTTCAGCAGTGCTAACTGTACCTATAGCAGCATTGGGTGCTAAACTGAAC
272	Cluster92	Abundances-AOA-344	C11_S41_495_2	C11	1	26500	1e-05	0	0	0	PS	CACTATCTATTCATAGTTGTAGTTGCAGTAAACAGCACGCTATTGACAATTAATGCAGGAGACTATATCTTCTACACAGACTGGGCCTGGACTTCATTTGTAGTATTTTCGATTCCACAATCGACTATGCTTGCAGTAGGGGCTATATACTATATGCTCTTTACAGGAGTTCCAGGAACAGCCACGTATTACGCAACGTTATTCAACATGGTCGACCTACTGCTAGTACGAGATCCGTTGGAAGTCGCATTCAAGTATCCTAGACCCACATTGCCACCTTATATGACGCCAATTGAGCCTCAGGTCGGAAAGTTCTACAATAGTCCCGTAGCCTTAGGAGCAGGCGCTTCAGCAGTGCTAACTGTACCTATAGCAGCATTGGGTGCTAAACTGAAC
273	Cluster272	Abundances-AOA-345	C14_S41_500_2	C14	1	53000	1e-05	0	0	0	PS	CACTACTTATTCATAGTAGTGGTAGCAGTCAACTCGACCTTGTTGATAATCAACGCAGGAGACTACATCTTCTATACTGACTGGATGTGGACATCTTATGTGATATTTACTCTATCACAATCATTGATGCTCGCAGTCGGTGCAGCATACTACCTTACGTTCACTGGCGTTCCAGGAACAGCAACATACTATGCACTGTTGTTCAACATGATCAATCTAATCACAATAGATGATCCTCTTGAGACCGCTTTCAAATACCCAAGAACCACATTGCCTCCATACATGACTCCAATAGAACCCCAAGTAGGAAAGTTCTATGATAGTCCCGTCGCGCTAGGTGCAGGTGCTAGTGCAGTTTTGACAGTAACAATGACTGCATTGGGAACCAAACTTACA
274	Cluster93	Abundances-AOA-346	C11_S41_521_2	C11	1	26500	1e-05	0	0	0	PS	CACTATTTGTTCATTGTTGTTGTGGCAGTAAACAGTACCTTGCTTACAATCAATGCAGGAGATTATATCTTCTATACTGACTGGGCATGGACATCATTTGTCGTATTTTCTATTTCACAATCGACTATGCTTGCAGTAGGAGCTGTCTATTACTTGCTCTTTACAGGAGTTCCAGGAACAGCCACGTATTACGCAACGTTATCCAACATGGTCAACCTGCTGCTAGTGCGAGATCCGTTGGAAGTCGCATTCAAGTATCCTAGACCCACATTGCCACCGTATATGACGCCAATTGAGCCTCAGGTCGGAAAGTTCTACAATAGTCCCGTAGCCTTAGGAGCAGGCGCTTCAGCAGTGCTAACTGTACCTATAGCAGCATTGGGTGCTAAACTGAAC
275	Cluster273	Abundances-AOA-347	C14_S41_538_2	C14	1	26500	1e-05	0	0	0	PS	CACTACTTATTCATAGTAGTGGTAGCAGTCAACTCAACCTTGTTGACAATCAACGCAGGAGACTACATATTCTACACTGATTGGGCGTGGACATCTTATGTGATATTTACACTATCACAATCATTGATGCTCGCAGTCGGTGCAGCATACTACCTTACGTTTACTGGTGTTCCAGGAACGGCAACCTATTATGCACTGTTGTTCAACATGATCAATCTAATCACAATAGATGATCCTCTTGAGACTGCTTTCAAATACCCAAGAACCACATTGCCTCCATACATGACTCCAATAGAACCCCAAGTAGGAAAGTTCTATGATAGTCCCGTCGCGTTGGGTGCAGGCGCTAGTGCAGTTTTGACAGTAACAATGACTGCATTAGGTTGCAAACTAACA
276	Cluster94	Abundances-AOA-348	C11_S41_540_2	C11	1	26500	1e-05	0	0	0	PS	CACTATCTATTCATAGTTGTAGTTGCAGTAAACAGCACGCTATTGACAATTAATGCAGGAGACTATATCTTCTACACAGACTGGGCTTGGACATCCTTTGTAATATTTTCGATTTCACAATCGACTATGCTTGCAGTAGGAGCTGTCTATTACTTGCTCTTTACAGGAGTTCCAGGAACAGCCACGTATTACGCAACGTTAGTCAACATGGTCAACCTACTGCTAGTGCGAGATCCGTTGGAAGTCGCATTCAAGTATCCTAGACCCACATTGCCACCTTATATGACGCCAATTGAGCCTCAGGTCGGAAAGTTCTACAATAGTCCCGTAGCCTTAGGAGCAGGCGCTTCAGCAGTGCTAACTGTACCTATAGCAGCATTGGGTGCTAAACTGAAC
277	Cluster274	Abundances-AOA-349	C14_S41_563_2	C14	1	26500	1e-05	0	0	0	PS	CACTACTTATTCATAGTAGTGGTGGCAGTCAACTCGACCTTGTTGACAATCAACGCTGGAGACTATATTTTCTACACCGATTGGGCTTGGACATCTTATGTGATATTTACATTATCACAGTCATTGATGCTCGCAGTCGGTGCAGCATATTACCTAACGTTCACTGGTGTTCCAGGAACAGCAACCTATTATGCACTGTTGTTCAACATGATCAATCTAATCACGATAGATGATCCTCTTGAGACTGCTTTCAAATACCCAAGAACCACATTGCCTCCATATATGACCCCTGTAGAACCCCAAGTAGGGAAATTCCATGATAGCCCAGTTGCACTGGGTGCGGGAGTCGGTGCAGTTTTGACGGTTACAATGACTGCATTAGGTTGTAAACTCACA
278	Cluster130	Abundances-AOA-34	C12_S11_140_4	C12	10	152000000	1.1e-08	1.52e-08	1.23e-12	0.000154512	S	CATTATCTGTTCATAGTTGTCGTAGCTGTTAACAGCACGCTGCTGACTATTAATGCTGGAGACTACATATTCTACACTGATTGGGCGTGGACTTCATTCGTCGTGTTCTCTATATCGCAGTCAACGATGCTTGTTGTGGGTGCCATCTACTACATGTTGTTTACGGGAGTGCCGGGGACAGCAACCTACTATGCCACAATGTTTAACATGATCAACCTATTGACCATACGCGACCCGTTGGAAATGGCATTCAAGTATCCTAGACCTACGCTCCCTCCATACATGACGCCAATCGAACCTCAAGTCGGTAAATTCTATAATAGTCCAGTAGCCTTAGGAGCTGGCGCGGGAGCCGTGCTATCTGTGCCAATCGCAGCTTTGGGTGCAAAACTCAAT
279	Cluster192	Abundances-AOA-350	C14_S41_641_2	C14	1	1520000	1e-05	0	0	0	PS	CACTACTTGTTTATAGTAGTGGTAGCAGTCAACTCTACCTTGTTGACCATCAATGCCGGAGACTACATATTCTATACTGACTGGGCGTGGACTTCATTTGTGGTATTTTCAGTATCACAGACACTCATGCTTGCAGTCGGTGCCGCGTACTACCTTACATTCACTGGAGTTCCAGGAACTGCAACTTACTATGCACTAATGTTCAACATGATCAATCTCATAACGATTGATGATCCGCTAGAGACTGCGTTCAAATACCCAAGAACTACATTGCCTCCATACATGACTCCAATAGAACCCCAAGTTGGAAAGTTCTATGATAGTCCGGTCGCGCTAGGTGCGGGTGCCGGTGCTGTCCTGTCAGTTACAATGACAGCATTAGGCTGCAAATTGACA
280	Cluster276	Abundances-AOA-351	C14_S41_676_2	C14	3	1860000	3.87e-06	1.98e-06	1.45e-09	0.000191695	S	CACTACTTATCCATAGTAGTGGTAGCAGTCAACTCGACCTTGTTGACAATCAACGCAGGAGACTACATCTTCTATACTGACTGGATGTGGACATCTTATGTGATATTTACTCTATCACAATCATTGATGCTCGCAGTCGGTGCAGCATACTACCTTACGTTCACTGGCGTTCCAGGAACAGCAACATACTATGCACTGTTGTTCAACATGATCAATCTAATCACAATAGATGATCCTCTTGAGACTGCTTTCAAATACCCAAGAACCACATTGCCTCCATACATGACTCCAATAGAACCCCAAGTAGGAAAGTTCTATGATAGTCCCGTCGCGCTAGGTGCAGGTGCTAGTGCAGTTTTGACAGTAACAATGACTGCATTGGGAACCAAACTTACA
281	Cluster277	Abundances-AOA-352	C14_S41_681_2	C14	1	26500	1e-05	0	0	0	PS	CACTACTTATTCATAGTAGTAGTAGCAGTCAACTCAACCTTGTTGGCAATCAACGCAGGAGACTACATATTCTACACTGATTGGGCATGGACATCTTATGTGATATTTACACTATCACAATCATTGATGCTCGCAGTCGGTGCGGCATATTACCTTACGTTCACTGGAGTTCCAGGAACAGCAACCTATTATGCGCTGTTGTTCAACATGATCAATCTAATCACAATAGATGATCCTCTTGAGATGGCTTTCAAATACCCGAGAACCACATTGCCTCCATACATGACTCCAATAGAACCCCAAGTAGGAAAGTTCTATGATAGTCCCGTCGCGCTAGGTGCAGGTGCTAGTGCAGTTTTGACAGTAACGATGACTGCATTGGGAACCAAGCTTACA
282	Cluster278	Abundances-AOA-353	C14_S41_87_4	C14	1	53000	1e-05	0	0	0	PS	CACTACTTATTCATAGTAGTGGTAGCAGTCAACTCGACCTTGTTGACAATCAACGCAGGAGACTACATCTTCTACACTGACTGGATGTGGACATCTTATGTGATATTTACATTATCACAATCATTGATGCTCGCAGTCGGTGCAGCATACTACCTTACGTTCACTGGAGTTCCAGGAACTGCAACCTATTACGCCCTGTTGTTCAACATGATCAATCTAATCACAATAGATGATCCTCTTGAGACTGCTTTCAAATACCCAAGAACCGCATTGCCTCCGTACATGACTCCAATAGAACCCCAAGTAGGAAAGTTCTATGATAGTCCCGTCGCGTTAGGTGCAGGCGCTAGTGCAGTTTTGACGGTAACAATGACTGCATTGGGTTGCAAACTAACA
283	Cluster279	Abundances-AOA-354	C14_S42_100_2	C14	2	3120000	3.32e-06	9.65e-07	5.47e-10	4.78893e-05	S	CACTACTTATTCATAGTAGTGGTAGCAGTCAACTCGACCTTGTTGACAATCAACGCAGGAGACTACATCTTCTATACTGACTGGATGTGGACATCATATGTGATATTTACATTATCACAATCATTGATGCTCGCAGTCGGTGCAGCATACTATCTAACGTTTACTGGAGTTCCAGGAACGGCAACATACTATGCACTATTGTTCAACATGATCAATCTAATTACAATAGATGATCCTCTTGAGACTGCTTTCAAATACCCAAGAACCACATTGCCTCCGTACATGACTCCAATAGAACCACAAGTCGGAAAGTTCTATGATAGTCCTGTCGCTTTAGGTGCAGGTGCTAGTGCAGTTCTGACGGTAACAATGACTGCATTGGGTTGCAAATTAACA
284	Cluster280	Abundances-AOA-355	C14_S42_101_2	C14	1	253000	3.16e-06	0	0	0	PS	CACTACTTGTTTATAGTAGCGGTAGCAGTCAACTCTACCTTGTTGACCATCAATGCCGGAGACTACATATTCTATACTGACTGGGCGTGGACTTCATTTGTGGTATTTTCAGTATCACAGACACTCATGCTTGCTGTCGGTGCCGCGTACTACCTTACATTCACTGGAGTTCCAGGAACTGCAACTTACTATGCACTAATGTTCAACATGATAAATCTAATCACGATTGACGATCCGCTAGAGACTGCGTTCAAATACCCAAGAACTACATTGCCTCCATACATGACTCCGATAGAACCGCAAGTTGGAAAGTTCTATGATAGTCCGGTCGCGCTAGGTGCGGGTGCCGGTGCTGTTTTGTCAGTTACAATGACAGCTTTAGGTTGCAAATTGACA
285	Cluster281	Abundances-AOA-356	C14_S42_118_2	C14	1	253000	3.16e-06	0	0	0	PS	CACTACTTATTCATAGTAGTGGTAGCAGTCAACTCGACCTTGTTGACAATCAACGCAGGAGACTACATCTTCTATACTGACTGGATGTGGACATCATATGTGATATTTACATTATCACAATCATTGATGCTCGCAGTCGGTGCAGCATACTATCTAACGCTTACTGGAGTTCCAGGAACGGCAACATACTATGCACTATTGTTCAACATGATCAATCTAATTACAATAGATGATCCTCTTGAGACTGCTTTCAAATACCCAAGAACCACATTGCCTCCATACATGACTCCAATAGAACCCCAAGTAGGAAAGTTCTATGATAGTCCCGTCGCGTTAGGTGCAGGCGCTAGTGCAGTTTTGACAGTAACAATGACTGCATTGGGTTGCAAATTAACA
286	Cluster282	Abundances-AOA-357	C14_S42_119_2	C14	1	253000	3.16e-06	0	0	0	PS	CACTACTTATTCATAGTAGTGGTAGCAGTCAACTCGACCTTGTTGACAATCAACGCAGGAGACTACATCTTCTACACTGACTGGATGTGGACATCTTATGTGATATTTACATTATCACAATCATTGATGCTCGCAGTCGGTGCAGCATACTACCTTACGTTCACTGGAGTTCCAGGAACTGCAACCTATTACGCCCTGTTGTTCAACATGATCAATCTAATTACAATAGATGATCCTCTTGAGACTGCTTTCAAATACCCAAGAACCACATTGCCTCCATACATGACTCCAATAGAACCCCAAGTAGGAAAGTTCTATGATAGTCCCGTCGCGTTAGGTGCAGGCGCTAGTGCAGTTTTGACAGTAACAATGACTGCATTGGGTTGCAAATTAACA
287	Cluster283	Abundances-AOA-358	C14_S42_145_2	C14	1	507000	3.16e-06	0	0	0	PS	CACTACTTGTTTATAGTAGTGGTAGCAGTCAACTCTACCTTGTTGACCATCAATGCCGGAGACTACATATTCTATACTGACTGGATGTGGACATCTTATGTGATATTTACTCTATCACAATCATTGATGCTCGCAGTCGGTGCAGCATACTACCTTACGTTCACTGGTGTTCCAGGAACAGCAACATACTATGCACTGTTGTTCAACATGATCAATCTAATCACAATAGATGATCCTCTTGAGACTGCTTTCAAGTACCCAAGAACCACATTGCCTCCATACATGACTCCAATAGAACCCCAAGTAGGAAAGTTCTATGATAGTCCCGTCGCGCTAGGTGCAGGTGCTAGTGCAGTTTTGACAGTAACGATGACTGCATTGGGAACCAAGCTTACA
288	Cluster284	Abundances-AOA-359	C14_S42_146_2	C14	1	634000	3.16e-06	0	0	0	PS	CACTACTTATTCATAGTAGTGGTAGCAGTCAACTCGACCTTGTTGACAATCAACGCAGGAGACTACATCTTCTATACTGACTGGATGTGGACATCTTATGTGATATTTACTCTATCACAATCATTGATGCTCGCAGTCGGTGCAGCATACTACCTTACGTTCGCTGGTGTTCCAGGAACAGCAACATACTATGCACTGTTGTTCAACATGATCAATCTAATCACAATAGATGATCCTCTTGAGACTGCTTTCAAATACCCAAGAACCACATTGCCTCCATACATGACTCCAATAGAACCCCAAGTAGGAAAGTTCTATGATAGTCCCGTCGCGTTAGGTGCAGGCGCTAGTGCAGTTTTGACAGTAACAATGACTGCATTGGGTTGCAAATTAACA
289	Cluster316	Abundances-AOA-35	C2_S11_147_2	C2	13	22200000	2.62e-08	5.43e-08	1.15e-11	0.000909693	G	CACTACTTATTCATAGTAGTAGTTGCTGTTAATAGCACCTTACTTACTATCAATGCAGGAGACTACATTTTCTACAGTGATTGGGCTTGGACATCATTCGTAGTATTCTCAATATCACAATCAACTATGCTTGTGGTAGGTGCGATATACTATATGTTGTTCACAGGTGTTCCAGGAACAGCTACGTATTACGCGACAATATTCAACATGATCAATCTGTTGCTAGTGAGAGATCCATTGGAGATGGCATTCAAGTATCCGCGGCCTACATTGCCTCCGTATATGACGCCCATAGAGCCTCAGGTCGGAAAGTTCTACAACAGTCCCGTAGCATTAGGTTCAGGTGCAGGAGCAGTACTTAGTGTACCAATTGCTGCACTGGGAGCAAAGCTCAAC
290	Cluster95	Abundances-AOA-360	C11_S42_162_2	C11	1	253000	3.16e-06	0	0	0	PS	CACTATCTATTCATAGTTGTAGTTGCAGTAAACAGCACGCTATTGACAATTAATGCAGGAGACTATATCTTCTACACAGACTGGGCCTGGACTTCATTTGTAGTATTTTCGATTTCACAATCGACTATGCTTGCAGTAGGGGCTATATACTATATGCTCTTTACAGGTGTTCCAGGAACAGCCACGTATTACGCAACGTTATTCAACATGGTCAACCTGCTGCTAGTGCGAGATCCGTTGGAAGTCGCATTCAAGTATCCTAGACCCACATTGCCACCTTATATGACACCAATTGAGCCTCAGGTCGGAAAGTTCTACAATAGTCCAGTTGCCTTGGGAAGTGGCGCTTCAGCAGTGCTAACTGTGCCCATAGCAGCATTGGGTGCTAAACTCAAC
291	Cluster285	Abundances-AOA-361	C14_S42_54_2	C14	1	253000	3.16e-06	0	0	0	PS	CACTACTTATTCATAGTAGTGGTAGCAGTCAACTCGACCTTGTTGACAATCAACGCAGGAGACTACATCTTCTATACTGACTGGATGTGGACATCTTATGTGATATTTACATTATCACAATCATTGATGCTCGCAGTCGGTGCAGCATACTATCTGACGTTTACTGGAGTTCCAGGAACGGCAACATACTATGCACTATTGTACAACATGATCAATCTAATTACAATAGATGATCCTCTTGAGACTGCTTTCAAATACCCAAGAACCACATTGCCTCCGTACATGACTCCAATAGGACCCCAAGTAGGAAAGTTCTATGATAGTCCCGTCGCGCTAGGTGCAGGTGCTAGTGCAGTTTTGACAGTAACGATGACTGCATTGGGAACCAAGCTTATA
292	Cluster286	Abundances-AOA-362	C14_S42_91_2	C14	2	342000	2.43e-06	1.25e-06	2.13e-09	0.000450897	G	CACTACTTATTCATAGTGGTGGTAGCAGTCAACTCGACCTTGTTGACAATCAACGCAGGAGACTACATCTTCTATACTGACTGGATGTGGACATCATATGTGATATTTACATTATCACAATCATTGATGCTCGCAGTCGGTGCAGCATACTATCTAACGTTTACTGGAGTTCCAGGAACGGCAACATACTATGCACTATTGTTCAACATGATCAATCTAATTACAATAGATGATCCTCTTGAGACTGCTTTCAAATACCCAAGAACCACATTGCCTCCGTACATGACTCCAGTAGAACCGCAAGTCGGAAAGTTCTATGATAGTCCTGTCGCTTTAGGTGCAGGTGCTAGTGCAGTTCTGACAGCCACAATGACTGCCTTAGGAACCAAACTTACA
293	Cluster302	Abundances-AOA-363	C16_S43_28_3	C16	2	1020000	4.07e-07	2.32e-07	2.3e-10	0.000322127	G	CACTACTTGTTCATAGTAGTAGTTGCAGTTAACTCAACACTGTTAACAATTAATGCAGGAGACTACATTTTCTATACTGACTGGGCTTGGACTTCGTTTACGGTATTTTCAATATCGCAAACATTGATGCTTGCAGTAGGTGCAACATACTACCTGACATTTACAGGTGTTCCGGGAACAGCAACGTACTACGGCCTATTATTCAACATGGTAAACCTGATAACAGTCGCAGACCCACTAGAAACGGCATTCAAATATCCAAGACCAACATTGCCACCATACATGACACCAATAGAACCTCAAGTAGGTAAATTCTATAACAGTCCAGTAGCACTGGGTGCAGGTGCGGGTGCAGTTTTGTCAGTAACGTTTACGGCGTTAGGTTGTAAACTAAAC
294	Cluster352	Abundances-AOA-364	C2_S44_113_2	C2	1	88300	3.16e-07	0	0	0	PS	CACTACTTATTCATAGTAGTAGTTGCTGTTAACAGCACCTTACTTACTATCAATGCAGGAGACTACATTTTCTACAGTGATTGGGCTTGGACATCATTCGTAGTATTCTCGATATCACAATCAACAATGCTTGTGGTAGGTGCGATATACTATATGTTGTTCACAGGTGTTCCGGGAACAGCTACGTATTATGCGACAATATTCAACATGATCAATCTGTTGTTAGTGAGAGATCCATTGGAGATGGCATTCAAGTATCCGCGGCCTACATTGCCTCCGTATATGACGCCCATAGAGCCTCAGGTCGGAAAGTTCTACAACAGTCCAGTAGCATTGGGTTCAGGTGCAGGAGCAGTGCTAACAGTGCCAATAGCGGCATTAGGTGCAAAACTGAAC
295	Cluster309	Abundances-AOA-365	C18_S44_200_2	C18	2	738000	2.68e-07	8.99e-08	1.05e-10	0.000131425	S	CACTACTTGTTCATAGTAGTGGTTGCAGTAAACTCTACCCTGCTAACAATTAACGCAGGAGACTACATCTTCTACACCGATTGGGCCTGGACTTCGTTTGTCATATTCTCAATATCACAATCGTTGATGTTGGTAGTTGGCGCATGCTACTATCTCACATTCACGGGAGTCCCAGGAACAGCAACGTATTACGCGTTGTTGTTTAACATGGTCAACCTCATCACTGTGGCTGATCCATTAGAGACTGCATTCAAATATCCAAGACCAACGCTCGCTCCATATATGACTCCGATAGAACCTGCGGTAGGCAAGTTCTATAACAGTCCAGTCGCATTGGGCGCAGGCGCAGGTGCTGTATTATCAGTAACCATGGCCGCGCTAGGATGTAAGCTGAAC
296	Cluster310	Abundances-AOA-366	C18_S44_317_3	C18	2	253000	2.88e-07	7.26e-08	1.44e-10	0.000126042	S	TACTACTTGTTCATAGTAGTGGTTGCAGTAAACTCTACCCTGCTAACAATTAACGCAGGAGACTACATCTTCTACACTGATTGGGCCTGGACTTCGTTTGTCATATTCTCAATATCACAATCGTTGATGTTGGTAGTTGGCGCATGCTACTATCTCACATTCACGGGAGTCCCAGGAACAGCAACGTATTATGCGTTGTTGTTTAACATGGTCAACCTCATCACTGTGGCTGATCCATTAGAGACTGCATTCAAATATCCAAGACCAACGCTCGCTCCATATATGACACCGATAGAACCTGCGGTAGGCAAGTTCTACAACAGTCCGGTCGCATTGGGCGCAGGTGCAGGTGCTGTATTATCAGTAACCATGGCCGCGCTGGGATGCAAACTGAAC
297	Cluster96	Abundances-AOA-367	C11_S44_325_2	C11	1	88300	3.16e-07	0	0	0	PS	CACTATCTGTTCATTGTTGTAGTTGCTGTCAATAGCACGCTACTGACAATTAATGCAGGAGACTATATCCTCTACACCGACTGGGCTTGGACATCCTTTGTAATATTTTCGATTTCACAATCGACTATGCTTGCAGTAGGAGCTGTCTATTACTTGCTCTTTACAGGAGTTCCAGGAACAGCCACGTATTATGCAACGTTATTCAACATGGTCAACCTACTGCTAGTGCGAGATCCGTTGGAAGTCGCATTCAAGTATCCTAGACCCACATTGCCACCTTATATGACGCCAATTGAGCCTCAGGTCGGAAAGTTCTACAACAGTCCTGTAGCCTTAGGAGCAGGCGCGGGAGCAGTGCTATCAGTACCAATTGCAGCTTTGGGTGCTAAACTTAAC
298	Cluster369	Abundances-AOA-368	C3_S44_35_4	C3	3	813000	1.33e-07	9.98e-08	1.11e-10	0.000626254	G	CACTATTTGTTCATAGTAGTGGTTGCTGTCAACAGCACGCTGCTAACCATCAACGCAGGAGACTATATCTTCTACACAGACTGGATGTGGACGTCCTTCGTAGTATTCTCCGTCTCGCAATCGACGATGCTTGCGGTAGGCGCGATATACTACATGCTCTTCACAGGAGTACCAGGAACGGCCACATACTACGCCACGCTGTTCAACATGGTCAACCTGCTGCTCATCAGGGATCCATTAGAGGTGGCATTTAAGTATCCTAGACCGACACTGCCTGCGTACATGACTCCGATCGAGCCCCAGGTAGGAAAGTTCTACAACAGTCCTGTAGCCTTGGGCTCAGGAGCAGGAGCGGTGCTGACAGTGCCGATCGCTGCGTTGGGTGCGAAGCTTAAC
299	Cluster311	Abundances-AOA-369	C18_S44_41_5	C18	2	286000	2.67e-07	9.09e-08	1.7e-10	0.000216766	S	CACTACTTGTTCATAGTAGTGGTTGCAGTAAACTCTACCCTGCTAACAATTAACGCAGGAGACTACATCTTCTACACTGACTGGGCCTGGACTTCGTTTGTAATATTCTCAATATCACAATCGTTGATGTTGGTAGTCGGCGCATGCTACTATCTGACATTCACTGGAGTCCCAGGAACAGCAACGTATTACGCGTTGTTGTTTAACATGGTCAACCTCATCACTGTGGCTGATCCATTAGAGACTGCATTCAAATATCCAAGACCAACGCTCGCTCCATATATGACACCAATAGAACCTGCGGTAGGCAAGTTCTATAACAGTCCAGTCGCATTGGGTGCCGGTGCAGGTGCTGTATTATCAGTAACCATGGCCGCGCTAGGATGCAAACTGAAC
300	Cluster374	Abundances-AOA-36	C4_S11_273_2	C4	5	5380000	4.98e-09	1.24e-09	5.36e-13	2.67996e-05	S	CACTATCTATTCATAGTGGTCGTTGCTGTTAACAGTACATTATTGACTATCAATGCTGGTGACTATATCTTCTATACTGATTGGGCTTGGACTTCATTTGTGGTATTTTCTATTTCACAATCTACTATGCTTGTGGTAGGAGCAATTTATTATATGCTCTTCACAGGAGTTCCAGGTACGGCTACATATTACGCAACTGTATTCAATATGATAAACCTGTTGCTAGTTAAGGATCCGCTAGAAATGGCATTCAAATATCCTAGACCTACATTGCCCCCGTATATGACGCCTATAGAACCTCAGGTCGGTAAGTTCTACAATAGTCCTGTAGCTTTAGGAGCAGGAGCAGGTGCAGTGCTTAGTGTGCCAATAGCAGCATTAGGCGCGAAGCTGAAT
301	Cluster353	Abundances-AOA-370	C2_S44_47_3	C2	1	132000	3.16e-07	0	0	0	PS	CACTACTTATTCATAGTGGTAGTTGCTGTTAACAGCACCTTACTTACTATCAATGCAGGAGACTACATTTTCTACAGTGATTGGGCTTGGACATCATTCGTAGTATTCTCGATATCACAATCAACTATGCTTGTGGTAGGTGCGATATACTATATGTTGTTCACAGGTGTTCCGGGAACAGCTACGTATTATGCGACAATATTCAACATGATCAATCTGTTGTTAGTGAGAGATCCATTGGAGATGGCATTCAAGTATCCGCGGCCTACATTGCCTCCGTATATGACGCCCATAGAGCCTCAGGTCGGAAAGTTCTACAATAGTCCCGTAGCCTTAGGAGCAGGCGCTTCAGCAGTGCTAACTGCACCTATAGCAGCATTGGGTGCTAAACTGAAC
302	Cluster303	Abundances-AOA-371	C16_S44_85_4	C16	1	177000	3.16e-07	0	0	0	PS	CACTACTTATTCATAGTAGTAGTTGCAGTTAACTCGACACTGTTAACAATTAATGCAGGTGACTACATTTTCTATACTGACTGGGCTTGGACTTCGTTCGTGGTATTTTCAATATCCCAAACGTTGATGCTTGCAGTAGGTGCAACATATTACCTGACATTTACAGGTGTTCCAGGAACAGCTACGTACTACGGCCTATTATTCAATATGGTAAACCTGATAACAGTAGCAGACCCACTAGAAACGGCATTCAAATACCCAAGACCAACATTGCCACCATACATGACACCAATAGAGCCTCAAGTAGGTAAATTCTATAACAGTCCAGTAGCACTGGGTGCAGGTGCGGGTGCAGTTTTGTCAGTTACATTTACAGCACTAGGTTGTAAACTAAAC
303	Cluster304	Abundances-AOA-372	C16_S45_143_3	C16	2	644000	9.43e-08	1.89e-08	2.36e-11	5.01592e-05	S	CACTACTTATTCATAGTAGTAGTTGCAGTTAACTCAACACTGTTAACAATTAATGCAGGTGACTACATTTTCTATACTGACTGGGCTTGGACTTCGTTTACGGTATTTTCAATATCGCAAACGTTGATGCTTTGCGTAGGTGCAACATATTACCTGACATTTACAGGTGTTCCAGGAACAGCAACGTATTACGCCCTACTATTCAACATGGTAAACCTGATAACAGTAGCAGACCCACTAGAAACGGCATTCAAATATCCAAGACCAACATTGCCACCATACATGACACCAATAGAACCTCAAGTAGGTAAATTCTATAACAGTCCAGTAGCACTGGGTGCTGGTGCAGGTGCAGTCTTGTCGTGTACATTTACAGCGCTAGGTTGTAAACTAAAC
304	Cluster305	Abundances-AOA-373	C16_S45_209_2	C16	2	480000	9.24e-08	2.15e-08	3.11e-11	7.83168e-05	S	CACTACTTGTTCATAGTAGTAGTTGCAGTTAACTCAACACTGTTAACAATTAACGCAGGAGACTACATTTTCTATACTGACTGGGCTTGGACTTCGTTCACGGTATTTTCAATATCGCAAACGTTGATGCTTGCAGTAGGTGCAACATATTACCTGACATTTACAGGTGTTCCAGGAACAGCAACGTATTACGCCCTACTATTCAACATGGTAAACCTGATAACAGTAGCAGACCCACTAGAAACGGCATTCAAATATCCAAGACCAACATTGCCACCATACATGACACCAATAGAACCTCAAGTAGGTAAATTCTATAACAGTCCAGTAGCACTGGGTGCTGGTGCAGGTGCAGTTTTGTCGTGTACATCTACAGCGCTAGGTTGTAAACTAAAC
305	Cluster354	Abundances-AOA-374	C2_S45_298_2	C2	1	32800	1e-07	0	0	0	PS	CACTACTTATTCATAGTAGTAGTTGCTGTTAACAGCACCTTACTTACTATCAATGCAGGAGACTACATTTTCTACAGTGATTGGGCTTGGACATCATTCGTAGTATTCTCGATATCACAATCAACTATGCTTGTGGTAGGTGCGATATACTATATGTTGTTCACAGGTGTTCCGGGTACGGCTACATATTATGCGACCATATTCAACATGATCAATCTGTTGTTAGTGAGAGATCCATTGGAGATGGCATTCAAGTATCCGCGGCCTACATTGCCTCCGTATATGACGCCCATAGAGCCTCAGGTCGGAAAGTTCTACAACAGTCCCGTAGCATTAGGATCAGGTGCAGGAGCAGTGCTATCAGTACCAATTGCAGCTTTGGGTGCTAAACTTAAC
306	Cluster306	Abundances-AOA-375	C16_S45_303_3	C16	1	869000	1e-07	0	0	0	PS	TACTACTTGTTCATAGTAGTAGTTGCAGTTAACTCAACACTGTTAACAATTAACGCAGGAGACTACATTTTCTATACTGACTGGGCTTGGACTTCGTTCACGGTATTTTCAATATCGCAAACGTTGATGCTTGCAGTAGGTGCAACATATTACCTGACATTTACAGGTGTTCCAGGAACAGCGACGTATTACGCCCTATTATTCAACATGGTAAACCTGATAACAGTAGCAGACCCACTAGAAACGGCATTCAAATACCCAAGACCAACATTGCCACCATACATGACACCAATAGAACCTCAAGTAGGTAAATTCTATAACAGTCCAGTAGCGCTGGGTGCAGGTGCGGGTGCAGTTTTGTCAGTTACATTTACAGCACTAGGTTGTAAACTAAAC
307	Cluster413	Abundances-AOA-376	C8_S45_463_2	C8	1	32800	1e-07	0	0	0	PS	CACTATCTATTCATAATAGTAGTTGCTGTAAATAGCACACTACTGACTATTAATGCTGGAGACTATATCTTCTACACTGATTGGGCATGGACGTCATTCGTCGTATTCTCTATCGCTCAATCTACAATGCTTGTGGTGGGGGCAATATACTATATGCTGTTTACAGGTGTGCCTGGTACCGCTACTTATTATGCAACCATATTCAACATGATCAATCTGTTGTTAGTGAGAGATCCATTGGAGATGGCATTCAAGTATCCGCGGCCTACATTGCCTCCGTATATGACGCCCATAGAGCCTCAGGTCGGAAAGTTCTACAACAGTCCCGTAGCATTAGGATCAGGTGCAGGAGCAGTACTTAGTGTACCGATTGCTGCATTGGGAGCAAAGCTCAAC
308	Cluster355	Abundances-AOA-377	C2_S46_107_2	C2	1	53700	3.16e-08	0	0	0	PS	CACTATTTGTTCATAGTTGTTGTTGCAGTAAATAGTACGTTGCTTACAATCAACGCAGGAGATTATATCTTCTATACTGACTGGGCATGGACATCATTCGTCGTATTCTCGATTTCCCAATCCACAATGCTTGTGGTAGGAGCTATATACTATATGTTGTTTACCGGTGTCCCTGGCACGGCTACGTATTATGCAACCATGTTCAACATGATCAATCTGTTGTTAGTGAGAGATCCATTGGAGATGGCATTCAAGTATCCGCGGCCTACATTGCCTCCGTATATGACGCCCATAGAGCCTCAGGTCGGAAAGTTCTACAACAGTCCCGTAGCATTAGGATCAGGTGCAGGAGCAGTACTTAGTGTACCGATTGCTGCATTGGGAGCAAAGCTCAAC
309	Cluster370	Abundances-AOA-378	C3_S46_234_2	C3	1	188000	3.16e-08	0	0	0	PS	CACTATTTGTTCATAGTGGTGGTTGCTGTTAACAGCACACTGCTAACCATCAACGCAGGAGACTATATCTTCTACACAGACTGGATGTGGACCTCCTTCGTAGTATTCTCGGTCTCGCAGTCGACGATGCTTGCTGTGGGTGCGATATACTACATGCTCTTTACAGGAGTACCAGGAACGGCCACATACTACGCCACGCTGTTCAACATGGTCAACCTGTTGCTCGTAAGGGATCCATTAGAGGTGGCATTCAAGTATCCTAGACCGACACCGCCTGCGTACATGACTCCGATCGAGCCTCAGGTAGGAAAGTTCTACAATAGTCCTGTAGCCCTGGGCTCAGGAGCAGGGGCGGTGCTGACAGTGCCGATCGCTGCATTGGGTGCGAAGCTTAAC
310	Cluster371	Abundances-AOA-379	C3_S46_268_3	C3	1	80500	3.16e-08	0	0	0	PS	CACTACTTGTTCATAGTGGTGGTTGCTGTCAACAGCACACTACTAACGATCAACGCAGGAGACTATATCTTCTATACAGACTGGATGTGGACCTCTTTCGTGGTATTCTCGGTCTCTCAGTCCACGATGCTCGCAGTGGGAGCAATATACTACATGCTCTTCACAGGAGTGCCAGGGACAGCCACATACTACGCCACGCTGTTCAACATGGTCAATCTGCTGCTGATAAGGGATCCGCTGGAGGTGGCGTTCAAGTATCCTAGACCTACGCTGCCAGCATACATGACTCCTATAGAACCTCAGGTCGGAAAGTTCTATAACAGTCCCGTAGCCTTGGGCTCGGGAGCGAGTGCGGTGCTGACAGTGCCGATCGCTGCGTTAGGTGCGAAGCTAAAC
311	Cluster3	Abundances-AOA-37	C1_S11_85_3	C1	2	271000	8.73e-09	5.4e-11	1.04e-13	7.36883e-08	S	CACTATCTATTCATAGTTGTAGTTGCTGTAAATAGTACCTTATTGACAATCAATGCAGGAGATTACATCTTCTACACTGATTGGGCGTGGACATCATTCGTAGTGTTCTCAATATCCCAATCAACCATGCTTGTAGTTGGTGCAATCTATTACATGCTATTCACCGGAGTACCAGGGACTGCATCATATTATGCAACAATATTCAATATGATCAATCTGTTGTTAGTCAGAGATCCACTGGAGATGGCATTCAAGTATCCTCGTCCAACATTGCCTCCGTATATGACGCCAATTGAGCCTCAGGTCGGAAAGTTCTACAATAGTCCCGTGGCGCTAGGATCGGGAGCTGGAGCTGTACTAAGTGCTCCGATAGCTGCACTGGGTGCGAAGCTCAAT
312	Cluster372	Abundances-AOA-380	C3_S46_326_3	C3	1	134000	3.16e-08	0	0	0	PS	CACTATTTGTTCATAGTAGTGGTTGCTGTCAACAGCACACTACTAACCATCAACGCAGGAGACTATATCTTCTACACAGACTGGATGTGGACCTCCTTCGTAGTATTCTCGGTCTCGCAATCGACGATGCTTGCGGTAGGCGCGATATACTACATGCTCTTCACAGGAGTACCAGGTACGGCCACATACTACGCCACGCTGTTCAACATGGTCAACCTGCTGCTCATTAGGGATCCATTGGAGGTGGCGTTCAAGTATCCTAGACCGACACTGCCTGCGTATATGACTCCGATCGAGCCCCAGGTAGGTAAGTTCTACAACAGTCCTGTAGCCTTGGGCTCAGGAGCAAGCGCGGTGCTGACAGTGCCGATCGCTGCATTAGGTGCGAAGCTTAAC
313	Cluster356	Abundances-AOA-381	C2_S46_342_2	C2	1	107000	3.16e-08	0	0	0	PS	CACTACTTATTCATAGTAGTAGTTGCTGTTAGCAGCACCTTACTTACTATCAATGCAGGAGACTACATTTTCTACAGTGATTGGGCTTGGACACCATTCGTAGTATTCTCGATATCACAATCAACTATGCTTGTGGTAGGTGCGATATACTATATGTTGTTCACAGGTGTTCCGGGAACAGCTACGTATTATGCGACAATATTCAACATGATCAATCTGTTGTTAGTGAGAGATCCATTGGAGATGGCATTTAAGTATCCGCGGCCTACATTGCCTCCGTATATGACGCCCATAGAGCCTCAGGTCGGAAAGTTCTACAACAGTCCCGTAGCATTAGGATCAGGTGCAGGAGCAGTACTTAGTATACCGATTGCTGCATTGGGAGCAAAGCTCAAC
314	Cluster373	Abundances-AOA-382	C3_S46_376_2	C3	1	53700	3.16e-08	0	0	0	PS	CACTATTTGTTCATAGTAGTGGCTGCTGTCAACAGTACACTACTAACCATCAACGCAGGAGACTATATCTTCTACACAGACTGGATGTGGACCTCCTTCGTAGTATTCTCGGTCTCGCAGTCGACGATGCTTGCTGTGGGTGCGATATACTGCATGCTCTTCACAGGGGTACCAGGAACGGCCACATACTACGCCACGCTGTTCATCATGGTCAACCTGCTGCTCGTAAGGGATCCATTAGAGGTGGCATTCAAGTATCCTAGACCGACACTGCCTGCGTATATGACTCCGATCGAGCCTCAGGTAGGGAAGTTCTACAACAGTCCTGTAGCCCTGGGCTCAGGAGCAGGAGCGGTGCTGACAGTGCCGATCGCTGCGTTAGGTGCGAAGCTTAAC
315	Cluster173	Abundances-AOA-383	C13_S46_96_4	C13	1	107000	3.16e-08	0	0	0	PS	CACTATTTGTTCATAGTTGTTGTTGCGGTAAATAGTACGTTGCTTACAATCGACGCAGGAGATTATATCTTCTATACTGACTGGGCATGGACATCATTCGTCGTATTCTCGATTTCTCAATCCACAATGCTTGTGGTAGGAGCTATATACTATATGTTGTTTACCGGTGTCCCTGGCACGGCGGCGTATTATGCAACACTGTTTAATATGATTAACTTATTGCTGGTTGCTGACCCATTAGAAATGGCATTCAAATATCCTAGACCCACATTACCACCATACATGACTCCAATTGAACCACAGGTAGGAAAGTTCTATAACAGTCCTGTTGCGTTGGGCGCAGGAGCTGGAGCGGTGCTTTGTGTACCTATAGCGGCCTTGGGTGCAAAACTCAAC
316	Cluster97	Abundances-AOA-384	C11_S47_124_3	C11	1	78400	9.33e-06	0	0	0	PS	CACTACCTGTTCATTGTTGTAGTTGCTGTCAATAGCACGCTGCTGACAATTAATGCAGGAGACTATATCTTCTACACCGACTGGGCTTGGACATCCTTTGTAATATTTTCGATTTCACAATCGACTATGCTTGCAGTAGGAGCTGTCTATTATTTGCTCTTTACAGGAGTTCCAGGAACAGCCACGTATTACGCAACGTTATTCAACATGATCAACCTGCTGCTAGTGCGAGATCCGTTGGAAATCGCATTCAAGTATCCTAGACCCACATTGCCACCCTATATGACGCCAATTGAGCCTCAGGTCGGAAAGTTCTACAATAGTCCCGTAGCCTTAGGAGCAGGCGCTTCAGCAGTGCTAACTGTACCGATAGCTGCATTGGGCGCTAAACTGAAC
317	Cluster287	Abundances-AOA-385	C14_S47_143_4	C14	1	601000	9.33e-06	0	0	0	PS	CATTACTTGTTTATAGTAGTGGTAGCAGTCAACTCTACCCTGTTGACCATCAATGCCGGAGACTACATATTCTATACTGACTGGGCGTGGACATCATTTGTGATATTTTCAATATCACAAACACTCATGCTTGCAGTCGGTGCCGCGTACTACCTCACATTTACTGGAGTTCCAGGAACTGCAACATACTATGCACTATTGTTTAATATGGTCAACTTATTAACGATAGACGATCCGTTAGAGACTGCTTTCAAATACCCAAGAACTACATTGCCTCCATACATGACTCCAATAGAACCTCAAGTTGGAAAGTTCTATGATAGTCCGGTCGCACTAGGTGCGGGTGCCGGTGCTGTCCTGTCAGTTACAATGACGGCTTTAGGCTGCAAATTGACA
318	Cluster288	Abundances-AOA-386	C14_S47_227_2	C14	1	52200	9.33e-06	0	0	0	PS	CACTACTTGTTTATAGTAGTGGTAGCAGTCAACTCTACCTTGTTGACCATCAATGCTGGAGACTACATATTCTATACTGACTGGGCGTGGACTTCATTTGTGGTATTTTCAATATCACAGACACTCATGCTTGCAGTAGGTGCCGCGTACTACCTTACATTCACTGGAGTTCCAGGAATAGCAACTTACTATGCGCTACTGTTCAACATGATCAATCTCATAACAATAGACGATCCACTAGAGACTGCATTCAAATACCCAAGGACTACATTGCCTCCATACATGACTCCAATAGAACCTCAAGTAGGCAAGTTCTATGATAGTCCGGTCGCGCTAGGTGCGGGTGCCGGCGCTGTCCTGTCAGTTACAATGACAGCTTTAGGCTGCAAATTGACA
319	Cluster289	Abundances-AOA-387	C14_S47_237_2	C14	1	366000	9.33e-06	0	0	0	PS	CACTACTTATTCATAGTAGTGGTAGCAGTCAACTCGACCTTGTTGACAATCAACGCTGGAGACTACATATTCTACACCGACTGGATGTGGACATCGTATGTGATATTTACACTGTCACAATCACTGATGCTCGCAGTTGGTGCTGCATACTATCTAACGTTCACTGGTGTTCCAGGAACAGCAACCTACTACGCATTGATGTTCAACATGATCAACCTATTGACAATAGATGATCCTCTAGAGACTGCTTTCAAATACCCAAGAACTACATTGCCTCCATACATGACCCCGATAGAACCCCAAGTAGGTAAGTTCTATGATAGTCCTGTTGCATTGGGTGCTGGTGCTGGTGCGGTGTTAACTGTTACAATGACTGCATTAGGCTGCAAACTCACA
320	Cluster98	Abundances-AOA-388	C11_S47_287_2	C11	2	267000	1.65e-05	1.94e-05	3.75e-08	0.00267218	G	CACTATCTGTTCATTGTTGTAGTTGCTGTCAATAGCACGCTACTGACAATTAATGCGGGAGACTATATCTTCTACACTGACTGGGCTTGGACATCCTTTGTAATATTTTCGATTTCACAATCGACTATGCTTGCAGTAGGAGCTGTCTATTACTCGCTCTTTACAGGAGTTCCGGGAACAGCCACGTATTATGCAACGTTATTCAACATGGTCAACCTGCTGCTAGTACGAGATCCGTTGGAAGTCGCATTCAAGTATCCTAGACCCACATTGCCACCGTATATGACGCCAATTGAGCCTCAGGTCGGAAAGTTCTACAATAGTCCCGTAGCCTTAGGAGCAGGCGCTTCAGCAGTGCTAACTGTACCTATAGCAGCATTGGGTGCTAAACTGAAC
321	Cluster290	Abundances-AOA-389	C14_S47_48_4	C14	1	104000	9.33e-06	0	0	0	PS	CACTACTTGTTTATAGTAGTGGTAGCAGTCAACTCTACCTTGTTGACCATCAATGCCGGAGACTACATATTCTATACTGACTGGGCGTGGACTTCATTTGTGGTATTTTCAGTATCACAGACACTCATGCTTGCTGTTGGTGCCGCGTACTACCTTACATTCACTGGAGTTCCAGGAACTGCAACTTACTATGCACTAATGTTCAACATGATAAATCTAATCACGATTGACGATCCGCTAGAGACTGCGTTCAAATACCCAAGGACTACATTGCCTCCATATATGACTCCAATAGAACCCCAAGTTGGAAAGTTCTATGATAGTCCGGTCGCGCTAGGTGCGGGTGCCGGTGCTGTTCTGTCAGTTACAATGACAGCTTTAGGCCGCAAATTGACA
322	Cluster391	Abundances-AOA-38	C6_S11_92_4	C6	1	334000	8.71e-09	0	0	0	PS	CACTATCTGTTCATAGTTGTAGTTGCCGTAAATAGTACTCTGCTGACTATTAACGCAGGAGACTACATCTTCTATACTGACTGGGCTTGGACTTCATTTGTCGTATTTTCGATTTCACAATCGACTATGCTTGCGGTAGGAGCTATATATTATATGCTCTTTACAGGAGTTCCAGGAACCGCTACATACTATGCAACAATGTTCAACATGATAAATCTATTGCTGATAAGGGATCCTCTAGAGGTCGCATTCAAGTATCCAAGGCCTACGCTTCCTCCCTACATGACCCCTATCGAGCCTCAGGTCGGTAAATTCTACAACAGTCCTGTAGCGTTAGGTTCAGGTGCAGGCGCAGTGCTAACTGTTCCTATAGCAGCGCTAGGCGCAAAGCTGAAC
323	Cluster99	Abundances-AOA-390	C11_S47_71_5	C11	1	131000	9.33e-06	0	0	0	PS	CACTATCTGTTCATTGTTGTAGTTGCAGTCAATAGCACACTGCTGACAATTAATTCAGGAGACTACATATTCTACACCGACTGGGCTTGGACATCCTTTGTAATATTTTCAATTGCACAATCGACTATGCTTGCAGTAGGAGCTGTCTATTACTTGCTCTTCACAGGGGTTCCAGGAACAGCCACGTATTACGCAACGTTATTCAACATGATCAACCTGCTGTTAGTGCGAGATCCATTGGAAATCGCATTCAAGTATCCTAGACCTACATTGCCACCTTATATGACGCCAATTGAGCCTCAGGTCGGAAAGTTCTACAACAGTCCCGTAGCCTTGGGAGCAGGCGCTTCAGCAGTGCTAACTGTACCGATAGCAGCATTGGGTGCTAAATTGAAT
324	Cluster357	Abundances-AOA-391	C2_S5_112_2	C2	1	826000	2.57e-08	0	0	0	PS	CACTACTTATTCATAGTAGTAGTTGCTGTTAATAGCACCTTACTTACTATCAATGCAGGAGACTACATATCCTACAGTGATTGGGCTTGGACATCATTCGTAGTATTCTCGATATCACAATCAACTATGCTTGTGGTAGGTGCGATATACTATATATTGTTCACAGGTGTTCCGGGAACAGCTACGTATTATGCGACAATATTCAACATAATCAATCTGTTGCTAGTGAGAGATCCATTGGAGATGGCATTCAAGTATCCGCGGCCTACATTGCCTCCGTATATGACGCCCATAGAGCCTCAGGTCGGAAAGTTCTACAACAGTCCCGTAGCATTAGGATCAGGTGCAGGAGCAGTACTTAGTGTACCGATTGCTGCATTGGGCGCAAAGCTCAAC
325	Cluster39	Abundances-AOA-392	C1_S5_121_2	C1	1	826000	2.57e-08	0	0	0	PS	CACTATCTATTCATAGTTGTAGTTGCTGTAAATAGTACATTATTGACAATCAACGCAGGAGACTACATTTTCTATACAGATTGGGCATGGACATCATTCGTGGTATTCTCAATATCTCAATCAACAATGCTTGTAGTTGGTGCAATCTATTACATGCTACTCACCGGAGTACCGGGGACTGCAACATATTATGCAACAATATTCAATATGATCAATCTGTTGTTAGTCAGAGATCCACTGGAGATGGCATTCAAGTATCCTCGTCCAACATTGCCTCCGTATATGACGCCAATTGAGCCTCAGGTCGGAAAGTTCTACAATAGTCCCGTGGCGCTAGGATCGGGAGCTGGAGCTGTGCTGAGTGTTCCGATAGCTGCACTGGGTGCGAAACTCAAT
326	Cluster40	Abundances-AOA-393	C1_S5_67_2	C1	1	826000	2.57e-08	0	0	0	PS	CACTATCTATTCATAGTTGTAGTTGCTGTAAATAGTACATTATTGACAATCAACGCAGGAGACTACATTTTCTATACAGATTGGGCATGGACATCATTCGTAGTATCCTCAATATCCCAATCGACAATGCTTGTAGTTGGTGCAATCTATTACATGCTCTTCACCGGTATACCAGGGACTGCAACATATTATGCAACAATATTCAATATGATAAATCTGTTGTTAGTGAGAGATCCATTGGAGATGGCATTCAAGTATCCGCGGCCTACATTGCCTCCGTATATGACGCCCATAGAGCCTCAGGTCGGAAAGTTCTACAACAGTCCCGTAGCATTAGGATCAGGTGCAGGAGCAGTACTTAGTGTACCGATTGCTGCATTGGGAGCAAAGCTCAAC
327	Cluster385	Abundances-AOA-394	C4_S6_37_2	C4	2	1790000	4.65e-09	1.26e-09	9.41e-13	5.48345e-05	S	CACTATCTATTCATAGTGGTCGTTGCTGTTAACAGTACATTATTGACTATCAATGCTGGTGACTATATCTACTATACTGATTGGGCTTGGACTTCATTTGTAGTATTCTCTATTTCACAATCTACTATGCTTGTGGTTGGAGCAATTTATTATATGCTCTTCACAGGAGTTCCAGGTACGGCTACATATTACGCAACTGTATTCAATATGATAAACCTGTTGCTAATTAAGGATCCGCTAGAAATGGCATTCAAATATCCTAGACCCACATTGCCCCCGTATATGACGCCGATAGAACCTCAGGTCGGTAAGTTCTACAATAGTCCTGTAGCTTTAGGAGCAGGAGCAGGTGCAGTGCTTAGTGTGCCAATAGCAGCACTAGGTGCGAAGCTGAAT
328	Cluster41	Abundances-AOA-395	C1_S6_80_2	C1	2	1070000	3.62e-09	1.1e-09	1.06e-12	8.89777e-05	S	CACTATCTATTCATAGTTGTAGTTGCTGTAAACAGTACATTATTGACAATCAACGCAGGTGACTACATCTTCTATACTGATTGGGCGTGGACTTCATTCGTGGTATTCTCAATATCCCAATCAACTATGCTTGTAGTAGGAGCAATCTATTATATGCTATTCACTGGTGTACCCGGGACTGCAACATACTATGCAACAATATTTAACATGATCAATCTACTGCTGATCAGAGATCCTCTGGAGACGGCATTCAAGTATCCTCGACCGACGTTGCCCCCATACATGACTCCCATTGAGCCTCAGGTCGGAAAGTTCTATAATAGTCCCGTAGCGCTAGGATCGGGAGCTGCAGCTGTACTAAGTGTTCCAATAGCCGCGCTAGGTGCGAAACTCAAT
329	Cluster42	Abundances-AOA-396	C1_S7_10_24	C1	1	2680000	3.02e-09	0	0	0	PS	CACTATCTATTCATAGTTGTAGTTGCTGTAAATAGTACATTATTGACAATCAACGCAGGAGACTACATATTCTATACTGATTGGGCGTGGACTTCATTCGTGGTATTCTCAATATCCCAATCAACTATGCTTGTAGTTGGTGCAATCTATTACATGCTATTCACCGGTGTACCAGGGACTGCAACATATTATGCAACAATATTTAATATGATCAATCTACTGCTGATCAGAGATCCTCTGGAGATGGCATTCAAGTATCCTCGTCCGACATTACCGCCATACATGACACCAATTGAGCCTCAGGTCGGAAAGTTCTACAATAGTCCCGTCGCGCTAGGATCGGGAGCAGGAGCTGTACTAAGTGTTCCAATAGCCGCACTAGGTGCGAAACTGAAT
330	Cluster425	Abundances-AOA-397	C9_S7_213_2	C9	1	103000	3.02e-09	0	0	0	PS	CACTATCTGTTCATAGTCGTAGTTGCTGTAAATAGTACATTACTGACGATCAATGCGGGAGATTACATATTCTACACGGACTGGGCCTGGACATCATTTGTAGTATTTTCCATCTCACAATCTACTATGCTTGTTGTAGGAGCGATTTACTACATGCTTTTCACAGGAGTTCCAGGAACCGCAACCTATTATGCAACTCTGTTCAACATGATAAACTTGCTTTTGGTCAGAGATCCTCTTGAGACGGCATTTAAATATCCAAGACCGACATTGCCTCCATACATGACTCCCATTGAACCTCAGGTCGGAAAGTTCTACAATAGTCCTGTTGCCTTGGGATCAGGAGCGGCAGCTGTGCTGAGCGTGCCGATCGCGGCATTGGGTGCCAAGCTGAAC
331	Cluster158	Abundances-AOA-398	C12_S7_241_3	C12	1	155000	3.02e-09	0	0	0	PS	CATTATCTGTTCATAGTTGTCGTAGCTGTTAACAGTACGCTGCTGACTATCAATGCTGGAGACTACATGTTCTACACTGATTGGGCATGGACGTCATTCGTCGTGTTTTCAATATCGCAGTCGACGATGCTTGTTGTGGGTGCGATCTATTACATGTTATTTACAGGAGTACCAGGGACAGCAACATATTACGCCACAATGTTTAACATGATCAACCTATTGACTATACGAGATCCCTTGGAAATGGCATTCAAGTATCCAAGACCAACACTACCTCCATACATGACCCCAATCGAACCACAAGTGGGCAAATTCTACAATAGTCCGGTAGCCTTGGGAGCTGGTGCGGGAGCAGTGCTATCTGTGCCAATAGCGGCTTTAGGCGCAAAACTCAAT
332	Cluster100	Abundances-AOA-399	C11_S8_236_3	C11	1	377000	1.26e-07	0	0	0	PS	CACTATCTGTTCATTGTTGTAGTTGCTGTCAATAGCACGCTGCTGACAATTAATGCAGGAGACTATATCTTCTACACCGACTGGGCTTGGACATCCTTTGTAATATTTTCGATTTCACAATCGACTATGCTTGCAGTAGGAGCTGTCTATTACTTGCTCTTTACAGGAGTTCCAGGAACAGCCACGTATTACGCAACGTTATTCAACATGATCAACCTGCTGCTAGTGCGAGATCCGTTGGAAGTCGCGTTCAAGTATCCTAGACCCACATTGCCACCCTATATGACGCCAATTGAGCCTCAGGTCGGAGAGTTCTACAATAGTCCCGTAGCCCTGGGAGCAGGCGCTTCAGCAGTGCTAACCGTGCCTATAGCAGCATTGGGTGCTAAACTGAAC
333	Cluster182	Abundances-AOA-39	C14_S12_105_2	C14	3	607000	1.09e-06	1.27e-06	1.63e-09	0.00174236	G	CACTACTTATTCATAGTAGTGGTAGCAGTCAACTCGACCTTGTTGACAATCAACGCAGGAGACTACATCTTCTACACTGACTGGATGTGGACATCTTATGTGATATTTACACTATCACAGTCATTGATGCTCGCAGTCGGTGCAGCATACTACCTTACGTTCACTGGAGTTCCAGGAACAGCAACCTACTACGCCCTGTTGTTCAACATGATCAATCTAATTACAATAGATGATCCTCTTGAGACTGCTTTCAAATATCCAAGAACCACATTGCCTCCATACATGACACCAATAGAACCGCAAGTAGGAAAGTTCTATGATAGTCCGGTCGCTTTAGGTGCAGGTGCTAGTGCAGTTTTGACAGTAACAATGACTGCATTAGGATGCAAACTAACA
334	Cluster387	Abundances-AOA-3	C6_S10_0_362	C6	15	144000000	1.76e-06	3.87e-06	3.23e-10	0.000403541	G	CACTATCTATTCATAGTTGTAGTTGCAGTAAACAGCACGCTATTGACAATTAATGCAGGAGACTATATCTTCTACACAGACTGGGCCTGGACTTCATTTGTAGTATTTTCGATTTCACAATCGACTATGCTTGCAGTAGGGGCTATATACTATATGCTCTTTACAGGTGTTCCAGGAACCGCTACATACTATGCAACAATGTTCAACATGATAAATCTATTGCTGATAAGGGACCCGCTAGAGGTTGCATTCAAGTATCCAAGACCCACACTTCCTCCTTATATGACACCAATTGAGCCCCAGGTCGGTAAATTCTACAACAGTCCAGTAGCATTGGGTTCAGGTGCAGGAGCAGTGCTAACAGTGCCAATAGCGGCATTAGGTGCAAAACTGAAC
335	Cluster101	Abundances-AOA-400	C11_S9_111_2	C11	1	359000	6.92e-05	0	0	0	PS	CACTATCTGTTCATTGTTGTAGTTGCTGTCAATAGCACGCTGCTGACAATTAATTCAGGAGACTACATATTCTACACCGACTGGGCTTGGACATCCTTTGTAATATTTTCGATTGCACAATCGACTATGCTTGCAGTAGGAGCTGTCTACTACTTGCTCTTCACAGGAGTTCCAGGAACAGCCACGTATTACACAACGTTATACAACATGATCAACCTGCTGTTAGTGCGAGATCCATTGGAAGTCGCATTCAAGTATCCTAGACCTACATTGCCTCCTTATATGACGCCAATTGAGCCTCAGGTCGGAAAGTTCTATAACAGTCCCGTAGCCTTGGGAGCTGGTGCCTCAGCAGTGTTAACTGTGCCTATAGCAGCACTAGGTGCTAAGCTGAAT
336	Cluster102	Abundances-AOA-401	C11_S9_113_2	C11	1	9080	6.92e-05	0	0	0	PS	CACTATCAATTCATTGTTGTAGTTGCTGTCAATAGCACACTGCTGACAATTAATTCAGGAGACTACATATTCTACACCGACTGGGCTTGGACATCCTTTGTAATATTTTCGATTTCACAATCGACTATGCTTGCAGTAGGAGCTGTCTATTACTTGCTCTTCACAGGAGTTCCAGGAACAGCCACGTATTACGCAACGTTATTCAACATGATCAACCTATTGCTGGTACGAGATCCGTTGCAAATAGCATTCCAGTATCCTAGACCAACATTGCCACCATACATGACACCAATTGAACCTCAGGTCGGAAAGTTCTATAATAGTCCCGTTGCGTTGGGTTCGGGAGCTTCAGCAGTATTAACTGTGCCTATAGCAGCATTAGGTGCTAAACTAAAT
337	Cluster103	Abundances-AOA-402	C11_S9_114_2	C11	1	718000	6.92e-05	0	0	0	PS	CACTATCTGTTCATTGTTGTTGTTGCTGTCAATAGCACACTGCTGACCATAAATTCAGGAGACTACATCTTCTACACCGACTGGGCGTGGACATCCTTTGTAGTATTTTCGATTGCACAATCGACTATGCTTGCAGTAGGAGCTGTCTATTACTTGCTCTTTACTGGAGTTCCTGGAACAGCGACGTATTATGCGACGTTATTCAACATGATCAACCTATTGCTGGTACGAGATCCGTTGCAAATAGCATTCCAGTATCCTAGACCAACATTGCCACCATGCATGACACCAATTGAACCTCAGGTCGGAAAGTTCTATAATAGTCCCGTTGCGTTGGGTTCGGGAGCTTCAGCAGTATTAACTGTGCCTATAGCAGCATTAGGTGCTAAACTAAAT
338	Cluster104	Abundances-AOA-403	C11_S9_117_2	C11	1	90800	6.92e-05	0	0	0	PS	CACTATCTGTCCATTGTTGTAGTTGCTGTCAATAGCACGCTGCTGACAATTAATGCAGGAGACTACATATTCTACACCGACTGGGCTTGGACATCCTTTGTAATATTTTCGATTTCACAATCGACTATGCTTGCAGTAGGAGCTGTCTATTACTTGCTCTTCACAGGAGTTCCAGGAACAGCCACGTATTACGCAACGTTATTCAACATAATCAACCTGCTGTTAGTGCGAGATCCATTGGAAGTCGCATTCAAGTATCCTAGACCTACATTGCCTCCTTATATGACGCCAATTGAGCCTCAGGTCGGAAAGTTCTATAACAGTCCCGTAGCCTTGGGAGCTGGTGCTTCAGCTGTGTTAACTGTGCCTATAGCAGCATTAGGTGCTAAGCTGAAT
339	Cluster105	Abundances-AOA-404	C11_S9_132_2	C11	1	9080	6.92e-05	0	0	0	PS	CACTATCTGTTCATTGTTGTAGTTGCTGTCAATAGCACGCTGCTGACAATTAATTCAGGAGACTATATCTTCTACACCGACTGGGCTTGGACATCCTTTGTAATATTTTCGATTGCACAATCGACTATGCTTGCAGTAGGAGCTGTCTATTACTTGCTCTTTACAGGAGTTCCAGGAACAGCCACGTATTACGCAACGTTGTTCAACATGGTCAACCTGCTGCTAGTGCGAGATCCGTTGGAAGTCGCATTCAAGTATCCTAGACCTACGTTGCCACCTTATATGACGCCAATTGAGCCTCAGGTCGGAAAGTTCTACAACAGTCCCGTAGCCTTGGGAGCAGGCGCTTCAGCAGTGCTAACTGTTCCGATAGCAGCATTGGGTGCTAAACTGAAC
340	Cluster106	Abundances-AOA-405	C11_S9_143_2	C11	1	132000	6.92e-05	0	0	0	PS	CACTATCTGTCCATTGTTGTAGTTGCTGTCAATAGCACGCTGCTGACAATTAATGCAGGAGACTACATATTCTACACCGACTGGGCTTGGACATCCTTTGTAATATTTTCGATTTCACAATCGACTATGCTTGCAGTAAGAGCTGTCCATTACTTGCTCCTCACAGGAGTTCCAGGAACAGCCACGTATTACGTAACGTTATTCAACGTGATCAACCTGCTGTTAGTGCGAGATCCATTGGAAGTCGCATTCAAGTATCCTAGACCTACATTGCCTCCTTATATGACGCCAATTGAGCCTCAGGTCGGAAAGTTCTATAATAGTCCCGTAGCCTTGGGAGCTGGTGCTTCAGCAGTGTTAACTGTGCCTATAGCAGCATTAGGCGCTAAGCTGAAT
341	Cluster107	Abundances-AOA-406	C11_S9_149_2	C11	1	18200	6.92e-05	0	0	0	PS	CACTATCTGTTCATTGTTGTAGTTGCTGTCAATAGCACGCTGCTGACAATTAATTCAGGAGACTACATATTCTACACCGACTGGGCTTGGACATCCTTTGTAATATTTTCGATTGCACAATCGATTATGCTTGCAGTAGGAGCTGTCTATTACTTGCTCTTCACAGGAGTTCCAGGAACAGCCACGTATTATGCAACTTTGTTCAACATGATTAATCTACTGCTAGTTAGAGATCCATTGGAAGTCGCATTCAAGTATCCTAGACCTACGTTGCCACCTTATATGACGCCAATTGAGCCTCAGGTCGGAAAGTTCTATAACAGTCCCGTAGCCTTGGGAGCTTGTGCTTCAGCTGTGTTAACTGTGCCTATAGCAGCATTAGGTGCTAAACTGAAC
342	Cluster108	Abundances-AOA-407	C11_S9_156_2	C11	1	114000	6.92e-05	0	0	0	PS	CACTATCTATTCATTGTTGTAGTTGCTGTCAATAGCACGCTGCTTACAATTAATTCAGGAGACTACATATTCTACACCGACTGGGCTTGGACATCCTTTGTAATTTTTTCGATTGCACAATCGACTATGCTTGCAGTAGGAGCTGTCTATTACTTGCTCTTTACAGGAGTTCCAGGAACAGCCACGTATTACGCAACGTTGTTCAACATGGTCAACCTGCTGCTAGTGCGAGATCCGTTGGAAGTCGCATTCAAGTATCCTAGACCTACGTTGCCACCTTATATGACGCCAATTGAGCCTCAGGTCGGAAAGTTTTACAACAGTCCCGTAGCCTTGGGAGCAGGCGCTTCAGCAGTGCCAACTGTACCGATAGCAGCATTGGGTGCTAAACTGAAC
343	Cluster109	Abundances-AOA-408	C11_S9_158_2	C11	1	9080	6.92e-05	0	0	0	PS	CACTATCTGTTCATTGTTGTAGTTGCTGTGAATAGCACGCTGCTGACAATTAATTCAGGAGACTACATATTCTACACCGACTGGGCTTGGACATCCTTTGTAATATTTTCGATTTCACAATCGACTATGCTTGCAGTAGGAGCTGTCTATTACTTGCTCTTCACAGGAGTTCCAGGAACAGCCACGTATTACGCAACTTTGTTCAACATGGCTAATCTACTGCTAGTTCGAGATCCATTGGAAGTAGCATTCAAGTATCCTAGACCCACATTGCCGCCCTATATGACGCCAATTGAGCCTCAGGTCGGAAAGTTCTATAACAGTCCCGTAGCCTTGGGAGCTGGTGCTTCAGCAGTGTTAACTGTGCCTATAGCAGCATTATGTGCTAAGCTGAAT
344	Cluster110	Abundances-AOA-409	C11_S9_16_12	C11	1	109000	6.92e-05	0	0	0	PS	CACTATCTGTTCATTGTTGTAGTTGCTGTCAATAGCACACTGCTGACAATTAATTCAGGAGACTATATCTTCTACACCGACTGGGCTTGGACATCCTTTGTAATATTTTCAATTGCACAATCGACTATGCTTGCAGTAGGAGCTGTCTATTACTTGCTCTTCACAGGAGTTCCAGGAACAGCCACGTATTACGCAACGTTATTCAACATGATCAACCTGCTGTTAGTGCGAGATCCATTGGAAGTCGCATTCAAGTATCCTAGACCTACATTGCCTCCCTATATGACGCCAATTGAGCCTCAGGTCGGAAAGTTCTATAACAGTCCCGTAGCCTTGGGAGCTGGTGCTTCAGCAGTGTTAACTGTGCCTATAGCAGCATTAGGTGCTAAGCTGAAT
345	Cluster56	Abundances-AOA-40	C11_S12_109_3	C11	3	137000	6.62e-06	1.33e-05	3.6e-08	0.0109254	G	CACTATCTGTTCATTGTTGTAGTTGCTGTTAATAGCACGCTGCTGACCATTAATGCAGGGGACTACATCTTCTACACCGACTGGGCTTACAGCTCCTTTGTAGTATCTTCGGTTGCACAATCGACTATGCTTGCAGTAGGAGCTGTCTATTACTTGCTCTTCACAGGAGCTCCGGGAACAGCCACGCATTACGCAACGTTGTTCAATATGATCAACCTACTGCTGGTACGAGATCCATTGCAAGTAGCATTCCAGTATCCGAGACCGACATTGCCACCTTATATGACCCCAATTGAACCTCAGGTCGGAAAGTTCCATAACAGTCCCGTCGCGTTGGGTTCGGGAGCTTCAGCAGTGTTAACTGTGCCTATCGCAGCATTAGGTGCTAAACTAAAT
346	Cluster111	Abundances-AOA-410	C11_S9_168_2	C11	1	9080	6.92e-05	0	0	0	PS	CACTATCTGTTCATTGTTGTTGTTGCTGTCAATAGCACACTGCTGACCATAAATTCAGGAGACTACATCTTCTACACCGACTGGGCGTGGACATCCTTTGTAGTATTTTCGATTGCACAGTCGACTATGCTTGCAGTAGGAGCTGTCTATTACTTGCTCTTTACTGGAGTTCCTGGAACAGCGACGTATTGTGCAACGTTATTCAACATGATCAACCTATCGCTGGTACGAGATCCGTTGCAAATAGCATTCCAGTATCCTAGACCAACATTGCCTCCTTACATGACACCAATTGAACCTCAGGTCGGAAAGTTCTATAACAGTCCCGTCGCGTTGGGTTCGGGAGCTTCCGCAGTGTTAACTGTGCCGATAGCAGCATTAGGTGCTAAACTAAAT
347	Cluster112	Abundances-AOA-411	C11_S9_169_2	C11	1	18200	6.92e-05	0	0	0	PS	CACTATCTGTTCATTGTTGTAGTCGCTGTTAATAGCACGCTGCTGACCATTAATTCAGGGGACTATGAGTTCTACGCCGACTGGGCTTGGGCATCCTTTGTAGTATTTTCGATTGCACAATCGACTATGCTATGTGTAGGAGCTGTCTATTACTTGCTCTTCACAGGAGTTCCAGGAACGGCCACGTATTACGCAACGTTATTCAACATGATCAACCTACTGCTGGTACGAGATCCATTGCAAATAGCATTCCAGTATCCTAGGCCGACATCGCCTCCTTACATGACACCAGTTGAGCCTCAGGTCGGAAAGTTCTATAATAGTCCCGTAGCCTTGGGAGCTGGTGCTTCAGCAGTGTTAACTGTGCCTATAGCAGCATTAGGCGCTAAGCTGAAT
348	Cluster113	Abundances-AOA-412	C11_S9_188_2	C11	1	9080	6.92e-05	0	0	0	PS	CACTATCTGTTCATTGTTGTAGTTGCTGTCAATAGTACGCTGCTGACAATTAATGCAGGAGATTACATATTCTACACCGACAGGGCTTGGACATCCTTTGTAATATTTTCGATTGCACAATCGACTATGCTTGCAGTAGGAGCTGTCTATTACTTGCTCTTTACAGGAGTTCCAGGAACAGCCACGTATTACGCAACGTTGTTCAACATGGTCAACCTGCTGCTAGTGCGAGATCCGTTGGAAGTCGCATTCAAGTATCCTAGACCTACGTTGCCACCTTATATGACGCCAATTGAGCCTCAGGTCGGAAAGTTTTACAACAGTCCCGTAGCCTTGGGAGCAGGCGCTTCAGCAGTGCTAACTGTACCGATAGCAGCATTGGGTGCTAAACTGACC
349	Cluster114	Abundances-AOA-413	C11_S9_195_2	C11	1	9080	6.92e-05	0	0	0	PS	CACTATCTGTTCATTGTTGTAGTTGCTGTCAATAGCACGCTACTGACAATTAATGCAGGAGACTATATCTTCTACACCGACTGGGCTTGGACATCCTTTGTAGTATTTTCGATTTCACAATCGACCATGCTTGCAGTAGGAGCTGTCTATTACTTGCTCTTTACAGGAGTTCCAGGAACAGCCACGTATTACGCAACGTTATTCAACATGGTCAACCTGCAGCTAGTGCGAGATCCGTTGGAAGTCGCATTCAAGTATCCTAGACCCACATTGTCGCCTTATATGACGCCAATTGAGCCTCAGGTCGGAAAGTTCTACAACAGTCCCGTAGCCTTAGGAGCAGGCGCTTCAGCAGTGCTAACTGTGCCTATAGCAGCATTGGGTGCTAAACTGAAC
350	Cluster115	Abundances-AOA-414	C11_S9_206_2	C11	1	90800	6.92e-05	0	0	0	PS	CACTATCAGTTCATTGTTGTAGTTGCTGTCAATAGCACGCTGCTGACAATTAATTCAGGAGACTACATATTCTACACCGACTGGGCTTGGACATCCATTGTAATATTTTCGATTGCACAATCGACTATGCTTGCAGTAGGAGCTGTCTATTACTTGCTCTTCACAGGAGTTCCAGGAACAGCCACGTATTACGCAACGTTATTCAACATGATCAACCTGCTGTTAGTGCGAGATCCATTGGAAGTCGCATTCAAGTATCCTAGACCTACATTGCCTCCTTATATGACGCCAATTGAGCCTCAGGTCGGAAAGTTCTATAACAGTCCCGTAGCCTTGGGAGCTGGTGCTTCAGCAGTGTTAACTGTGCCTATAGCAGCATTAGGTGCTAAGCTGAAT
351	Cluster116	Abundances-AOA-415	C11_S9_228_2	C11	1	95400	6.92e-05	0	0	0	PS	CACTATCTGTTCATTGTTGTAGTTGCTGTCAATAGCACGCTACTGACAATTAATGCAGGAGACTATATCTTCCACACCGACTGGGCTTGGACATCCTTTGTAATATTTTCGATTTCACAATCGACTATGCTTGCAGTAGGAGCTGTCTATTACTTACTCTTTGCAGGAGTTCCAGGAACAGCCACGTATTACGCAACGTTATTCAACATGGTCAACCTGCTGCTAGTGCGAGATCCGTTGGAAGTCGCATTCGAGTATCCTAGACCCACATTGCCGCCTTATATGACGCCAATTGAGCCTCAGGTCGGAAAGTTCTACAACAGTCCCGTAGCCTTAGGAGCAGGCGCTTCAGCAGTGCTAACTGTGCCTATAGCAGCATTGGGTGCTAAACTGAAC
352	Cluster117	Abundances-AOA-416	C11_S9_238_2	C11	1	9080	6.92e-05	0	0	0	PS	CACTATCTGTTCATTGTTGTAGTCGCTGTTAATAGCACGCTGCTGACCATTAATTCAGGGGACTATGAGTTCTACACTGACTGGGCTTGGACATCCTTTGTAGTATTTTCGATTGCACAATCGACTATGCTATGTGTAGGAGCTGTCTATTACTTGCTCTTCACAGGAGTTCCAGGAACGGCCACGTATTACGCAACGTTATTCAACATGATCAACCTGCTGTTAGTGCGAGATCCATTGGAAGTCGCATTCAAGTATCCTAGACCTACATTGCCTCCTTATATGACGCCAATTGAGCCTCAGGTCGGAAAGTTCTATAATAGTCCCGTAGCCTTGGGAGCTGGTGCTTCAGCAGTGTTAACTGTGCCTATAGCAGCATTAGGCGCTAAGCTGAAT
353	Cluster118	Abundances-AOA-417	C11_S9_239_2	C11	1	9080	6.92e-05	0	0	0	PS	CACTATCTGTTCATTGTTGTTGTTGCTGTCAATAGCACGCTGCTTACAATTAATGCAGGAGACTACATATTCTACACCGACTGGGCTTGGACATCCTTTGTAATATTTTCGATTTCACAATCGACTATGCTTGCAGTAGGAGCTGTCTATTACTTGCTCTTCACAGGAGTTCCAGGAACAGCCACGTATTACGCAACGTTATTCAACATGATCAACCTGCTGTTAGTGCGAGATCCATTGGAAGTAGCATTCAAGTATCCTAGACCCACATTGCCACCTTATATGACGCCAATTGAGCCTCAGGTCGGAAAGTTCAATAACAGTCCCGTAGCCTTGGGATCTGGTGCTTCAGCTGTGTTAACTGTGCCTATAGCAGCATTAGGTGCTAAGCTGAAT
354	Cluster119	Abundances-AOA-418	C11_S9_244_2	C11	1	9080	6.92e-05	0	0	0	PS	CACTATCTGTTCATTGTTGTAGTTGCTGTCAATAGCACGCTGCTGACAATTAATGCAGGAGACTACATGTTCTACACCGACTGGGCTTGGACATCCTTTGTAATATTTTCGATTTCACAATCGACTATGCTTGCAGTAGGAGCTGTCTATTACTTGCTCTTCACAGGAGTTCCAGGAACGGCCACGTATTATGCAACGTTATTCAACATGATCAACCTACTGCTGGTACGAGATCCATTGCAAACAGCATTCCAGTATCCTAGGCCGACATTGCCTCCTTACATGACACCAATTGAACCTCAGGTCGGAAAGTTCTATAACAGTCCCGTCGCGTTGGGTTCGGGAGCTTCCGCAGTGTTAACTGTGCCGATAGCAGCATTAGGTGCTAAACTAAAT
355	Cluster120	Abundances-AOA-419	C11_S9_298_2	C11	1	9080	6.92e-05	0	0	0	PS	CACTATCTGTTCATTGTTGTAGTTGCTGTCAATAGCACGCTGCTGACAATTAATTCAGGAGACTACATATTCTACACCGACTGGGCTTGGACATCCTTTGTAATATTTTCGATTTCACAATCGACTATGCTTGCAGTAGGAGCTGTCTATTACTTGCTCTTCACAGGAGTTCCAGGAACAGCCACGTATTGCGCAACGTTATTCAACATGATCAACCTGCTGTTAGTGCGAGATCCATTGGAAGTCGCATTCAAGTATCCTAGACCTACATTGCCTCCTTATATGACGCCAATTGAGCCTCAGGTCGGAAAGCTCTATAACAGTCCCGTCGCGTTGGGTTCGGGAGCTTCAGCAGTGTTAACTGTGCCTATAGCAGCATTAGGTGCTAAACTAAAT
356	Cluster185	Abundances-AOA-41	C14_S12_118_2	C14	7	9280000	1.13e-05	1.82e-05	5.98e-09	0.000852346	G	CACTACTTATTCATAGCAGTGGTAGCAGTCAACTCGACCTTGTTGACAATCAACGCAGGAGACTACATCTTCTATACTGACTGGGCGTGGACATCTTTTGTGATATTTACATTATCACAATCATTGATGCTCGCAGTCGGTGCAGCATACTATCTAACGTTTACTGGAGTTCCAGGAACGGCAACATACTATGCACTGTTGTTCAACATGATCAATCTAATCACAATAGATGATCCTCTTGAGACTGCTTTCAAATACCCAAGAACCACATTGCCTCCATACATGACACCAATAGAACCGCAGGTAGGAAAGTTCTATGATAGTCCGGTAGCTTTGGGTGCAGGTGCTAGTGCCGTGTTAACGGTAACAATGACTGCATTAGGAACCAAACTAACA
357	Cluster121	Abundances-AOA-420	C11_S9_300_2	C11	1	50000	6.92e-05	0	0	0	PS	CACTATCTATTCATTGTTGTAGTTGCTGTCAATAGCACGCTGCTGACAATTAATGCAGGAGACTACATATTCTACACCGACTGGGCTTGGACATCCTTTGTAATATTTTCGATTTCACAATCGACTATGCTTGCAGTAGGAGCTGTCTATTACTTGCTCTTCACAGGAGTTCCAGGAACAGCCACGTATTACGCAACGTTATTCAACATGATCAACCTGCTGTTAGTGCGAGATCCATTGGAAGTCGCATTCAAGTATCCTAGACCTACATTGCCTCCTTATATGACGCCAATTGAGCCTCAGGTCGGAAAGTTCTATAACAGCCCCGTAGCCTTGGGAGCTGGTGCTTCAGCAGTGTTAACCGTGCCTATAGCAGCATTAGGTGCTAAATTGAAT
358	Cluster122	Abundances-AOA-421	C11_S9_302_2	C11	1	27300	6.92e-05	0	0	0	PS	CACTATCTGTTCATTGTTGTAGTTGCAGTCAATAGCACGCTGCTGACAATTAATTCAGGAGACTACATCTTCTACACCGACTGGGCTTGGACATCCTTTGTAATATTTTCATTTGCACAATCGACTATGCTTGCAGTAGGAGCTGTCTATTACTTGCTCTTCACGGGAGTTCCAGGAACAGCCACGTATTACGCAACGTTATTCAACATGATCAACCTGCTGTTAGTGCGAGATCCATTGGAAGTCGCATTCAAGTATCCTAGACCTACATTGCCTCCTTATATGACGCCAATTGAGCCTCAGGTCGGAAAGTTCTATAATAGTCCCGTAGCCTTGGGAGCTGGTGCTTCAGCAGTGTTAACTGTGCCTATAGCAGCATTAGGCGCTAAGCTGAAT
359	Cluster123	Abundances-AOA-422	C11_S9_304_2	C11	1	9080	6.92e-05	0	0	0	PS	CACTATCTGTTCATTGTTGTAGTTGCTGTCAATAGCACGCTACTGACAATTAATGCAGGAGACTATATCTTCTACACCGACTGGGCTTGGACATCCTTTGTAATATTTTCGATTTCACAATCGACTATGCTTGCAGTAGGAGCTGTCTATTACTTGCTCTTTACAGGAGTTCCAGGAACAGCCACGTATTACGCAACGTTATTCAACATGGTCAACCTGCTGCTAGTGCGAGATCCGTTGGAAATCGCATTCAAGTATCCTAGACCCACATTGCCACCTTATATGACGCCAATTGAGCCTCAGGTCGGAAAGTTCTACAATAGTCCAGTTGCCTTGGGAAGTGGCGCTTCAGCAGTGCTAACTGTACCTATAGCAGCATTGGGTGCTAAACTGAAC
360	Cluster124	Abundances-AOA-423	C11_S9_311_2	C11	1	9080	6.92e-05	0	0	0	PS	CACTATCTGTTCATTGTTGTAGTCGCTGTTAATAGCACGCTGCTGACCATTAATTCAGGGGACTATGAGTTCTACACCGACTGGGCTTGGACATCCTTTGTAATATTTTCGATTTCACAATCGACTATGCTTGCAGTAGGGGCTGTCTATTACTTGCTCTTCACAGGAGTTCCAGGAACAGCCACGTATTACGCAACGTTATTCAACATGATCAACCTGCTGTTAGTGCGAGATCCATTGGAAGTCGCATTCAAGTATCCTAGACCTACATTGCCTCCTTATATGACGCCAATTGAGCCTCAGGTCGGAAAGTTCTATAACAGTCCCGTAGCCTTGGGAGCTGGTGCTTCAGCAGTGTTAACTGTGCCTATAGCAGCATTAGGTGCTAAGCCGAAT
361	Cluster125	Abundances-AOA-424	C11_S9_60_3	C11	1	13600	6.92e-05	0	0	0	PS	CACTATCTGTTCATTGTTGTAGTTGCTGTTAATAGCACGCTGCTGACCATAAACGCAGGAGACTACATCTTCTACACCGACTGGGCGTGGACATCCTTTGTAGTATTTTCGATTGCACAATCGACTATGCTTGCAGTAGGAGCTGTTTATTACTTGCTCTTTACAGGAGTTCCTGGAACGGCGACGTATTATGCAACGTTATTCAACATGATCAACCTACTGCTGGTGCGAGATTCATTGCAAATAGCATTCCAGTATCCTAGACCGACATTGCCACCTTATATGACCCCAATTGAGCCTCAGGTCGGAAAGTTCTATAACAGTCCCGTCGCGTTGGGTTCGGGAGCTTCCGCAGTGTTAACTGTGCCTATAGCAGCATTAGGTGCTAAACTAAAT
362	Cluster57	Abundances-AOA-42	C11_S12_142_2	C11	3	1290000	6.04e-05	3.2e-05	2.81e-08	0.00024648	S	CACTATCTGTCCATTGTTGTAGTTGCTGTTAATAGCACGCTGCTGACCATTAATGCAGGGGACTACATCTTCTACACCGACTGGGCTTACAGCTCCTTTGTAGTATTTTCGATTTCACAATCGACTATGCTTGCTGTAGGAGCTGTCTATTACCTGCTGTTCACAGGAGTTCCGGGAACAGCCACGCATTACGCAACGTTATTCAACATGATCAACCTACTGCTGGTACGAGATCCATTGCAAATAGCATTCCAGTATCCGAGACCAACATTGCCACCGTACATGACCCCAATTGAACCTCAGGTCGGAAAGTTCTATAACAGTCCCGTCGCGTTGGGTTCGGGAGCTTCGGCAGTGTTAACTGTGCCTATAGCAGCATTAGGTGCTAAACTAAAT
363	Cluster178	Abundances-AOA-43	C14_S12_152_2	C14	3	3260000	3.72e-05	1.9e-05	1.05e-08	0.000144164	S	CACTACTTGTTTATAGTAGTGGTAGCAGTCAACTCTACCTTGTTGACCATCAATGCCGGAGACTACATATTCTATACCGACTGGGCGTGGACATCATTTGTGGTATTCTCAGTATCACAGACACTCATGCTAGCAGTTGGTGCCGCGTACTACCTCACATTCACTGGAGTTCCAGGAACTGCAACTTACTATGCACTAATGTTCAACATGATCAATCTCATAACGATAGATGATCCGCTAGAGACTGCATTCAAATACCCAAGGACTACATTGCCTCCATATATGACTCCAATAGAACCCCAAGTTGGAAAGTTCTATGATAGTCCGGTCGCGCTAGGTGCGGGTGCCGGTGCTGTTCTGTCAGTTACAATGACAGCTTTAGGCTGCAAATTGACA
364	Cluster229	Abundances-AOA-44	C14_S12_194_2	C14	9	12300000	2.94e-05	2.25e-05	6.41e-09	0.000166858	S	CACTACTTATTCATAGTAGTGGTAGCAGTCAACTCGACCCTGTTGGTAATCAACGCAGGAGACTACATATTCTACACTGATTGGGCATGGACATCATATGTGATATTTACACTATCACAATCATTGATGCTCGCAGTCGGTGCAGCATATTACCTTCCGTTCACTGGTGTACCAGGAACGGCAACATACTATGCACTGTTGTTCAACATGATCAATCTAATCACAATAGATGATCCTCTTGAGACTGCTTTCAAATACCCGAGAACCACATTGCCTCCATACATGACACCGATAGAACCACAAGTAGGTAAGTTCTATGATAGTCCCGTAGCTTTGGGTGCAGGCGCCAGTGCCGTATTAACGGTAACAATGACTGCGTTAGGAACCAAACTAACA
365	Cluster252	Abundances-AOA-45	C14_S12_64_2	C14	5	3070000	3.07e-05	1.95e-05	1.11e-08	0.000229658	S	CACTACTTATTCATAGTAGTGGTAGCAGTCAACTCGACCTTGTTGACGATCAACGCAGGAGACTACATCTTCTATACTGACTGGATGTGGACATCATATGTGATATTTACACTATCACAATCATTGATGCTCGCAGTCGGTGCAGCATACTACCTTACGTTCACTGGAGTTCCAGGAACGGCAACATATTATGCACTGTTGTTCAACATGATCAATCTAATCACAATAGATGATCCTCTTGAGACTGCTTTCAAATATCCAAGAACCACATTGCCTCCATACATGACGCCGATAGAACCCCAGGTAGGCAAGTTCTACGACAGTCCGGTCGCTCTGGGTGCAGGTGCTAGTGCAGTATTAACGGTAACAATGACTGCATTGGGAACCAAACTCACA
366	Cluster58	Abundances-AOA-46	C11_S12_84_2	C11	3	43100	9.11e-06	1.63e-05	7.83e-08	0.0153785	G	CACTATCTGTTCATTGTTGTAGTTGCTGTCAATAGCACACTGCTGTCCATTAATGCAGGGGACTACATCTTCTACACCGACTGGGCTTACAGCTCCTTTGTAGTATTTTCGATTGCACAATCGACTATGCTTGCAGTAGGAGCTGTCTATTACTTGCTCTTCACAGGAGTTCCGGGAACAGCCACGTATTACGCGACGTTATTCAATATGATCAACCTACTGCTGGTACGAGATCCATTGCAAGTAGCATTCCAGTATCCGAGACCGACATTGCCACCTTATATGACCCCAATTGAACCTCAGGTCGGAAAGTTCTATAACAGTCCCGCCGCGTTGGGTTCGGGAGCTTCAGCAGTGTTAACTGCGCCTATCGCAGCATTAGGTGCTAAACTAAAT
367	Cluster4	Abundances-AOA-47	C1_S13_0_97	C1	10	359000000	7.87e-09	6.86e-07	3.62e-11	0.400944	G	CACTATCTATTCATAGTTGTAGTAGCTGTAAATAGTACATTATTGACAATCAACGCAGGAGACTACATTTTCTATACAGATTGGGCATGGACATCATTCGTGGTATTCTCAATATCCCAATCAACAATGCTTGTAGTTGGTGCAATCTATTACATGCTGTTCACCGGTGTACCAGGGACTGCAACATATTACGCAACAATATTCAATATGATAAATCTACTGCTGGTCAGAGATCCTCTAGAGGTGGCATTCAAGTATCCTCGTCCAACATTGCCTCCATACATGACACCAATTGAGCCTCAGGTCGGAAAGTTCTACAATAGTCCCGTGGCGCTAGGATCGGGAGCTGCGGCTGTGCTGAGCGTTCCAATCGCTGCATTGGGCGCAAAACTCAAT
368	Cluster131	Abundances-AOA-48	C12_S13_101_2	C12	2	26700000	3.75e-09	4.08e-10	7.89e-14	2.28915e-06	S	CATTATCTGTTCATAGTTGTAGTAGCTGTTAACAGCACGCTGCTGACTATTAATGCAGGAGACTACATATTCTACACTGATTGGGCTTGGACTTCATTCGTCGTGTTCTCTATATCGCAGTCAACGATGCTCGTTGTGGGTGCCATCTATTACATGTTGTTTACGGGAGTGCCAGGGACAGCGACCTACTATGCCACATTGTTTAACATGATCAATCTATTGACCATACGTGATCCGCTAGAAATGGCATTCAAGTATCCTAGGCCAACACTACCTCCATACATGACACCAATCGAACCACAAGTCGGTAAATTCTATAATAGTCCAGTAGCCTTAGGAGCTGGCGCGGGAGCCGTGCTATCCGTGCCAATAGCAGCTTTGGGTGCAAAACTCAAT
369	Cluster317	Abundances-AOA-49	C2_S13_102_4	C2	8	41300000	8.7e-09	9.25e-09	1.44e-12	0.000175981	S	CACTACTTGTTCATAGTAGTAGTTGCTGTAAATAGCACCTTACTTACTATCAATGCGGGAGACTATATTTTCTACACTGACTGGGCGTGGACGTCCTTTGTAGTATTCTCAATATCACAATCTACTATGCTTGTGGTGGGGGCAATCTACTATATGTTGTTCACAGGTGTTCCAGGAACTGCTACATATTATGCGACTATCTTCAACATGATTAATCTGCTGTTAGTCAGAGATCCATTGGAGATGGCTTTCAAGTATCCAAGACCAACACTGCCTCCGTACATGACCCCGATCGAGCCCCAGGTAGGCAAGTTCTATAATAGTCCCGTAGCATTAGGTTCAGGTGCAGGAGCAGTACTGAGTGTTCCTATAGCTGCATTAGGCGCGAAGCTAAAC
370	Cluster313	Abundances-AOA-4	C2_S10_10_17	C2	24	316000000	7.89e-07	1.69e-06	9.51e-11	0.000258174	G	CACTACTTATTCATAGTAGTAGTTGCTGTTAACAGCACCTTACTTACTATCAATGCAGGAGACTACATTTTCTACAGTGATTGGGCTTGGACATCATTCGTAGTATTCTCGATATCACAATCAACTATGCTTGTGGTAGGTGCGATATACTATATGTTGTTCACAGGTGTTCCGGGAACAGCTACGTATTATGCGACAATATTCAACATGATCAATCTGTTGTTAGTGAGAGATCCATTGGAGATGGCATTCAAGTATCCGCGGCCTACATTGCCTCCGTATATGACGCCCATAGAGCCTCAGGTCGGAAAGTTCTACAACAGTCCCGTAGCATTAGGTTCAGGTGCAGGAGCAGTACTTAGTGTACCGATTGCTGCATTGGGAGCTAAGCTCAAC
371	Cluster5	Abundances-AOA-50	C1_S13_11_16	C1	5	41800000	7.33e-09	7.99e-09	1.24e-12	0.0001844	S	CACTATCTATTCATAGTTGTAGTTGCCGTAAATAGTACATTATTGACAATCAACGCAGGAGATTACATCTTCTATACCGATTGGGCGTGGACTTCATTCGTGGTATTCTCAATATCCCAATCAACTATGCTTGTAGTAGGTGCAATCTATTACATGCTATTCACTGGTGTACCAGGGACTGCAACATATTATGCAACAGTATTCAACATGATCAATCTACTGCTGATCGCAGATCCTCTGGAGACGGCATTCAAGTATCCTCGACCGACGTTGCCTCCATACATGACTCCCATTGAGCCTCAGGTCGGTAAGTTCTACAATAGTCCCGTAGCGCTAGGATCGGGAGCTGGAGCTGTACTAAGTGTTCCAATAGCTGCGCTAGGTGCGAAACTCAAT
372	Cluster6	Abundances-AOA-51	C1_S13_110_2	C1	3	20400000	3.8e-09	6.86e-10	1.52e-13	7.22105e-06	S	CACTATCTATTCATAGTTGTAGTTGCTGTAAATAGTACATTATTGACAATCAACGCAGGAGACTACATCTTCTATACCGATTGGGCGTGGACTTCATTCCTGGTATTCTCAATATCCCAATCAACTATGCTTGTAGTAGGTGCAATCTATTACATGCTATTCACCGGTGTACCAGGGACTGCAACATATTATGCAACAATATTTAACATGGTCAATCTACTGCTGATCAGAGATCCTCTGGAGACGGCATTCAAGTATCCTCGACCGACGTTGCCCCCATACATGACTCCCATTGAGCCTCAGGTCGGAAAGTTCTACAATAGTCCCGTAGCGCTAGGATCGGGAGCTGCAGCTGTACTAAGTGTTCCAATAGCCGCGCTAGGTGCGAAACTCAAT
373	Cluster358	Abundances-AOA-52	C3_S13_134_3	C3	7	12800000	3.83e-07	4.15e-06	1.16e-09	0.0328177	G	CACTACTTGTTCATAGTGGTGGTTGCTGTCAACAGCACGCTGCTAACTATCAACGCAGGAGACTATATCTTCTACACAGACTGGGCGTGGACATCATTTGTCGTATTTTCGATCTCTCAATCTACAATGCTTGCTGTGGGAGCGATATACTATATGCTGTTCACAGGAGTTCCAGGAACTGCCACATATTATGCTACGCTGTTCAACATGGTCAACCTGCTGCTCATAAGGGATCCACTTGAAGTGGCATTCAAGTACCCGAGACCTACACTGCCATCATATATGACTCCTATCGAACCTCAGGTCGGTAAGTTCTACAATAGTCCTGTGGCCTTGGGAGCAGGCGCGGGAGCTGTGCTGACGGTTCCGATAGCTGCGTTAGGTGCAAAACTCAAC
374	Cluster375	Abundances-AOA-53	C4_S13_138_2	C4	11	35300000	4.57e-09	9.9e-09	1.67e-12	0.000791625	G	CACTATCTATTCATAGTGGCCGTTGCTGTTAACAGTACATTATTGACTATCAATGCTGGTGACTATATCTTCTATACTGATTGGGCGTGGACTTCATTTGTAGTATTTTCTATTCCACAATCTACTATGCTTGTGGTAGGAGCGATTTATTATATGCTCTTCACAGGAGTTCCAGGTACAGCTACGTATTACGCAACTGTATTCAATATGATAAACCTGTTGCTAGTTAGGGATCCGCTAGAAATGGCATTCAAATATCCTAGACCTACATTACCCCCGTATATGACGCCTATAGAACCTCAGGTCGGTAAGTTCTACAATAGTCCTGTAGCCTTAGGAGCAGGTGCAGGTGCAGTGCTTTGTGTGCCAATAGCAGCACTAGGCGCGAAGTTGAAT
375	Cluster7	Abundances-AOA-54	C1_S13_145_2	C1	5	40400000	4.81e-09	1.76e-09	2.76e-13	2.09958e-05	S	CACTATCTATTCATAGTTGTAGTTGCCGTAAATAGTACATTATTGACACTCAACGCAGGAGACTACATTTTCTATACAGATTGGGCATGGACATCATTCGTAGTATTCTCAATATCCCAATCAACAATGCTTGTAGTTGGTGCAATCTATTACATGCTCTTCACCGGTGTACCAGGGACTGCAACATATTATGCAACAATATTCAATATGATAAATCTACTGCTGGTCAGAGATCCTCTAGAGATGGCATTCAAGTATCCTCGTCCAACATTGCCTCCATACATGACACCAATTGAGCCTCAGGTCGGAAAGTTCTACAATAGTCCCGTGGCGCTAGGATCGGGAGCTGCGGCTGTGCTGAGCGTTCCAATCGCTGCATTGGGCGCAAAACTCAAT
376	Cluster8	Abundances-AOA-55	C1_S13_151_2	C1	2	3500000	3.92e-09	2.26e-10	1.21e-13	1.7796e-06	S	CACTATCTATTCATAGTTGTAGTTGCTGTAAATAGTACATTATTGACAATCAACGCAGGAGACTACATCTTCTATACCGATTGGGCGTGGACTTCATTCGTGGTATTCTCAATATCCCAATCAACTATGCTTGTAGTAGGTGCAATCTATTACATGCTATTCACTGGTGTACCAGGGACTGCAACATATTATGCAACAATATTCAATATGATCAATCTACTGCTGATCAGAGATCCTCTGGAGATGGCATTCAAGTATCCTCGACCGACGTTGCCTCCATACATGACTCCCATTGAGCCTCAGGTCGGTAAGTTCTACAATAGTCCCGTAGCGCTAGGATCGGGAGCTGGAGCTGTACTAAGTGTTCCAATAGCTGCGCTAGGTGCGAAACTCGAT
377	Cluster9	Abundances-AOA-56	C1_S13_53_2	C1	3	2980000	4.57e-09	1.65e-09	9.52e-13	7.52122e-05	S	CACTATCTATTCATAGTTGTAGTTGCTGTAAATAGTACATTATTGACAATCAACGCAGGAGACTACATTTTCTATACAGATTGGGCATGGACATCATTCGTAGTATTCTCAATATCCCAATCAACAATGCTTGTAGTTGGTGCAGTCTATTACATGCTCTTCACCGGTGTACCAGGGACTGCAACATATTATGCAACAATATTCAATATGATAAATCTACTGCTGATCAGAGATCCTCTAGAGATGGCATTCAAGTATCCTCGTCCAACATTGCCTCCATACATGACACCAATTGAGCCTCAGGTCGGTAAGCTCTACAATAGTCCCGTAGCGCTAGGATCGGGAGCTGCGGCTGTGCTGAGCGTTCCAATCGCTGCATTGGGCGCAAAACTCAAT
378	Cluster132	Abundances-AOA-57	C12_S13_59_3	C12	3	5960000	3.55e-09	3.44e-10	1.41e-13	3.84876e-06	S	CACTATCTCTTCATAGTTGTCGTAGCTGTTAACAGCACGCTGCTGACTATTAATGCAGGAGGCTACATATTCTATACTGATTGGGCTTGGACTTCATTCGTCGTGTTCTCTATATCGCAGTCAACGATGCTCGTTGTGGGTGCCATCTACTACATGTTGTTTACGGGAGTGCCAGGGACAGCGACCTACTATGCCACATTGTTTAACGTGATCAACTTGTTGACCATACGCGATCCGCTTGAGATGGCATTCAAGTATCCTAGGCCAACACTGCCTCCATACATGACACCAATCGAACCACAAGTCGGCAAGTTCTATAATAGTCCAGTAGCCTTAGGAGCTGGCGCGGGAGCCGTGCTATCTGTGCCAATAGCAGCTTTGGGTGCGAAACTCAAT
379	Cluster10	Abundances-AOA-58	C1_S13_93_2	C1	1	1320000	3.98e-09	0	0	0	PS	CACTATCTATTCATAGTTGTAGTTGCCGTAAATAGTACATTATTGACAATCAACGCAGGAGACTACATCTTCTATACCGATTGGGCGTGGACTTCATTCGTGGTATTCTCAATATCCCAATCAACTATGCTTGTAGTAGGTGCGATCTATTACATGCTATTCACTGGTGTACCAGGGACTGCAACATATTACGCAACAATATTCAATATGATAAATCTACTGCTGGTCAGAGATCCTCTAGAGGTGGCATTCAAGTGTCCTCGTCCAACATTGCCTCCATACATGACACCAATTGAGCCTCAGGTCGGAAAGTTCTACAATAGTCCCGTGGCGCTAGGATCGGGAGCTGCGGCTGTGCTGAGCGTTCCAATCGCCGCATTGGGCGCAAAACTCAAT
380	Cluster133	Abundances-AOA-59	C12_S13_95_2	C12	5	9860000	1.65e-08	1.1e-08	3.5e-12	0.000141414	S	CATTATCTGTTCATAGTTGTCGTAGCTGTTAACAGCACGCTGCTGACTATTAATGCAGGAGACTACATATTCTACACTAATTGGGCTTGGACTTCATTCGTCGTGTTCTCCATAGCGCAATCAACGATGCTTGTTGTAGGTGCCATCTATTACATGTTGTTTACGGGAGTGCCAGGGACTGCGACCTACTACGCCACAATGTTTAACATGATCAACCTATTGACCATACGCGATCCGCTAGAAATGGCATTCAAGTATCCTAGGCCAACACTGCCTCCATACATGACACCAATCGAACCACAGGTCGGTAAATTCTATAATAGTCCAGTGGCCTTAGGAGCTGGCGCGGGAGCCGTGCTATCTGTGCCAATAGCGGCTTTGGGTGCAAAACTCAAT
381	Cluster395	Abundances-AOA-5	C8_S10_102_4	C8	3	33400000	2.06e-07	3.24e-08	5.6e-12	4.27562e-06	S	CACTATCTGCTCATAGTAGTAGTTGCTGTAAATAGCACACTATTGACTATTAATGCTGGAGACTATATCTTCTACACTGATTGGGCATGGACGTCATTCGTCGTATTCTCTATCTCTCAATCGACAATGCTTGTGGTGGGGGCAATATACTATATGCTGTTTACAGGCGTGCCGGGTACCGCTACTTATTATGCAACAGTGTTCAATATGATCAACCTTTTATTGATAAGGGATCCATTGGAGGTGGCCTTCAAGTATCCGCGTCCGACATTACCGCCATACATGACTCCCATTGAACCTCAGGTAGGAAAGTTTTACAACAGTCCTGTAGCCTTAGGAGCAGGCGCAGGAGCAGTGCTATCTGTACCAATTGCAGCTTTGGGTGCTAAACTCAAC
382	Cluster414	Abundances-AOA-60	C9_S14_116_2	C9	5	12300000	4.08e-09	1.78e-09	5.09e-13	5.44274e-05	S	CACTATCTCTTCATAGTCGTAGTTGCTGTAAATAGTACATTGCTGACGATTAACGCGGGAGATTACATATTCTACACGGACTGGGCCTGGACCTCATTTGTAGTATTTTCCATCTCACAATCTACTATGCTTACTGTGGGTGCAATTTACTACATGCTCTTCACAGGAGTTCCAGGAACTGCAACCTATTATGCAACCATGTTCAATATGATAAACTTGCTTCTGGTGAGAGATCCGCTTGAGACAGCATTCAAGTATCCAAGACCTACATTGCCTCCATATATGACACCAATTGAACCCCAGGTCGGAAAGTTCTACAATAGTCCTGTTGCCTTGGGATCAGGAGCACCCGCAGTTCTGACTGTGCCAATTGCGGCATTGGGTGCCAAGCTCAAC
383	Cluster11	Abundances-AOA-61	C1_S14_139_2	C1	1	1410	1.82e-09	0	0	0	PS	CTCTATCTATTCATAGTTGTAGTTGCTGTAAATAGTACATTATTGACAATCAACGCAGGAGACTACATTTCCTATACAGATTGGGCATGGACATCATTCGTAGTATTCTCAATATCCCAATCAACAATGCTTGTAGTTGGTGCGATCTATTACATGCTCTTCACCGGTGTACCAGGGACTGCAACATATTATGCAACAGTATTCAATATGATAAATCTACTGCTGATCAGAGATCCCCTAGAGATGGCATTCAAGTATCCTCGTCCAACATTGCCTCCATACATGACACCAATTGAGCCTCAGGTCGGAAAGTTCTACAATAGTTCCGTGGCGCTAGGATCGGGAGCTGCGGCTGTGCTGAGCGTTCCAATCGCTGCATTGGGCGCAAAACTCAAT
384	Cluster376	Abundances-AOA-62	C4_S14_142_2	C4	2	23500	5.92e-09	2.02e-09	1.32e-11	0.00076082	G	CACTATCTTTTCATAGTGGTCGTTGCTGTTAACAGTACATTATTGACTATCAATGCTGGTGACTATATCTTCTATACTGATTGGGCTTGGACTTCATTTGTAGTATTTTCTATTTCACAATCTACTATGCTTGTGGTAGGAGCAATTTATTATATGCTCTTCACAGGAGTTCCAGGTACGGCGACATATTACGCAACTGTATTCAATATGATAAACCTGTTGCTAGTTAAGGATCCGCTAGAAATGGCATTCAAATATCCTAGACCTACATTGCCCCCGTATATGACGCCTATAGAACCTCAGGTCGGTAAGTTCTACAACAGTCCTGTAGCCTTAGGAGCAGGTGCAGGTGCAGTGCTTTGTGTGCCAATAGCAGCACTAGGCGCGAAGCTGAAT
385	Cluster12	Abundances-AOA-63	C1_S14_182_2	C1	8	37000000	3.93e-08	2.91e-08	4.79e-12	9.02492e-05	S	CACTATCTATTCATAGTTGTAGTTGCTGTAAATAGTACCTTATTGACAATCAATGCAGGAGATTACATCTTCCACATTGATTGGGCGTGGACATCATTCGTAGTGTTCTCAATATCCCAATCAACCATGCTTGTAGTTGGTGCAATCTATTACATGCTATTCACCGGAGTACCAGGGACTGCAACATATTATGCAACAATATTCAATATGATCAATCTGTTGTTAGTCAGAGATCCACTGGAGATGGCATTCAAGTATCCTCGTCCAACATTGCCTCCGTATATGACGCCAATTGAGCCTCAGGTCGGAAAGTTCTACAATAGTCCCGTGGCGCTAGGATCGGGAGCTGGAGCTGTACTAAGTGTTCCGATAGCTGCACTGGGTGCAAAACTCAAT
386	Cluster13	Abundances-AOA-64	C1_S14_185_3	C1	3	7660000	7.1e-09	6.09e-10	2.2e-13	2.65781e-06	S	CACTATCTATTCATAGTTGTAGTTGCTGTAAATAGTACATTATTGACAATCAACGCAGGAGACTACATTTTCTATACCGATTGGGCATGGACATCATTCGTAGTATTCTCAATATCCCAATCAACAACGCTTGTAGTTGGTGCAATCTATTACATGCTATTCACCGGTGTACCAGGGACTGCAACATATTATGCAACAATATTCAATATGATAAATCTACTGCTGGTCAGAGATCCTCTAGAGATGGCATTCAAGTATCCTCGTCCAACATTGCCTCCATACATGACACCAATTGAGCCTCAGGTCGGTAAGTTCTACAATAGTCCCGTGGCGCTAGGATCGGGAGCTGGAGCTGTACTGAGCGTTCCAATCGCTGCATTGGGCGCAAAACTCAAT
387	Cluster377	Abundances-AOA-65	C4_S14_204_2	C4	3	142000	7.91e-09	1.18e-09	3.13e-12	5.90301e-05	S	CACTATCCATTCATAGTAGTCGTTGCTGTTAACAGTACATTATTAACTATCAATGCTGGTGACTATATCTTCTATACTGATTGGGCTTGGACTTCATTTGTCGTATTTTCTATTTCACAATCTACTATGCTTGTGGTAGGAGCGATTTATTACATGCTCTTCACAGGAGTTCCAGGTACAGCTACATATTATGCAACTGTATTCAATATGATAAACCTGTTGCTAATCAAGGATCCGCTAGAAATGGCATTCAAATATCCTAGACCTACGCTACCTCCGTATATGACTCCTATCGAGCCTCAGGTCGGTAAGTTCTACAATAGTCCTGTAGCTTTGGGTGCAGGAGCGGGTGCGGTGCTTAGTGTGCCAATAGCAGCATTAGGTGCTAAGCTAAAC
388	Cluster14	Abundances-AOA-66	C1_S14_226_2	C1	3	372000	6.7e-09	2.8e-09	4.59e-12	0.0002863	G	CACTATCTATTCATAGTTGTAGTTGCTGTAAATAGTACCTTATTGACAATCAACGCAGGAGACTACATATTCTATACAGATTGGGCATGGACATCATTCGTTGTATTCTCAGTATCCCAATCAACAATGCTTGTAGTTGGTGCAATCTATTACATGCTATTCACCGGTGTACCAGGGACTGCAACATATTATGCAACAATATTCAACATGATAAATCTACTGCTGGTCAGAGATCCTCTAGAGATGGCATTCAAATATCCTCGTCCAACATTGCCTCCATACATGACACCAATTGAGCCTCAGGTCGGTAAATTCTACAATAGTCCCGTGGCGCTAGGATCCGGGGCGGCAGCTGTACTGAGCGTTCCAATCGCTGCATTGGGCGCAAAACTAAAT
389	Cluster15	Abundances-AOA-67	C1_S14_251_2	C1	2	19600	6.73e-09	9.5e-10	6.79e-12	0.000142417	S	CATTATCTGTTCATAGTTGTCGTAGCTGTTAACAGCACGCTGCTGACTATTAATGCTGGAGACTACATATTCTACACTGATTGGGCGTGGACTTCATTCGTAGTGTTCTCAATATCCCAATCAACCATGCTTGTAGTTGGTGCAATCTATTACATGCTATTCACCGGAGTACCAGGGACTGCAACATATTATGCAACAATATTCAATATGATCAATCCGTTGTTAGTCAGAGATCCACTGGAGATGGCATTCAAGTATCCTCGTCCAACATTGCCTCCGTATATGACGCCAATTGAGCCTCAGGTCGGAAAGTTCTACAATAGTCCCGTGGCGCTAGGATCGGGAGCTGGAGCTGTGCTGAGTGTTCCGATAGCTGCACTGGGTGCGAAACTCAAT
390	Cluster251	Abundances-AOA-68	C14_S15_10_8	C14	2	1980000	4.66e-05	7.46e-06	5.29e-09	1.81728e-05	S	CACTACTTATTCATAGTAGTGGTAGCAGTCAACTCGACCCTGTTGGTAATCAACGCAGGAGACTACATCTTCTATACTGACTGGATGTGGACATCTTATGTGATATTTACACTATCACAATCATTGATGCTCGCAGTCGGTGCAGCATACTACCTTACGTTCACTGGCGTTCCAGGAACAGCAACTTACCATGCACTGTTGTTCAACATGATCAATCTAATCACAATAGATGATCCTCTTGAGACTGCTTTCAAATATCCAAGAACCACATTGCCTCCATACATGGCGCCGATAGAACCCCAAGTAGGTAAGTTCTACGACAGTCCGGTCGCTCTGGGTGCAGGTGCTAGTGCAGTATTAACGGTAACAATGACTGCATTGGGAACCAAACTCACA
391	Cluster188	Abundances-AOA-69	C14_S15_108_2	C14	1	263000	4.79e-05	0	0	0	PS	CACTACTTATTCATAGTAGTGGTAGCAGTCAACTCGACCTTGTTGACAATCAACGCAGGAGACTACATCTTCTATACTGACTGGATGTGGACATCTTATGTGATATTCACTCTATCACAATCATTGATGCTCGCAGTCGGTGCAGCATACTACCTTACGTTCACTGGCGTTCCAGGAACAGCAACATACTATGCACTGTTGTTCAACATGATCAATCTAATCACAATAGATGATCCCCTTGAGACTGCTTTCAAATACCCGAGAACCACATTGCCTCCATACATGACTCCAATAGAACCCCAAGTAGGAAGGCTCTATGATAGTCCCGTCGCGTTAGGCGCAGGCGCTAGTGCAGTGTTAACCGTAACAATGACTGCATTGGGTTGCAAACTAACA
392	Cluster47	Abundances-AOA-6	C11_S10_103_3	C11	15	33800000	4.32e-06	6.52e-06	1.12e-09	0.000391289	G	CACTATCTGTTCATTGTTGTAGTTGCTGTCAATAGCACGCTACTGACAATTAATGCAGGAGACTATATCTTCTACACCGACTGGGCTTGGACATCCTTTGTGATATTTTCGGTTTCACAATCGACTATGCTTGCAGTAGGAGCTGTCTATTATTTGCTCTTTACAGGAGTTCCAGGAACAGCCACGTATTACGCAACGTTATTCAACATGGTCAACCTGCTGCTAGTGCGAGATCCGTTGGAAGTCGCATTCAAGTATCCTAGACCCACATTGCCACCTTATATGACGCCAATTGAGCCTCAGGTCGGAAAGTTCTACAATAGTCCGGTTGCCTTGGGAAGTGGCGCTTCAGCAGTGCTAACTGTGCTCATAGCAGCATTGGGTGCAAAACTCAAC
393	Cluster186	Abundances-AOA-70	C14_S15_109_2	C14	5	3200000	1.08e-05	1.31e-05	7.3e-09	0.000819873	G	CACTACTTATTCATAGTAGTGGTAGCAGTCAACTCGACCTTGTTGACAATCAACGCAGGAGACTACATCTTCTATACTGACTGGGCTTGGACATCATTTGTGATATTTACATTATCACAATCATTGATGCTCGCAGTCGGTGCAGCATACTATCTAACGTTTACTGGAGTTCCAGGAACGGCAACATACTATGCACTGTTGTTCAACATGATCAATCTAATCACAATAGATGATCCTCTTGAGACTGCTTTCAAATATCCGAGAACCACATTGCCTCCATACATGACACCAATAGAACCGCAGGTAGGAAAGTTCTATGATAGTCCGGTAGCTTTGGGTGCAGGCGCTAGTGCCGTGTTAACGGTTACAATGACTGCATTAGGAACCAAACTAACA
394	Cluster258	Abundances-AOA-71	C14_S15_11_8	C14	3	3460000	2.9e-05	2.22e-05	1.19e-08	0.000314126	G	CACTACTTGTATATAGTAGTGGTAGCAGTCAACTCTACCTTGTTGACCATCAATGCCGGAGACTACATATACTATACTGACTGGGCGTGGACTTCATTTGTGGTATTTTCAGTATCACAGACACTCATGCTTGCTGTCGGTGCCGCGTACTACCTCACATTCACTGGAGTTCCAGGGGCTGCGACATACTATGCACTAATGTTCAACATGATCAATCTCATAACGATAGATGATCCGCTAGAGACTGCTTTCAAATACCCAAGAACTACATTGCCTCCATATATGACTCCAATAGAACCCCAAGTTGGAAGATTCTATGATAGTCCGGTCGCGCTAGGTGCGGGTGCCGGTGCTGTTCTGTCAGTTACAATGACAGCTTTAGGCTGCAAATTGACA
395	Cluster191	Abundances-AOA-72	C14_S15_111_2	C14	1	175000	4.79e-05	0	0	0	PS	CACTACTTATTCATAGTAGTGGTAGCAGTCAACTCGACCTTGTTGACAATCAACGCAGGAGACTACATCTTCTACGCTGACTGGATGTGGACATCTTATATGATATTTACATTATCACAATCATTGATGCTCGCAGTCGGTGCAGCATACTACCTTACGTTCACTGGAGTTCCAGGAACTGCAACATATTATGCCCTGTTGTTCAACATGATCGATCTAATTACAATAGATGATCCTCTTGAGACTGCTTTCAAATATCCAAGAACCACATTGCCTCCATACATGACACCGATAGAACCCCAAGTGGGAAAGTTCTATGATAGTCCGGTCGCTTTAGGTGCGGGTGCTAGTGCAGTTTTGACAGTAACAATGACTGCATTAGGATGCAAACTAACA
396	Cluster59	Abundances-AOA-73	C11_S15_116_2	C11	8	5330000	2.98e-05	4.03e-05	1.74e-08	0.000789627	G	CACTATCTGTTCATTGTTGTAGTCGCCGTTAATAGCACGCTGCTGACCATTAATGCAGGGGACTATATCTTCTACACCGACTGGGCGTGGACATCCTTTGTAGTATTTTCGATTGCACAATCGACTATGCTTGCAGTAGGAGCTGTCTATTACTTGCTCTTTACAGGAGTTCCGGGAACAGCCACATATTATGCAACGTTATTCAACATGATCAACCTATTGCTGGTACGAGATCCATTGCAAATAGCATTCCAGTATCCTAGACCGACATTGCCACCTTATATGGCCCCAATTGAACCTCAGGTCGGAAAGTTCTACAACAGTCCCGTCGCGTTGGGTTCGGGAGCTTCAGCAGTGTTAACTGTGCCTATAGCAGCATTAGGTGCTAAACTAAAT
397	Cluster216	Abundances-AOA-74	C14_S15_13_7	C14	3	3530000	2.6e-05	2.03e-05	1.08e-08	0.00032432	G	CACTACTTATTCATAGTAGTGGTAGCAGTCAACTCAACCTTGTTGACAATCAACGCAGGAGACTACATATTCTACACTGATTGGGCGTGGACATCTTATGTGATATTTACACTATCACAATCATTGATGCTCGCAGTCGGTGCAGCATATTACCTTACGTTCACTGGAGTTCCAGGAACAGCAACATACTATGCACTGTTGTTCAACATGATCAATCTAATCACAATAGATGATCCTCTTGAGATGGCTTTCAAATACCCGAGAACCGCATTGCCTCCATACATGACACCAATAGAACCCCAAGTAGGAAAGTTCTATGACAGTCCGGTCGCTCTAGGTGCAGGTGCTAGTGCAGTTTTGACAGTAACAATGACTGCATTAGGATGCAAACTAACA
398	Cluster193	Abundances-AOA-75	C14_S15_135_2	C14	1	58400	4.79e-05	0	0	0	PS	CACTACTTATTCATAGTAGTGGTAGCAGTCAACTCGACCCTGTTGGTAATCAACGCAGGAGACTACATCTTCTACACTGACTGGATGTGGACATCTTATGTGATATTTACACTATCACAATCATTGATGCTCGCAGTCGGTGCAGCATATTACCTTACGTTCACTGGTGTACCAGGAACAGCGACATACTATGCACTGTTGTTCAACATGATCAATCTAATCACAATAGACGATCCTCTTGAGACTGCTTTCAAATACCCGAGAACCACATTGCCTCCATACATGACACCAATGGAACCCCAAGTAGGAAAGTTCTATGATAGTCCCGTCGCTCTGGGTGCAGGCGCTAGTGCAGTTTTGACAGTAACAACGACTGCATTAGGATGCAAACTAACA
399	Cluster194	Abundances-AOA-76	C14_S15_139_2	C14	1	175000	4.79e-05	0	0	0	PS	CACTACTTATTCATAGTAGTGGTAGCAGTCAACTCGACCTTGTTGACAATCAACGCAGGAGACTACATCTTCTATACTGACTGGGCATGGACATCATATGTGATATTTACATTATCACAATCATTGATGCTCGCAGTCGGTGCAGCATATTACCTTACGTTCACTGGTGTACCAGGAACGGCAACATACTATGCACTGTTGTTCAACATGATCAATCTAATCACAATAGATGATCCTCTCGGGATGGCTTTCAAATACCCAAGAACCACATTGCCTCCATACATGACACCAATAGAACCCCAAGTAGGAAAGTTCTATGACAGTCCGGTAGCTTTGGGTGCAGGCGCTGGTGCAGTATTAACGGTAACAATGACTGCACTAGGATGCAAACTAACA
400	Cluster195	Abundances-AOA-77	C14_S15_152_2	C14	1	321000	4.79e-05	0	0	0	PS	CACTACTTATTCATAGTAGTGGTAGCAGTCAACTCGACCTTGTTGACAATCAACGCAGGAGACTACATATTCTACACTGACTGGATGTGGACGTCATATGTGATATTTACTCTATCACAATCATTGATGCTCGCAGTTGGTGCAGCATACTACCTTACGTTCACTGGAGTTCCAGGAACTGCAACTTACTATGTACTGATGTTCAACATGATTAATCTATTGACAATAGATGATCCATTGGAGACTGCTTTCAAATATCCAAGAACTACATTGCCTCCATACATGACTCCGATAGAACCCCAAGTAGGTAAGTTCTATGATAGTTCGGTAGCGCTAGGTGCAGGTGCTGGTGCGGTCCTTACTGTAACAATGACTGCATTGGGCTGCAAACTAACA
401	Cluster196	Abundances-AOA-78	C14_S15_159_2	C14	1	234000	4.79e-05	0	0	0	PS	CACTACTTATTCATAGTAGTGGTAGCAGTCAACTCGACCTTGTTGACAATCAACGCAGGAGACTATATCTTCTACACTGACTGGATGTGGACATCTTATGTGATATTTACACTATCACAATCATTGATGCTCGCAGTCGGTGCAGCATACTACCTTACGTTCACTGGAGTTCCAGGAACAGCAACCTATTACGCCCTGTTGTTCAACATGATCAATCTAATTACGATAGATGATCCTCTTGAGACTGCTTTCAAATATCCAAGAACCACACTGCCTCCATACATGACTCCAATAGAACCCCAGGTAGGAAAGTTCTATGATAGTCCGGTCGCTTTAGGTGCAGGCGCTAGTGCAGTTTTGACAGTAACAATGACTGCATTAGGATGCAAACTAACA
402	Cluster197	Abundances-AOA-79	C14_S15_23_3	C14	3	470000	1.01e-05	1.82e-05	2.66e-08	0.00474581	G	CACTACTTGTTTATAGTAGTGGTAGCAGTCAACTCTACCTTGTTGACCATCAATGCCGGAGACTACATATTCTATACTGACTGGGCGTGGACTTCATTTGTGGTATTCTCTGTATCACAGACACTCATGCTAGCAGTTGGAGCCGCGTACTACCTTACATTCACTGGAGTTCCAGGAACTGCAACATACTATGCGCTAATGTTCAACATGATAAATCTCATAACGATAGACGATCCGCTAGAGACTGCGTTCAAATACCCGAGGACTACACTGCCTCCATACATGACTCCAATAGAGCCCCAAGTTGGTAAGTTCTATGATAGTCCGGTCGCACTAGGTGCGGGTGCCGGTGCTGTCCTGTCAGTTACAATGACGGCTTTAGGTTGTAAATTGACA
403	Cluster393	Abundances-AOA-7	C7_S10_105_3	C7	2	4440000	2.14e-07	2.15e-08	1.02e-11	4.78863e-06	S	CACTATCTATTTATAGTTGTAGTAGCTGTGAACAGCACACTGCTGACAATAAATGCAGGAGACTATATTTTCTATACAGACTGGGCTTGGACGTCATTTGTAGTATTTTCGATCTCTCAATCGACTATGCTTGCAGTAGGGGCCATTTACTACATGCTCTTTACGGGAGTTCCAGGAACCGCAACATATTATGCCACAATGTTCAACATGATAAATCTACTGTTGGTAAGGGATCCGCTGGAAGTAGCATTCAAATATCCTAGACCTACGCTGCCGCCGTATATGACTCCTATTGAGCCTCAGGTCGGTAAGTTCTACAATAGCCCTGTAGCTTTGGGTGCAGGTGCTGGAGCTGTATTGACAGTGCCTATTGCTGCACTAGGTGCCAAACTAAAT
404	Cluster198	Abundances-AOA-80	C14_S15_42_3	C14	1	87600	4.79e-05	0	0	0	PS	CACTACTTGTTTATAGTAGTGGTAGCAGTCAACTCTACCTTGTTGACCATCAATGCCGGAGACTACATATTCTATACTGACTGGGCGTGGACTTCATTTGTGGTATTTTCAGTATCACAGACACTCATGCTTGCTGTCGGTGCCGCGTACTACCTTACATTCACTGGAGTTCCAGGAACTGCAACTTACTATGCTCTAATGTTCAACATGATAAATCTCATAACGATAGATGATCCGCTAGAGACTGCATTCAAATACCCAAGAACTACATTGCCTCCATACATGACTCCGATAGAACCCCAAGTTGGAAAGTTCTATGATAGTCCGGTCGCGCTAGGTGCCGGTGCCGGTGCTGTTTTGTCAGTTACAATGACAGCTTTAGGCTGCAAATTGACA
405	Cluster199	Abundances-AOA-81	C14_S15_50_2	C14	2	299000	3.8e-05	1.86e-05	3.4e-08	0.00043795	G	CACTACTTATTCATAATAGTGGTAGCAGTCAACTCGACCTTGTTGACAATCAACGCAGGAGACTACATCTTCTATACTGACTGGATGTGGACATCTTATGTGATATTTACATTATCACAATCATTGATGCTCGCAGTCGGTGCAGCATACTATCTGACGTTTACTGGAGTTCCAGGAACGGCAACATACTATGCACTATTGTTCAACATGATCAATCTAATTACAATAGATGATCCTCTTGAGACTGCTTTCAAATACCCAAGAACCACATTGCCTCCGTACATGACTCCAATAGAACCGCAAGTAGGAAAGTTCTATGATAGTCCTGTCGTTTTAGGTGCAGGTGCTGGTGCAGTTCTGACAGTCACAATGACTGCTCTAGGATGCAAACTAACA
406	Cluster200	Abundances-AOA-82	C14_S15_61_2	C14	1	117000	4.79e-05	0	0	0	PS	CATTACTTGTTTATAGTAGTGGTAGCAGTCAACTCTACCTTGTTGACCATCAATGCTGGAGACTACATATTCTATACTGACTGGGCGTGGACTTCATTTGTGATATTTTCAGTATCACAGACACTCATGCTTGCTGTTGGTGCCGCGTACTACCTTACATTCACTGGAGTTCCAGGAACTGCAACTTACTATGCACTAATGTTCAACATGATAAATCTCCTTACGATAGACGATCCGCTAGAGACTGCGTTCAAATATCCAAGAACTACATTGCCTCCATACATGACTCCGATAGAACCCCAAGTTGGAAAGTTCTATGATAGTCCGGTCGCACTAGGTGCGGGTGCCGGCGCTGTCCTGTCGGTTACAATGACAGCATTAGGCTGCAAATTGACA
407	Cluster201	Abundances-AOA-83	C14_S15_86_2	C14	1	58400	4.79e-05	0	0	0	PS	CACTACTTATTCATAGTAGTGGTAGCAGTCAACTCGACCTTGTTGACAATCAACGCAGGAGACTACATCTTCTATACTGACTGGATGTGGACATCTTATGTGATATTTACACTATCACAATCATTGATGCTCGCAGTCGGTGCAGCATACTACCTTACGTTCACTGGAGTTCCAGGAACGGCAACATACTATGCACTGTTGTTCAACATGATCAATCTAATCACAATAGATGATCCTCTTGAGACTGCTTTCAAATACCCGAGAACCACATTGCCTCCATACATGACACCAATAGAACCCCAAGTAGGAAAGTTCTATGATAGTCCCGTCGCTCTAGGTGCAGGCGCTAGTGCGGTATTAACAGTAACAATGACTGCATTAGGATGCAAACTAACA
408	Cluster205	Abundances-AOA-84	C14_S15_88_2	C14	4	4190000	1.93e-05	6.18e-06	3.02e-09	5.0105e-05	S	CACTACTTATTCATAGTAGTGGTAGCAGTCAACTCGACCCTGTTGGTAATCAACGCAGGAGACTACATCTTCTATACTGACTGGATGTGGACATCTTATGTGATATTTACACTATCACAATCATTGATGCTCGCAGTCGGTGCAGCATATTACCTTACGTTCACTGGTGTACCAGGAACGGCAACCTACTATGCACTGTTGTTCAACATGATCAATCTAATCACAATAGATGATCCTCTTGAGACTGCTTTCAAATACCCAAGAACCACATTGCCTCCGTACATGACACCAATAGAACCCCAAGTAGGAAAGTTCTATGATAGCCCCGTCGCTTTGGGTGCAGGCGCTAGTGCAGTTTTGACAGTAACAATGACTGCATTAGGATGCAAACTAACA
409	Cluster203	Abundances-AOA-85	C14_S15_90_2	C14	1	58400	4.79e-05	0	0	0	PS	CACTACTTATTCATAGTAGAGGTAGCAGTCAACTCGACCTTGTTGACAATCAACGCAGGAGACTGCATCTTCTATACTGACTGGGCGTGGACATCTTTTGTGGTATTTACATTATCACAATCATTGATGCTCGCAGTCGGTGCAGCATACTATCTAACGTTTACTGGAGTTCCAGGAACGGCAACATACTATGCACTGTTGTTCAACATGATCAATCTAATCACAATAGATGATCCTCTTGAGACTGCTTTCAAATACCCAAGAACCACATTGCCTCCATACATGACACCAATAGAACCGCAAGTCGGAAAGTTCTATGATAGTCCGGTAGCTTTGGGTGCAGGCGCTAGTGCCGTGTTAGCGGTAACAATGACTGCATTAGGAACCAAACTAACA
410	Cluster212	Abundances-AOA-86	C15_S15_94_2	C14	3	597000	8.93e-06	1.31e-05	1.7e-08	0.00279266	G	CACTACTTATTCATAGTAGTGGTAGCAGTCAACTCGACCTTGTTGACAATCAACGCAGGAGACTACATCTTCTATACTGACTGGATGTGGACATCTTATGTGATATTTACTCTATCACAATCATTGATGCTCGCAGTCGGTGCAGCATACTACCTGACGTTTACTGGAGTTCCAGGAACGGCAACATACTATGCACTATTGTTCAACATGATCAATCTAATTACAATAGATGATCCTCTTGAGACTGCTTTCAAATACCCGAGAACCACATTGCCTCCGTACATGACTCCAATAGAACCGCAAGTAGGAAAGTTCTATGATAGTCCTGTCGCTTTAGGTGCAGGTGCTAGTGCCGTTCTGACAGTCACAATGACTGCCTTAGGATGCAAACTAACA
411	Cluster239	Abundances-AOA-87	C14_S15_97_2	C14	5	1010000	1.83e-05	1.01e-05	1.01e-08	0.000304607	G	CACTACTTATTCATAGTAGTGGTAGCAGTCAACTCGACCTTGTTGACGACCAACGCAGGAGACTACATCTTCTATACTGACTGGATGTGGACATCTTATGTGATATTTACTCTATCACAGTCATTGATGCTCGCAGTCGGTGCAGCATATTACCTTACGTTCACTGGAGTTCCAGGAACAGCAACCTACTATGCGCTGTTGTTCAACATGATCAATCTAATCACAGTAGGTGATCCTCTTGAGACTGCTTTCAAATATCCAAGAACCACATTGCCTCCATACATGACACCAATAGAACCCCAAGTAGGCAAGTTCTATGATAGTCCGGTCGCTCTAGGTGCGGGTGCTAGCGCAGTATTAACTGTAACAATGACCGCATTAGGAACTAAACTTACA
412	Cluster60	Abundances-AOA-88	C11_S16_10_20	C11	2	141000	7.08e-05	2.54e-05	6.77e-08	0.000343049	G	CACTATCTGTTCATTGTTGTAGTTGCTGTTAATAGCACGCTGCTGACCATTAATGCAGGGGACTACATCTTCTACACCGACTGGGCTTACAGTTCCTTTGTAGTATTTTCGATTTCACAATCGACTATGCTTGCAGTAGGAGCTGTCTATTACTTGCTCTTCACAGGAGTTCCGGGAACAGCCACGTATTACGCAACGTTATTCAACATGATCAACCTACTGCTGGTACGAGATCCATTGATGATAGCATTCCAGTATCCGAGACCGACATTGCCACCTTATATGACCCCAATTGAACCTCAGGTCGGAAAGTTCTATAACAGTCCCGTCGCGTTGGGTTCGGGAGCTTCAGCAGTGTTAACTGTGCCTATAGCAGCATTAGGTGCTAAACTAAAT
413	Cluster181	Abundances-AOA-89	C14_S16_100_2	C14	2	2580000	0.000315	6.58e-05	4.09e-08	2.71224e-05	S	CACTACTTATTCATAGTAGTGGTAGCAGTCAACTCGACCTTGTTGACAATCAACGCAGGAGACTACATCTTCTATACTGACTGGATGTGGACATCTTATGTGATATTTACTCTATCACAATCATTGATGCTCGCAGTCGGTGCAGCATACTACCTTACGTTCACTGGTGTTCCAGGAACAGCAACATACTATGCACTGTTGTTCAACATGATCAATCTAATCACAATAGATGATCCTCTTGAGACTGCTTTCAAATACCCAAGAACCACATTGCCTCCATACATGACTCCAATAGAACCCCAAGTAGGAAAGTTCTATGATAGTCCCGTCGCGTTAGGTGCAGGCGCTAGTGCAGTTTTGACAGTAACAATGACTGCATTGGGTTGCAAACTAACA
414	Cluster1	Abundances-AOA-8	C1_S10_108_4	C1	11	120000000	4.29e-08	4.65e-08	4.25e-12	0.000107381	S	CACTATCTATTCATAGTTGTAGTTGCTGTAAATAGTACCTTATTGACAATCAACGCAGGAGACTACATCTTCTACACTGATTGGGCGTGGACATCATTCGTAGTGTTCTCAATATCCCAATCAACCATGCTTGTAGTTGGTGCAATCTATTACATGCTATTCACCGGAGTACCAGGGACTGCAACATATTATGCAACAATATTCAATATGATCAATCTGTTGTTAGTCAGAGATCCACTGGAGATGGCATTCAAGTATCCTCGTCCAACATTGCCTCCGTATATGACGCCAATTGAGCCTCAGGTCGGAAAGTTCTACAATAGTCCCGTGGCGCTAGGATCGGGAGCTGGAGCTGTGCTAAGTGTTCCGATAGCTGCACTGGGTGCGAAACTCAAT
415	Cluster61	Abundances-AOA-90	C11_S16_105_2	C11	5	685000	2.22e-05	2.23e-05	2.69e-08	0.00121717	G	TACTATCTGTTCATTGTTGTTGTTGCTGTCAATAGCACGTTGCTGACAATTAATTCAGGAGGCTACATCTTCTACACCGACTGGGCGTGGACATCCTTTGTAGTATTTTCGATTGCACAATCGACTATGCTTGCAGTAGGAGCTGTCTATTACTTGCTCTTTACAGGAGTTCCTGGAACAGCGACGTATTATGCAACGTTATTCAACATGATCAACCTATTGCTGGTACGAGATCCGTTGCAAATAGCATTCCAGTATCCTAGACCGACATTGCCACCATACATGACACCAATTGAACCTCAGGTCGGAAAGTTCTATAATAGTCCCGTTGCGTCGGGTTCGGGAGCTTCAGCAGTATTAACTGTGCCTATAGCAGCATTAGGTGCTAAACTAAAT
416	Cluster62	Abundances-AOA-91	C11_S16_107_2	C11	4	248000	1.32e-05	1.43e-05	2.87e-08	0.00235543	G	CACTATCTGTTCATTGTTGTAGTTGCTGTCAATAGCACGCTGCTGACAATTAATTCAGGAGACTACATATTCTACACCGACTGGGCTTGGACATCCTTTGTAATATTTTCGATTGCACAATCGACTATGCTTGCAGTAGGAGCTGTCTATTACTTGCTCTTCACAGGAGTTCCGGGAACAGCCACGTATTACGCAACGTTATTCAACATGATCAACCTACTACTGGTACGAGATCCATTGCAAGTAGCATTCCAGTATCCTAGACCGACTTTGCCACCTTATATGACCCCAATCGAACCTCAGGTCGGAAAGTTCTATAACAGTCCCGTCGCGTTGGGTACGGGAGCTTCAGCAGTGCTAACTGTGCCTATAGCAGATTTAGGTGCTAAACTGAAT
417	Cluster206	Abundances-AOA-92	C14_S16_109_2	C14	2	161000	0.000299	8.99e-05	2.24e-07	0.00022525	S	CACTACTTATTCATAGTAGTGGTAGCAGTCAACTCGACCCTGTTGGTAATCAACGCAGGAGACTACATATTCTACACTGATTGGGCGTGGACATCATATGTGATGTTTACACTATCACAATCATTGATGCTCGCAGTTGGTGCAGCGTATTACCTAACGTTCACTGGTGTACCAGGAACGGCAACATACTATGCACTGTTGTTCAACATGATCAACTTGATCACAATAGATGATCCTCTCGAGACTGCTTTCAAATATCCAAGAACCACATTGCCTCCATACATGACACCAATAGAACCCCAAGTAGGAAAGTTCTATGATAGTCCGGTAGCTTTGGGTGCAGGCGCCAGTGCCGTATTAACGGTAACGATGACTGCATTAGGAACCAAACTAACA
418	Cluster359	Abundances-AOA-93	C3_S16_111_3	C3	1	20300	4.68e-05	0	0	0	PS	CACTACTTGTTCATAGTGGTGGTTGCTGTCAACAGCACGCTGCTAACCATCAACGCAGGAGACTATATCATCTACACAGACTGGATGTGGTCATCATTTGTAGTATTTTCGATCTCTCAATCTACAATGCTGGTAGTAGGAGCGATATACTATATGTTGTTCACAGGAGTTCCAGGAACTGCCACATATTACGCCACACTGTTTAACATGGTCAATCTGCTGCTCATAAGGGATCCATTGGAGGTGGCATTCAAATATCCAAGGCCTACACTGCCAGCATATATGACTCCCGTCGAACCTCAGGTTGGCAAGTTCTACAACAGTCCTGTTGCCTTAGGAGCAGGCGCAGGGGCAGTGCTGTGCGTTCCAATAGCTGCGCTAGGTGCAAAGCTTAAC
419	Cluster361	Abundances-AOA-94	C3_S16_125_2	C3	1	9040	4.68e-05	0	0	0	PS	CACTACTTATTCATAGTGGTGGTTGCTGTCAACAGCACGCTGCTAACCATCAACGCAGGAGACTATATCTTCTACACAGACTGGATGTGGTCATCATTCGTAGTATTTTCGATCTCTCAATCTACTATGCTTGTAGTAGGAGCGATATACTATATGTTGTTCACAGGAGTTCCAGGAGCTGCCACATATTACGCCACGCTGTTTAACATGGTCGATCTGCTGCTCATAAGGGATCCATTGGAGGTGGCATTCAAATATCCAAGGCCTACACTGCCAGCATATATGACTCCCGTCGAACCTCAGGTTGGCAAGTTCTACAACAGTCCTGTTGCCTTAGGAGCAGGCGCGGGAGCGGTGCTGTGCGTTCCAATAGCTGCGTTAGGTGCAAAGCTTAAC
420	Cluster207	Abundances-AOA-95	C14_S16_13_6	C14	1	29400	4.68e-05	0	0	0	PS	CACTACTTATTCATAGTAGTGGTAGCAGTCAACTCGACCCTGTTGGTAATCAACGCAGGAGACTACATCTTCTATACTGACTGGATGTGGACATCATATGTGATATTTACACTATCACAATCATTGATGCTCGCAGTCGGTGCAGCATATTACCTTACGTTCACTGGTGTACCAGGAACGGCAACCTACTATGCACTGTTGTTCAACATGATCAATCTAATCACAATAGATGATCCTCTAGAGACTGCTTTCAAATACCCAAGAACCACATTGCCTCCATACATGACACCGATAGAACCCCAAGTAGGAAAGTTCTATGATAGTCCCGTAGCTTTGGGTGCAGGCGCTAGTGCAGTATTAACGGTGACAATGACTGCATTAGGAACCAAACTAACA
421	Cluster63	Abundances-AOA-96	C11_S16_145_3	C11	2	18500	3.47e-05	2.02e-05	1.48e-07	0.00248287	G	CACTATCTGTTCATTGTTGTAGTCGCCGTTAATAGCACGCTGCTGACCATTAATGCAGGGGACTATATCTTCTACACCGACTGGGCGTGGACATCCTTTGTAGTATTTTCGATTGCACAATCGACTATGCTTGCAGTAGGAGCTGTCTATTACTTGCTCTTCACAGGAGTTCCGGGAACAGCCACGTATTACGCAACGTTATTCAATATGATCAACCTACTGCTGGTACGAGATCCATTGCAAGTAGCATTCCAGTATCCGAGACCGACATTGCCACCTTATATGACCCCAATTGAACCTCAGGTCGGAAAGTTCTATAACAGTCCCGTCGCGTTGGGTTCGGGAGCTCCAGCAGTGTTAACTGTGCCTATCGCAGCATTAGGTGCTAAACTAAAT
422	Cluster298	Abundances-AOA-97	C16_S16_150_3	C16	1	13600	4.68e-05	0	0	0	PS	CACTACTTGTTCATAGTAGTGGTTGCAGTTAACTCTACACTGTTAACAACTAATGCAGGAGACTACATCTTCTACACTGACTGGGCTTGGACTTCGTACACGGTATTCTCAATATCGCAAACGTTGACGCTTATTGTAGGTGCAACATATTACCTAACATTTACGGGCGTTCCAGGCACAGCAACGTACTACGCTCTATTGTTCAACATGGTAAACCTGATAACAGTAGCAGACCCACTAGAAACGGCATTCAGGTATCCAAGACCAACATTGCCACCATACATGACACTGATAGAACCCCAAGTAGGTAAGTTCTATAACAGCCCAGTTGCTCTCGGTGCAGGTGCAGGTGCAGTTTTGGGATGTACATTTGCAGCGTTAGGTTGTAAATTGAAT
423	Cluster378	Abundances-AOA-98	C4_S16_160_2	C4	1	4520	4.68e-05	0	0	0	PS	CACTATCTATTCATAGTAGTCGTTGCTGTTAACAGTACATTATTAACTATCAATGCTGGTGACTATATCTTCTATACTGATTGGGCTTGGACTTCATTTGTCGTATTTTCTATTTCACAATCTACTATGCTTGTGGTAGGAGCGATTTATTACATGCTCTTTACAGGAGTCCCAGGTACAGCTACATATTATGCAACTGTATTCAATATGATAAACCTGTTGCTAATCAAGGATCCGCTAGAAATGGCATTTAAATATCCTAGACCTACGCTACCCCCGTATATGACGCCTATAGAACCTCAGGTCGGTAAGTTCTACAATAGCCCTGTAGCTTTAGGTGCAGGAGCAGGTGCAGTGCTTGGTGTGCCAATAGCAGCATTAGGTGCTAAGTTAAAT
424	Cluster362	Abundances-AOA-99	C3_S16_182_2	C3	1	9040	4.68e-05	0	0	0	PS	CACTACTTGTTCATAGTGGTGGTTGCTGTCAACAGCACGCTGCTAACTATCAACGCAGGAGACTATATCTTCTACACAGACTGGGCTTGGACATCATTTGTCGTATTTTCGATCTCTCAATCTACAATGCTTGCTGTGGGAGCGATATACTATATGCTGTTCACAGGAGTTCCGGGAACTGCCACATATTATGCTACGCTGTTCAACATGGTCAACCTGCTGCTCATAAGGGATCCACTTGAAGTGGCATTCAAGTATCCAAGGCCTACACTGCCAGCATATATGACTCCTATCGAACCTCAGGTCGGTAAGTTCTACAATAGTCCTGTGGCCTTGGGAGCAGGCGCGGGAGCCGTGCTGACTGTTCCAATAGCTGCGTTAGGTGCGAAGCTCAAC
425	Cluster48	Abundances-AOA-9	C11_S10_119_3	C11	8	6090000	5.13e-06	4.79e-06	1.94e-09	0.000353104	G	CACTATCTGTTCATTGTTGTAGTTGCTGTCAATAGCACGCTGCTGACAATTAATGCAGGGGACTATATCTTCTACACCGACTGGGCTTGGACATCCTTTGTAATATTTTCGATTTCACAATCGACTATGCTTGCAGTAGGAGCTGTCTATTACTTGCTCTTTACAGGAGTTCCAGGAACAGCCACGTATTACGCAACGTTATTCAACATGATCAACCTGCTGCTAGTGCGAGATCCGTTGGAAGTCGCGTTCAAGTATCCTAGACCCACATTGCCACCCTATATGACGCCAATTGAGCCTCAGGTCGGAAAGTTCTACAATAGTCCCGTAGCCTTGGGAGCAGGCGCTTCAGCAGTGCTAACCGTACCTATAGCAGCATTGGGTGCTAAACTGAAC

## Sheet: Data2
Statistical analysis of the different possible niche breadth index according to pH or abundance range
	According to pH range	According to abundance range	Summary
1- Stdev	> data_x<-data[1:177,]	NA	A total of 23 significant pairwise differences (only accounting for the pH range)
	> data_1<-as.data.frame(data_x)
	> with(data_1, shapiro.test(Value))
	Shapiro-Wilk normality test
	data: Value
	W = 0.46822, p-value < 2.2e-16
	> bartlett.test(Value ~ pH, data=data_1)
	Bartlett test of homogeneity of variances
	data: Value by pH
	Bartlett's K-squared = 593.16, df = 10, p-value < 2.2e-16
	> kruskal.test(Value ~ pH, data = data_1)
	Kruskal-Wallis rank sum test
	data: Value by pH
	Kruskal-Wallis chi-squared = 158.38, df = 10, p-value < 2.2e-16
	> data_1$pH <- as.factor(data_1$pH)
	> kwAllPairsDunnTest(Value ~ pH, data = data_1)
	Pairwise comparisons using Dunn's all-pairs test
	data: Value by pH
	<4 <4.5 <5 <5.5 <6 <6.5 <7 <7.5 <8 <8.5
	<4.5 1.00000 - - - - - - - - -
	<5 1.00000 1.00000 - - - - - - - -
	<5.5 0.25509 1.00000 0.42567 - - - - - - -
	<6 0.12924 0.78503 0.23401 1.00000 - - - - - -
	<6.5 0.01777 0.12924 0.01882 1.00000 1.00000 - - - - -
	<7 7.1e-05 9.3e-05 7.1e-07 0.00470 0.42567 1.00000 - - - -
	<7.5 3.7e-05 5.4e-05 5.4e-07 0.00243 0.24527 1.00000 1.00000 - - -
	<8 5.5e-05 0.00017 7.2e-06 0.00582 0.22256 1.00000 1.00000 1.00000 - -
	<8.5 9.1e-10 1.2e-12 < 2e-16 1.2e-11 6.6e-05 0.01267 0.23579 0.91040 1.00000 -
	<9 0.00011 0.00075 0.00017 0.00997 0.08496 0.36486 1.00000 1.00000 1.00000 1.00000
	P value adjustment method: holm
2- Sterr	> data_x<-data[178:354,]	NA	A total of 24 significant pairwise differences (only accounting for the pH range)
	> data_1<-as.data.frame(data_x)
	> with(data_1, shapiro.test(Value))
	Shapiro-Wilk normality test
	data: Value
	W = 0.36619, p-value < 2.2e-16
	> bartlett.test(Value ~ pH, data=data_1)
	Bartlett test of homogeneity of variances
	data: Value by pH
	Bartlett's K-squared = 1036, df = 10, p-value < 2.2e-16
	> kruskal.test(Value ~ pH, data = data_1)
	Kruskal-Wallis rank sum test
	data: Value by pH
	Kruskal-Wallis chi-squared = 151.74, df = 10, p-value < 2.2e-16
	> data_1$pH <- as.factor(data_1$pH)
	> kwAllPairsDunnTest(Value ~ pH, data = data_1)
	Pairwise comparisons using Dunn's all-pairs test
	data: Value by pH
	<4 <4.5 <5 <5.5 <6 <6.5 <7 <7.5 <8 <8.5
	<4.5 1.00000 - - - - - - - - -
	<5 1.00000 1.00000 - - - - - - - -
	<5.5 0.86046 1.00000 1.00000 - - - - - - -
	<6 0.49368 1.00000 1.00000 1.00000 - - - - - -
	<6.5 0.04915 0.19482 0.10142 1.00000 1.00000 - - - - -
	<7 0.00038 0.00031 2.9e-05 0.00255 0.24638 1.00000 - - - -
	<7.5 0.00011 7.6e-05 6.9e-06 0.00060 0.08163 1.00000 1.00000 - - -
	<8 9.5e-05 0.00013 2.7e-05 0.00109 0.05326 1.00000 1.00000 1.00000 - -
	<8.5 5.0e-09 2.5e-12 7.0e-16 6.8e-13 6.9e-06 0.00868 0.14391 1.00000 1.00000 -
	<9 0.00027 0.00104 0.00060 0.00603 0.04497 0.37163 1.00000 1.00000 1.00000 1.00000
	P value adjustment method: holm
3- Stdev/Mean	> data_x<-data[355:531,]	> data_x<-data[1:177,]	A total of 10 significant pairwise differences (8 for the pH range and 2 for the abundance range)
	> data_1<-as.data.frame(data_x)	> data_1<-as.data.frame(data_x)
	> with(data_1, shapiro.test(Value))	> with(data_1, shapiro.test(Value))
	Shapiro-Wilk normality test	Shapiro-Wilk normality test
	data: Value	data: Value
	W = 0.15107, p-value < 2.2e-16	W = 0.15107, p-value < 2.2e-16
	> bartlett.test(Value ~ pH, data=data_1)	> bartlett.test(Value ~ Range, data=data_1)
	Bartlett test of homogeneity of variances	Bartlett test of homogeneity of variances
	data: Value by pH	data: Value by Range
	Bartlett's K-squared = 525.41, df = 10, p-value < 2.2e-16	Bartlett's K-squared = 519.5, df = 4, p-value < 2.2e-16
	> kruskal.test(Value ~ pH, data = data_1)	> kruskal.test(Value ~ Range, data = data_1)
	Kruskal-Wallis rank sum test	Kruskal-Wallis rank sum test
	data: Value by pH	data: Value by Range
	Kruskal-Wallis chi-squared = 48.928, df = 10, p-value = 4.199e-07	Kruskal-Wallis chi-squared = 17.771, df = 4, p-value = 0.001368
	> data_1$pH <- as.factor(data_1$pH)	> data_1$Range <- as.factor(data_1$Range)
	> kwAllPairsDunnTest(Value ~ pH, data = data_1)	> kwAllPairsDunnTest(Value ~ Range, data = data_1)
	Pairwise comparisons using Dunn's all-pairs test	Pairwise comparisons using Dunn's all-pairs test
	data: Value by pH	data: Value by Range
	<4 <4.5 <5 <5.5 <6 <6.5 <7 <7.5 <8 <8.5	<1E+05 <1E+06 <1E+07 <1E+08
	<4.5 1.0000 - - - - - - - - -	<1E+06 1.0000 - - -
	<5 1.0000 0.0118 - - - - - - - -	<1E+07 1.0000 1.0000 - -
	<5.5 1.0000 0.0161 1.0000 - - - - - - -	<1E+08 1.0000 0.1744 0.0763 -
	<6 0.5684 0.0011 1.0000 1.0000 - - - - - -	<1E+09 0.1694 0.0082 0.0038 0.2590
	<6.5 0.5610 0.0017 1.0000 1.0000 1.0000 - - - - -
	<7 1.0000 1.0000 1.0000 1.0000 0.3962 0.4085 - - - -	P value adjustment method: holm
	<7.5 1.0000 0.3854 1.0000 1.0000 1.0000 1.0000 1.0000 - - -
	<8 1.0000 0.0637 1.0000 1.0000 1.0000 1.0000 1.0000 1.0000 - -
	<8.5 1.0000 1.0000 0.1302 0.1867 0.0127 0.0174 1.0000 1.0000 0.4324 -
	<9 1.0000 1.0000 0.0586 0.0778 0.0107 0.0107 0.6527 0.2697 0.0660 1.0000
	P value adjustment method: holm
4- Sterr/Mean	> data_x<-data[532:708,]	> data_x<-data[178:354,]	A total of 9 significant pairwise differences (3 for the pH range and 6 for the abundance range)
	> data_1<-as.data.frame(data_x)	> data_1<-as.data.frame(data_x)
	> with(data_1, shapiro.test(Value))	> with(data_1, shapiro.test(Value))
	Shapiro-Wilk normality test	Shapiro-Wilk normality test
	data: Value	data: Value
	W = 0.5454, p-value < 2.2e-16	W = 0.5454, p-value < 2.2e-16
	> bartlett.test(Value ~ pH, data=data_1)	> bartlett.test(Value ~ Range, data=data_1)
	Bartlett test of homogeneity of variances	Bartlett test of homogeneity of variances
	data: Value by pH	data: Value by Range
	Bartlett's K-squared = 103.63, df = 10, p-value < 2.2e-16	Bartlett's K-squared = 160.55, df = 4, p-value < 2.2e-16
	> kruskal.test(Value ~ pH, data = data_1)	> kruskal.test(Value ~ Range, data = data_1)
	Kruskal-Wallis rank sum test	Kruskal-Wallis rank sum test
	data: Value by pH	data: Value by Range
	Kruskal-Wallis chi-squared = 30.746, df = 10, p-value = 0.000646	Kruskal-Wallis chi-squared = 65.704, df = 4, p-value = 1.829e-13
	> data_1$pH <- as.factor(data_1$pH)	> data_1$Range <- as.factor(data_1$Range)
	> kwAllPairsDunnTest(Value ~ pH, data = data_1)	> kwAllPairsDunnTest(Value ~ Range, data = data_1)
	Pairwise comparisons using Dunn's all-pairs test	Pairwise comparisons using Dunn's all-pairs test
	data: Value by pH	data: Value by Range
	<4 <4.5 <5 <5.5 <6 <6.5 <7 <7.5 <8 <8.5	<1E+05 <1E+06 <1E+07 <1E+08
	<4.5 1.000 - - - - - - - - -	<1E+06 0.1349 - - -
	<5 1.000 1.000 - - - - - - - -	<1E+07 8.0e-06 5.3e-07 - -
	<5.5 1.000 1.000 1.000 - - - - - - -	<1E+08 4.9e-07 1.9e-08 0.4857 -
	<6 1.000 0.276 1.000 1.000 - - - - - -	<1E+09 0.0003 0.0062 1.0000 1.0000
	<6.5 1.000 0.377 1.000 1.000 1.000 - - - - -
	<7 1.000 1.000 1.000 1.000 1.000 1.000 - - - -	P value adjustment method: holm
	<7.5 1.000 1.000 1.000 1.000 1.000 1.000 1.000 - - -
	<8 1.000 1.000 1.000 1.000 1.000 1.000 1.000 1.000 - -
	<8.5 1.000 1.000 0.358 0.220 0.038 0.072 1.000 1.000 1.000 -
	<9 1.000 1.000 0.182 0.168 0.037 0.043 0.473 0.290 0.583 1.000
	P value adjustment method: holm
5- Product of ratios	> data_x<-data[709:885,]	> data_x<-data[355:531,]	A total of 9 significant pairwise differences (6 for the pH range and 3 for the abundance range)
	> data_1<-as.data.frame(data_x)	> data_1<-as.data.frame(data_x)
	> with(data_1, shapiro.test(Value))	> with(data_1, shapiro.test(Value))
	Shapiro-Wilk normality test	Shapiro-Wilk normality test
	data: Value	data: Value
	W = 0.12113, p-value < 2.2e-16	W = 0.12113, p-value < 2.2e-16
	> bartlett.test(Value ~ pH, data=data_1)	> bartlett.test(Value ~ Range, data=data_1)
	Bartlett test of homogeneity of variances	Bartlett test of homogeneity of variances
	data: Value by pH	data: Value by Range
	Bartlett's K-squared = 647.16, df = 10, p-value < 2.2e-16	Bartlett's K-squared = 584.57, df = 4, p-value < 2.2e-16
	> kruskal.test(Value ~ pH, data = data_1)	> kruskal.test(Value ~ Range, data = data_1)
	Kruskal-Wallis rank sum test	Kruskal-Wallis rank sum test
	data: Value by pH	data: Value by Range
	Kruskal-Wallis chi-squared = 44.352, df = 10, p-value = 2.846e-06	Kruskal-Wallis chi-squared = 19.768, df = 4, p-value = 0.0005549
	> data_1$pH <- as.factor(data_1$pH)	> data_1$Range <- as.factor(data_1$Range)
	> kwAllPairsDunnTest(Value ~ pH, data = data_1)	> kwAllPairsDunnTest(Value ~ Range, data = data_1)
	Pairwise comparisons using Dunn's all-pairs test	Pairwise comparisons using Dunn's all-pairs test
	data: Value by pH	data: Value by Range
	<4 <4.5 <5 <5.5 <6 <6.5 <7 <7.5 <8 <8.5	<1E+05 <1E+06 <1E+07 <1E+08
	<4.5 1.0000 - - - - - - - - -	<1E+06 0.8130 - - -
	<5 1.0000 0.1276 - - - - - - - -	<1E+07 0.0122 0.0074 - -
	<5.5 1.0000 0.1560 1.0000 - - - - - - -	<1E+08 0.0339 0.0811 1.0000 -
	<6 0.5017 0.0060 1.0000 1.0000 - - - - - -	<1E+09 0.8130 1.0000 0.8168 0.9382
	<6.5 0.6535 0.0136 1.0000 1.0000 1.0000 - - - - -
	<7 1.0000 1.0000 1.0000 1.0000 0.9095 1.0000 - - - -	P value adjustment method: holm
	<7.5 1.0000 1.0000 1.0000 1.0000 1.0000 1.0000 1.0000 - - -
	<8 1.0000 1.0000 1.0000 1.0000 1.0000 1.0000 1.0000 1.0000 - -
	<8.5 1.0000 1.0000 0.0868 0.0952 0.0032 0.0097 1.0000 1.0000 1.0000 -
	<9 1.0000 1.0000 0.0777 0.0952 0.0087 0.0119 0.4073 0.2296 0.2003 1.0000
	P value adjustment method: holm

## Sheet: Data3
Soil pH, AOA abundance and AOA community composition (phylotype level) for the 47 soils
		Sample1	Sample2	Sample0	Sample4	Sample5	Sample6	Sample7	Sample8	Sample9	Sample10	Sample11	Sample12	Sample13	Sample14	Sample15	Sample16	Sample17	Sample18	Sample19	Sample20	Sample21	Sample22	Sample23	Sample24	Sample25	Sample26	Sample27	Sample28	Sample29	Sample30	Sample31	Sample32	Sample33	Sample34	Sample35	Sample36	Sample37	Sample38	Sample39	Sample40	Sample41	Sample42	Sample43	Sample44	Sample45	Sample46	Sample47
Soil pH		4.3	5	3.9	4.83	7.59	8.25	8.52	6.9	4.16	6.66	8.06	5.65	8.4	8.74	4.32	4.33	4.01	3.7	6.17	6.4	8.16	3.93	6.18	6.83	6.75	8.05	8.04	5.48	3.85	6.77	7.21	3.48	5.16	5.96	6.86	5.55	8.46	6.68	4.7	4.5	5	5.5	6	6.5	7	7.5	5.03
AOA Abundance		980000	2500000	47000	280000	2500000	670000	810000	1400000	67000	2000000	1400000	90000	4500000	5800	170000	43000	52000	19000	74000	140000	420000	57000	620000	140000	100000	150000	1000000	630000	58000	310000	790000	210000	430000	26000	240000	390000	1600000	9400	82000	460000	640000	1100000	550000	850000	500000	370000	660000
Phylotype relative abundance	Cluster
Cluster297	C14	0	0	85.4667	0	0	0	0	0	0	0	0	0	0	0	0	6.46348	1.22888	0	0	0	0	100	0	0	0	0	0	0	23.3037	0	0	47.0933	0	0	0	0	0	0	0	0	0	0	0	0	0	0	0
Cluster360	C3	0	0	0	0	0	0	0	0	0	0	0	0	0	0	0	0.210194	0	0	0	0	0	0	0	0	0	0	0	0	0	0	0	0	0	0	0	0	0	0	0	0	0	0	0	0	0	0	0
Cluster363	C3	0	0	0	0	0	0	0	0	0	0	0	0	0	0	0	0.105097	0	0	0	0	0	0	0	0	0	0	0	0	0	0	0	0	0	0	0	0	0	0	0	0	0	0	0	0	0	0	0
Cluster64	C11	0	0	0	0	0	0	0	0	0	0	0	0	0	0	0	0.262743	0	0	0	0	0	0	0	0	0	0	0	0	0	0	0	0	0	0.125589	0.242849	0	0	0	0	0	0	0	0	0	0	0	0
Cluster65	C11	0	0	0	0	0	0	0	0	0	0	0	0	0	0	0	0.105097	0	0	0	0	0	0	0	0	0	0	0	0	0	0	0	0	0	0	0	0	0	0	0	0	0	0	0	0	0	0	0
Cluster364	C3	0	0	0	0	0	0	0	0	0	0	0	0	0	0	0	0.105097	0	0	0	0	0	0	0	0	0	0	0	0	0	0	0	0	0	0	0	0	0	0	0	0	0	0	0	0	0	0	0
Cluster16	C1	0	0	0	0	0	0	0	0	0	0	0	0	0	0	0	0.315292	0	0	0	0	0	0	0	0	0	0	0	0	0	0	0	0	0	0	0	0	0	0	0	0	0	0	0	0	0	0	0
Cluster379	C4	0	0	0	0	0	0	0	0	0	0	0	0	0	0	0	0.210194	0	0	0	0	0	0	0	0	0	0	0	0	0	0	0	0	0	0	0	0	0	0	0	0	0	0	0	0	0	0	0
Cluster159	C13	0	0	0	0	0	0	0	0	0	0	0	0	0	0	0	0.105097	0	0	0	0	0	0	0	0	0	0	0	0	0	0	0	0	0	0	0	0	0	0	0	0	0	0	0	0	0	0	0
Cluster175	C14	12.5786	0	0	0	0	0	0	0	0	0	0	0	0	0	0	0	0	0	0	0	0	0	0	0	0	0	0	0	0	0	0	0	0	0	0	0	0	0	0	0	0	0	0	0	0	0	0.277008
Cluster230	C14	13.2075	0	0	0	0	0	0	0	0	0	0	0	0	0	0	0	0	0	0	0	0	0	0	0	0	0	0	0	0	0	0	0	0	0	0	0	0	0	0	0	0	0	0	0	0	0	1.85991
Cluster396	C8	0	0	0	0	0	0	0	0	0	3.23983	0	0	0	0	0	0	0	0	0	0	0	0	0	0	0	0	0	0	0	0	0	0	0	0	0	0	0	0	0	0	0	0	0	0	0	0	0
Cluster177	C14	3.14465	0	0	0	0	0	0	0	0	0	0	0	0	0	0	0	0	0	0	0	0	0	0	0	0	0	0	0	0	0	0	0	0	0	0	0	0	0	0	0	0.269095	0	0	0	0	0	0.118718
Cluster204	C14	1.88679	0	0	0	0	0	0	0	0	0	0	0	0	0	0	0	0	0	0	0	0	0	0	0	0	0	0	0	0	0	0	0	0	0	0	0	0	0	0	0	0	0	0	0	0	0	3.91769
Cluster179	C14	3.14465	0	0	0	0	0	0	0	0	0	0	0	0	0	0	0	0	0	0	0	0	0	0	0	0	0	0	0	0	0	0	0	0	0	0	0	0	0	0	0	0	0	0	0	0	0	0
Cluster46	C11	1.88679	0	0	0	0	0	0	0	0.338983	0	0	0	0	0	0	0	0	0	0	0	0	0	0	0	0	0	0	0	0	0	0	0	0	0	0	0	0	0	0	0	0	0	0	0	0	0	0
Cluster180	C14	1.25786	0	0	0	0	0	0	0	0	0	0	0	0	0	0	0	0	0	0	0	0	0	0	0	0	0	0	0	0	0	0	0	0	0	0	0	0	0	0	0	0	0	0	0	0	0	0.316581
Cluster296	C15	1.88679	0	0	0	0	0	0	0	0	0	0	0	0	0	0	0	0	0	0	0	0	0	0	0	0	0	0	0	0	0	0	0	0	0	0	0	0	0	0	0	0	0	0	0	0	0	0
Cluster174	C14	5.03145	4.04087	0	0	0	0.372439	0	0	0	0	0	0	0	0	0	0	0	0	0.203602	0	0	0	0	2.91667	0	0	0	0	0	0	0	0	1.33001	0	0	0	0	0	35.8255	7.09583	11.5297	9.447	0	0	0	0	0.0791452
Cluster293	C15	0	0	0	0	0	0	0	0	0	0	0	0	0	0	0	0	49.5648	0	0	0	0	0	0	0	0	0	0	0	2.31452	0	0	0	0	0	0	0	0	0	0	0	0	0	0	0	0	0	0
Cluster208	C14	0	0	0	0	0	0	0	0	0	0	0	0	0	0	0	0	2.15054	0	0	0	0	0	0	0	0	0	0	0	0	0	0	0	0	0	0	0	0	0	0	0	0	0	0	0	0	0	0
Cluster209	C14	0	0	0	0	0	0	0	0	0	0	0	0	0	0	0	0	1.43369	0	0	0	0	0	0	0	0	0	0	0	0.22194	0	0	0	0	0	0	0	0	0	0	0	0	0	0	0	0	0	0
Cluster397	C8	0	1.30051	0	26.5144	0	0	0	3.67713	0	2.44962	0	0	0	0	0	0	0	0	0.0783085	22.3585	0	0	10.4031	0	0	0	0	0	0	0.831826	0	0	0	0	2.80626	0	0	3.1115	0	0	0	0	0	0.311526	0.459016	0.145033	0
Cluster66	C11	0	0	0	0	0	0	0	0	0	0	0	0	0	0	0	0	0.563236	0	0	0	0	0	0	0	0	0	0	0	0.126823	0	0	0	0	0	0	0	0	0	0	0	0	0	0	0	0	0	0
Cluster67	C11	0	0	0	0	0	0	0	0	0	0	0	0	0	0	0	0	0.102407	0	0	0	0	0	0	0	0	0	0	0	0	0	0	0	0	0	0	0	0	0	0	0	0	0	0	0	0	0	0
Cluster291	C15	0	0	0	0	0	0	0	0	0	0	0	0	0	0	0	0	0.102407	0	0	0	0	0	0	0	0	0	0	0	0	0	0	0	0	0	0	0	0	0	0	0	0	0	0	0	0	0	0
Cluster295	C15	0	0	0	0	0	0	0	0	0	0	0	0	0	0	0	0	0	99.7766	0	0	0	0	0	0	0	0	0	0	0	0	0	0	0	0	0	0	0	0	0	0	0	0	0	0	0	0	0
Cluster318	C2	0	0	0	0	0	0	0	0.44843	0	0	0	0	0	0	0	0	0	0	6.70321	0.753174	0	0	0.260078	0	0.202657	0	0	0	0	0	0.707214	0	0	0	2.1047	0	0	0	0	0	0	0	0	0.259605	0.983607	0.870196	0
Cluster319	C2	0	0	0	0	0	0	0	0	0	0	0	0	0	0	0	0	0	0	6.59358	0	0	0	0	0	0	0	0	0	0	0	2.07449	0	0	0	0.485699	0	0	0	0	0	0	0	0	0	0	0	0
Cluster320	C2	0	0	0	0	0	0	0	0	0	0	0	0	0	0	0	0	0	0	0.0626468	0	0	0	0	0	0	0	0	0	0	0	0	0	0	0	0	0	0	0	0	0	0	0	0	0	0	0	0
Cluster321	C2	0	0	0	0	0	0	0	0	0	0	0	0	0	0	0	0	0	0	0.0626468	0	0	0	0	0	0	0	0	0	0	0	0	0	0	0	0	0	0	0	0	0	0	0	0	0	0	0	0
Cluster322	C2	0	0	0	0	0	0	0	0	0	0	0	0	0	0	0	0	0	0	0.0939702	0	0	0	0	0	0	0.104239	0	0	0	0	0	0	0	0	0.134916	0	0	0	0	0	0	0	0	0	0	0	0
Cluster323	C2	0	0	0	0	0	0	0	0	0	0	0	0	0	0	0	0	0	0	0.328896	0	0	0	0	0	0	0	0	0	0	0	0	0	0	0	0	0	0	0	0	0	0	0	0	0	0	0	0
Cluster398	C8	0	0	0	60.1787	0	0	0	3.04933	0	1.06677	0.417661	0	0	0	0	0	0	0	0	12.2445	0	0	7.1088	0	0	0	0	0	0	0	0	0	0	0	0	0	0	0	0	0	0	0	0	0	0	0	0
Cluster324	C2	0	0	0	0	0	0	0	0	0	0	0	0	0	0	0	0	0	0	0.0783085	0	0	0	0	0	0	0	0	0	0	0	0	0	0	0	0	0	0	0	0	0	0	0	0	0	0	0	0
Cluster401	C8	0	1.53275	0	0.397219	0	0	0	0	0	0	0	0	0	0	0	0	0	0	0.125294	0.30127	0	0	1.38708	0	0	0	0	0	0	10.0904	0	0	0	0	2.05073	0	0	2.42005	0	0.292612	0.310495	4.37788	10.8749	14.3821	12.5574	4.85859	0
Cluster160	C13	0	0	0	0	0	0	0	0	0	0	0	0	0	0	0	0	0	0	0.0626468	0.150635	0	0	0	0	0	0	0	0	0	0	0	0	0	0	0.0539665	0	0	0	0	0	0.434693	0	0	0	0	0	0
Cluster365	C3	0	0	0	0	0	0	0	0	0	0	0	0	0	0	0	0	0	0	0.0939702	0	0	0	0	0	0	0	0	0	0	0	0	0.0366771	0	0	0	0	0	0	0	0	0	0	0	0	0.655738	1.59536	0
Cluster325	C2	0	0	0	0	0	0	0	0	0	0	0	0	0	0	0	0	0	0	0.54816	0	0	0	0	0	0	0	0	0	0	0	0	0	0	0	0	0	0	0	0	0	0	0	0	0	0	0	0
Cluster294	C14	0	59.5913	0	0	0	0	0	0	0	0	0	0	0	0	0	0	0	0	0.0469851	0	0	0	0	11.5278	0	0	0	1.73103	0	0	0	0	0	0	0	0	0	0	0	1.68252	4.59532	9.3318	0.245298	0	0	0	0
Cluster68	C11	0	0	0	0	0	0	0	0	0	0	0	0	0	0	0	0	0	0	0	12.7824	0	0	0	0	0	0	0	0	0	0	0	0	0	0	0	0	0	0	0	0	0	0	0	0	0	0	0
Cluster402	C8	0	0	0	0	0	0	0	2.69058	0	0	0	0	0	0	0	0	0	0	0	0.129116	0	0	0	0.416667	0.0450349	0	0	0	0	2.09765	0	0	0	0	2.18564	0.143438	0	4.06223	0	0	0	0.230415	0	0.363448	0.0983607	0	0
Cluster69	C11	0	2.36879	0	0	0	0	0	0	0	0	0	0	0	0	0	0	0	0	0	0.796213	0	0	0.693541	0	0.675524	0	0	0	0	0	0	0	0	0	8.7156	0	0	0.864304	0	1.3899	2.87725	2.53456	0	0.259605	0	0	1.78077
Cluster70	C11	0	0	0	0	0	0	0	0	5.28814	0	0	0	0	0	0	0	0	0	0	0.150635	0	0	0.303424	0	0	0	0	0	0	0	0	0	0	0	0.1619	0	0	0	0.124611	6.43745	2.50466	0.230415	0.408831	0	0	0.145033	4.11555
Cluster314	C2	0	2.46168	0	2.18471	4.29752	0	0	5.91928	0	3.99052	0.119332	0	0	0	0	0	0	0	38.1989	4.26081	0	0	15.4746	0	76.109	1.28562	0	16.5113	0.158529	53.7794	0.141443	0	0	0.0627943	10.8743	0	0	22.1694	0.249221	0	0	0	10.7931	27.1547	40.0984	51.9217	0
Cluster326	C2	0	0	0	0	0	0	0	0	0	0	0	0	0	0	0	0	0	0	0	0.0430385	0	0	0	0	0	0	0	0	0	0	0	0	0	0	0	0	0	0	0	0	0	0	0	0	0	0	0
Cluster161	C13	0	0	0	0	0	0	0	0	0	0	0	0	0	0	0	0	0	0	0	0.0430385	0	0	0	0	0	0	0	0	0	0	0	0	0	0	0	0	0	0	0	0	0	0	0	0	0	0	0
Cluster162	C13	0	0.185787	0	0	0	0	0	0	0	0	0	0	0	0	0	0	0	0	0	0.0430385	0	0	2.60078	0	0.0675524	0	0	0	0	0.108499	0	0	0	0.21978	0.350783	0.119531	0	1.38289	0	0	0.248396	0	0	0	0	0	0
Cluster403	C8	0	0	0	1.78749	0	0	0	0	0	0	0	0	0	0	0	0	0	0	0	0.494943	0	0	0.0866927	0	0	0	0	0	0	0	0	0	0	0	0	0	0	0	0	0	0	0	0	0	0.0655738	0.217549	0
Cluster71	C11	0	0	0	0	0	0	0	0	0.338983	0	0	0	0	0	0	0	0	0	0	0.0430385	0	0	0	0	0	0	0	0	0	0	0	0	0	0	0	0	0	0	0	0	0	0	0	0	0	0	12.1488
Cluster327	C2	0	0	0	0	0	0	0	0	0	0	0	0	0	0	0	0	0	0	0	0.344308	0	0	0	0	0	0	0	0	0	0	0	0	0	0	0	0	0	0	0	0	0	0	0	0	0	0	0
Cluster328	C2	0	0	0	0	0	0	0	0.269058	0	0	0	0	0	0	0	0	0	0	0	0.516462	0	0	0	0	0	0	0	0	0	0	0	0	0	0	0	0	0.395844	0	0	0	0	0	0	0	0	0	0
Cluster404	C8	0	0	0	0	0	0	0	0	0	0	0	0	0	0	0	0	0	0	0	0.0430385	0	0	0	0	0	0	0	0	0	0	0	0	0	0	0	0	0	0	0	0	0	0	0	0	0	0	0
Cluster405	C8	0	0	0	0	0	0	0	0	0	0	0	0	0	0	0	0	0	0	0	0.0430385	0	0	0	0	0	0	0	0	0	0	0	0	0	0	0	0	0	0	0	0	0	0	0	0	0	0	0
Cluster163	C13	0	0	0	0	0	0	0	0	0	0	0	0	0	0	0	0	0	0	0	0.0430385	0	0	0	0	0	0	0	0	0	0	0	0	0	0	0	0	0	0.0864304	0	0	0	0	0	0	0	0	0
Cluster315	C2	0	0	0	0.19861	0	0	0	0.627803	0	0.750691	0	0	0	0	0	0	0	0	1.98904	2.3456	0	0	0.260078	0	0.472866	0.729673	0	0	0	0.687161	0	0	0	0	0.242849	0	0	0	0	0	0	0	0	0	0.0983607	0	0
Cluster72	C11	0	0	0	0	0	0	0	0	0	0	0	0	0	0	0	0	0	0	0	0.086077	0	0	0	0	0	0	0	0	0	0	0	0	0	0.141287	0	0	0	0	0	0	0.289795	0	0	0	0	0	0
Cluster329	C2	0	0	0	0.794439	0	0	0	0.179372	0	0	0	0	0	0	0	0	0	0	0	0.0430385	0	0	0	0	0	0.0694927	0	0	0	0	0	0	0	0	0	0	0	0.216076	0	0	0	0	0	0	0	0	0
Cluster164	C13	0	0	0	0	0	0	0	0	0	0	0	0	0	0	0	0	0	0	0	0.0430385	0	0	0.0866927	0	0	0	0	0	0	0	0	0	0	0	0	0	0	17.3293	0	0	0	0	0	0	0	0.507614	0
Cluster73	C11	0	0.0928936	0	0	0	0	0	0	0	0	0	0	0	0	0	0	0	0	0	0.0430385	0	0	0	0	0	0	0	0	0	0	0	0	0	0	0	0	0	0	0	0	0	0	0	0	0	0	0
Cluster17	C1	0	0	0	0	3.96694	0	0	0	0	0	0	0	0	0	0	0	0	0	0	0	0.337306	0	0	0	0	1.4246	2.01639	0	0	0	4.38472	0	0	0	0	0	0	0	0	0	0	0	0	0	0	0	0
Cluster18	C1	0	0	0	0	0	0	0	0	0	0	0	0	0	0	0	0	0	0	0	0	0.179897	0	0	0	0	0	0	0	0	0	0	0	0	0	0	0	0	0	0	0	0	0	0	0	0	0	0
Cluster19	C1	0	0	0	0	0	0	0	0	0	0	0	0	0	0	0	0	0	0	0	0	0.179897	0	0	0	0	0.347464	0	0	0	0	0	0	0	0	0	0	0	0	0	0	0	0	0	0	0	0	0
Cluster134	C12	0	0	0	0	0	0	0	0	0	0	0	0	0	0	0	0	0	0	0	0	0.0449741	0	0	0	0	0	0	0	0	0	0	0	0	0	0	0	0	0	0	0	0	0	0	0	0	0	0
Cluster20	C1	0	0	0	0	0	0	0	0	0	0	0	0	0	0	0	0	0	0	0	0	0.0449741	0	0	0	0	0	0.0983607	0	0	0	0	0	0	0	0	0	0	0	0	0	0	0	0	0	0	0	0
Cluster21	C1	0	0	0	0	0	0	0	0	0	0	0	0	0	0	0	0	0	0	0	0	0.0449741	0	0	0	0	0	0	0	0	0	0	0	0	0	0	0	0	0	0	0	0	0	0	0	0	0	0
Cluster49	C11	0	0	0	0	0	0	0	0	0	0.474121	0	0	0	0	0	0	0	0	0	0	0	0	0	0	0	0	0	0	0	0	0	0	0	0	0	0	0	0	0	0	0	0	0	0	0	0	0
Cluster135	C12	0	0	0	0	0.495868	0	0	0	0	0	0	0	0	0	0	0	0	0	0	0	0.0449741	0	0	0	0	0	0.0327869	0	0	0	0	0	0	0	0	0	0.197922	0	0	0	0	0	0	0	0	0	0
Cluster22	C1	0	0	0	0	0	0	0	0	0	0	0	0	0	0	0	0	0	0	0	0	0.0449741	0	0	0	0	0	0	0	0	0	0	0	0	0	0	0	0	0	0	0	0	0	0	0	0	0	0
Cluster165	C13	0	0	0	0	0	0	0	0	0	0	0	0	0	0	0	0	0	0	0	0	0	0	0.130039	0	0	0	0	0	0	0	0	0	0	0	0	0	0	0	0	0	0	0	0	0	0	0	0
Cluster166	C13	0	0	0	0	0	0	0	0	0	0	0	0	0	0	0	0	0	0	0	0	0	0	0.130039	0	0	0	0	0	0	0	0	0	0	0	0	0	0	2.46327	0	0	0	0	0	0	0	0	0
Cluster406	C8	0	0	0	0	0	0	0	0	0	0	0	0	0	0	0	0	0	0	0	0	0	0	0.0866927	0	0	0	0	0	0	0	0	0	0	0	0	0	0	0	0	0	0	0	0	0	0	0	0
Cluster74	C11	0	0.418021	0	0	0	0	0.127226	0	0.338983	0	0	0	0	0	0	0	0	0	0	0	0	0	0.0866927	0	0	0	0	0	0	0	0	0	0.332502	1.19309	0	0	0	3.58686	0.124611	0.146306	0.393293	0.806452	0	0	0.0655738	0.290065	5.02572
Cluster407	C8	0	0	0	1.39027	0	0	0	0.44843	0	0	0	0	0	0	0	0	0	0	0	0	0	0	0.433463	0	0	0	0	0	0	0	0	0	0	0	0	0	0	0	0	0	0	0	0	0	0	0	0
Cluster330	C2	0	0	0	0	0	0	0	0	0	0	0	0	0	0	0	0	0	0	0	0	0	0	0.0866927	0	0	0	0	0	0	0	0	0	0	0	0	0	0	0	0	0	0	0	0	0	0	0	0
Cluster408	C8	0	0	0	0	0	0	0	0	0	0	0	0	0	0	0	0	0	0	0	0	0	0	0.0866927	0	0	0	0	0	0	0	0	0	0	0	0	0	0	0	0	0	0	0	0	0	0	0	0
Cluster331	C2	0	0	0	0	0	0	0	0	0	0	0	0	0	0	0	0	0	0	0	0	0	0	0.130039	0	0	0	0	0	0	0	0	0	0	0	0	0	0	0	0	0	0	0	0	0	0	0	0
Cluster394	C7	0	0	0	0	0	0	0	0	0	0.0790202	0	0	0	0	0	0	0	0	0	0	0	0	0	0	0	0	0	0	0	0	0	0	0	0	0	0	0	0	0	0	0	0	0	0	0	0	0
Cluster190	C14	0	0	0	0	0	0	0	0	0	0	0	0	0	0	0	0	0	0	0	0	0	0	0	3.19444	0	0	0	0	0	0	0	0	6.81629	0	0	0	0	0	0	0.219459	1.11778	1.84332	0	0	0	0	0
Cluster217	C14	0	0	0	0	0	0	0	0	0	0	0	0	0	0	0	0	0	0	0	0	0	0	0	3.47222	0	0	0	0	0	0	0	0	0.166251	0	0	0	0	0	0.249221	5.26701	0.538191	0	0	0	0	0	0
Cluster221	C14	0	0	0	0	0	0	0	0	0	0	0	0	0	0	0	0	0	0	0	0	0	0	0	10.8333	0	0	0	0	0	0	0	0	0	0.21978	0	0.143438	0	0	0	0.146306	0.662389	1.38249	0	0	0	0	0
Cluster243	C14	0	0	0	0	0	0	0	0	0	0	0	0	0	0	0	0	0	0	0	0	0	0	0	8.75	0	0	0	0	0	0	0	0	0	1.146	0	0.0956251	0	0	0	0	0	1.95853	0	0	0	0	0.15829
Cluster219	C14	0	0	0	0	0	0	0	0	0	0	0	0	0	0	0	0	0	0	0	0	0	0	0	3.19444	0	0	0	0	0	0	0	0	0.166251	0	0	0.478126	0	0	0	0	0	0	0	0	0	0	0
Cluster220	C14	0	0	0	0	0	0	0	0	0	0	0	0	0	0	0	0	0	0	0	0	0	0	0	0.972222	0	0	0	0	0	0	0	0	0	0	0	0	0	0	0	0	0.0620989	0	0	0	0	0	0
Cluster215	C14	0	3.15838	0	0	0	0	0	0	0	0	0	0	0	0	0	0	0	0	0	0	0	0	0	1.66667	0	0	0	0	0	0	0	0	0	0.313972	0	0.239063	0	0	0	0	0	2.18894	0.981194	1.14226	0	0	0
Cluster222	C14	0	0	0	0	0	0	0	0	0	0	0	0	0	0	0	0	0	0	0	0	0	0	0	0.277778	0	0	0	0	0	0	0	0	0	0	0	0	0	0	0	0.292612	0.620989	0	0	0	0	0	0
Cluster271	C14	0	0	0	0	0	0	0	0	0	0	0	0	0	0	0	0	0	0	0	0	0	0	0	0.833333	0	0	0	0	0	0	0	0	0	0	0	0	0	0	0	1.3899	0.827986	0	0	0	0	0	0
Cluster75	C11	0	0.13934	0	0	0	0	0	0	0	0	0	0	0	0	0	0	0	0	0	0	0	0	0	0.277778	3.55776	0	0	0	0	0	0	0	73.8986	44.7567	7.4204	0.119531	0	0	0	0	0.331194	0.230415	0	0	0	0	0.0791452
Cluster50	C11	33.3333	12.4013	0	0	0	0	0.127226	0.807175	0.949153	0.750691	0	0	0	0	0	0.36784	0	0	0	10.3723	0	0	1.30039	7.63889	6.80027	0	0	0	0	0.325497	0	0	2.82627	31.6954	10.4425	25.9622	0	9.76664	0	64.8135	54.9162	38.1336	34.26	16.3032	2.85246	1.52284	61.2584
Cluster224	C14	0	0	0	0	0	0	0	0	0	0	0	0	0	0	0	0	0	0	0	0	0	0	0	0.277778	0	0	0	0	0	0	0	0	0	0	0	0	0	0	0	0	0	0	0	0	0	0	0
Cluster225	C14	0	0	0	0	0	0	0	0	0	0	0	0	0	0	0	0	0	0	0	0	0	0	0	0.277778	0	0	0	0	0	0	0	0	0	0	0	0	0	0	0	0	0	0	0	0	0	0	0
Cluster226	C14	0	0	0	0	0	0	0	0	0	0	0	0	0	0	0	0	0	0	0	0	0	0	0	0.277778	0	0	0	0	0	0	0	0	0	0	0	0	0	0	0	0	0.124198	0	0	0	0	0	0
Cluster227	C14	0	0	0	0	0	0	0	0	0	0	0	0	0	0	0	0	0	0	0	0	0	0	0	0	0.0675524	0	0	0	0	0	0	0	0	0	0	0	0	0	0	0	0	0	0	0	0	0	0
Cluster332	C2	0	0	0	0	0	0	0	0	0	0	0	0	0	0	0	0	0	0	0	0	0	0	0	0	0.495384	0	0	0	0	0.144665	0	0	0	0	0.0539665	0	0	0	0	0	0	0	0	0	0	0	0
Cluster228	C14	0	0	0	0	0	0	0	0	0	0	0	0	0	0	0	0	0	0	0	0	0	0	0	0	0.112587	0	0	0	0	0	0	0	0	0	0	0	0	0	0	0	0	0.230415	0.327065	0.103842	0	0	0
Cluster333	C2	0	0	0	0	0	0	0	0	0	0	0	0	0	0	0	0	0	0	0	0	0	0	0	0	0.0450349	0	0	0	0	0.0723327	0	0	0	0	0.0539665	0	0	0.302506	0	0	0	0	0	0.103842	0.0655738	0	0
Cluster334	C2	0	0	0	0	0	0	0	0	0	0	0	0	0	0	0	0	0	0	0	0	0	0	0	0	0.0900698	0	0	0	0	0	0	0	0	0	0	0	0	0	0	0	0	0	0	0	0	0	0
Cluster23	C1	0	0	0	0	0	0	0	0	0	0	0	0	0	0	0	0	0	0	0	0	0	0	0	0	0	0.104239	0	0	0	0	0	0	0	0	0	0	0	0	0	0	0	0	0	0	0	0	0
Cluster335	C2	0	0	0	0	0	0	0	0	0	0	0	0	0	0	0	0	0	0	0	0	0	0	0	0	0	0.0694927	0	0	0	0	0	0	0	0	0	0	0	0	0	0	0	0	0	0	0	0	0
Cluster399	C8	0	0	0	0	0	0	0	0	0	0.987752	0	0	0	0	0	0	0	0	0	0	0	0	0	0	0	0	0	0	0	0	0	0	0	0	0	0	0	0	0	0	0	0	0	0	0	0	0
Cluster24	C1	0	0	0	0	0	0	0	0	0	0	0	0	0	0	0	0	0	0	0	0	0	0	0	0	0	0.0694927	0	0	0	0	0	0	0	0	0	0	0	0	0	0	0	0	0	0	0	0	0
Cluster392	C10	0	0	0	0	0	0	0	0.269058	0	0	0	0	0	0	0	0	0	0	0	0	0	0	0	0	0	0.0694927	0	0	0	0	0	0	0	0	1.2952	0	0	0	0	0	0	0	0	0	0	0	0
Cluster25	C1	0	0	0	0	0	0	0	0	0	0	0	0	0	0	0	0	0	0	0	0	0	0	0	0	0	0	0.934426	0	0	0	0	0	0	0	0	0	0	0	0	0	0	0	0	0	0	0	0
Cluster26	C1	0	0	0	0	0	0	0	0	0	0	0	0	0	0	0	0	0	0	0	0	0	0	0	0	0	0	0.0327869	0	0	0	0	0	0	0	0	0	0	0	0	0	0	0	0	0	0	0	0
Cluster27	C1	0	0	0	0	1.81818	0	0	0.179372	0	0	0	0	0	0	0	0	0	0	0	0	0	0	0	0	0	0	1.57377	0	0	0	1.65017	0	0	0	0	0	0	0.216076	0	0	0	0	0	0	0	0	0
Cluster415	C9	0	0	0	0	0	0	0	0	0	0	0	0	0	0	0	0	0	0	0	0	0	0	0	0	0	0	0.47541	0	0	0	0	0	0	0	0	0	0	0	0	0	0	0	0	0	0	0	0
Cluster28	C1	0	0	0	0	0	0	0	0	0	0	0	0	0	0	0	0	0	0	0	0	0	0	0	0	0	0	0.0327869	0	0	0	0	0	0	0	0	0	0	0	0	0	0	0	0	0	0	0	0
Cluster29	C1	0	0	0	0	0	0	0	0	0	0	0	0	0	0	0	0	0	0	0	0	0	0	0	0	0	0	0.0491803	0	0	0	0	0	0	0	0	0	0.148441	0	0	0	0	0	0	0	0	0	0
Cluster30	C1	0	0	0	0	5.95041	0	0	0	0	0	0	0	0	0	0	0	0	0	0	0	0	0	0	0	0	0	0.672131	0	0	0	1.55587	0	0	0	0	0	0	0	0	0	0	0	0	0	0	0	0
Cluster416	C9	0	0	0	0	0	0	0	0	0	0	0	0	0	0	0	0	0	0	0	0	0	0	0	0	0	0	0.0491803	0	0	0	0	0	0	0	0	0	0	0	0	0	0	0	0	0	0	0	0
Cluster51	C11	0	0	0	0	0	0	0	0	0	2.29158	0	0	0	0	0	0	0	0	0	0	0	0	0	0	0	0	0	0	0	0	0	0	0	0	0	0	0	0	0	0	0	0	0	0	0	0	0
Cluster44	C11	0	0	2.66667	0	0	0	0	0	0	0	0	91.1251	0	0	0	31.6868	1.28008	0	0	0	0	0	0	5.41667	0.112587	0	0	0	0	0	0	0.825234	0.997506	13.7834	1.51106	0	0	0	0	0	0	0	0	0	0	0	0
Cluster136	C12	0	0	0	0	0	0	0	0	0	0	0	0	0	0	0	0	0	0	0	0	0	0	0	0	0	0	0.0491803	0	0	0	0	0	0	0	0	0	0	0	0	0	0	0	0	0	0	0	0
Cluster137	C12	0	0	0	0	0	0	0	0	0	0	0	0	0	0	0	0	0	0	0	0	0	0	0	0	0	0	0.0491803	0	0	0	0	0	0	0	0	0	0	0	0	0	0	0	0	0	0	0	0
Cluster336	C2	0	0	0	0	0	0	0	0	0	0	0	0	0	0	0	0	0	0	0	0	0	0	0	0	0	0	0.0327869	0	0	0	0	0	0	0	0	0	0	0	0	0	0	0	0	0	0	0	0
Cluster31	C1	0	0	0	0	0	0	0	0	0	0	0	0	0	0	0	0	0	0	0	0	0	0	0	0	0	0	0.196721	0	0	0	0.18859	0	0	0	0	0	2.07818	0	0	0	0	0	0	0	0	0	0
Cluster138	C12	0	0	0	0	0	3.72439	0.254453	0	0	0	0	0	0	0	0	0	0	0	0	0	0	0	0	0	0	0	0.0327869	0	0	0	0	0	0	0	0	0	0	0	0	0	0	0	0	0	0	0	0
Cluster32	C1	0	0	0	0	0	0	0	0	0	0	0	0	0	0	0	0	0	0	0	0	0	0	0	0	0	0	0.0327869	0	0	0	0	0	0	0	0	0	0	0	0	0	0	0	0	0	0	0	0
Cluster337	C2	0	0	0	0	0	0	0	0	0	0	0	0	0	0	0	0	0	0	0	0	0	0	0	0	0	0	0.0327869	0	0	0	0	0	0	0	0	0	0	0	0	0	0	0	0	0	0	0	0
Cluster338	C2	0	0	0	0	5.12397	0	0	2.06278	0	0	0	0	0	0	0	0	0	0	0	0	0	0	0	0	0	0	0	0.266312	0	0	0.895804	0	0	0	0	0	0	0	0	0	0	0	0	0	0	0	0
Cluster210	C14	0	0	0	0	0	0	0	0	0	0	0	0	0	0	0	0	0	0	0	0	0	0	0	0	0	0	0	0	14.6164	0	0	6.60187	0	0	0	0	0	0	0	0	0	0	0	0	0	0	0
Cluster76	C11	0	0	0	0	0	0	0	0	0	0	0	0	0	0	0	0	0	0	0	0	0	0	0	0	0	0	0	0	0.887762	0	0	0	0	0	0	0	0	0	0	0	0	0	0	0	0	0	0
Cluster388	C6	0	0	0	0	0	0	0	0	0	1.26432	0	0	0	0	0	0	0	0	0	0	0	0	0	0	0	0	0	0	0	0	0	0	0	0	0	0	0	0	0	0	0	0	0	0	0	0	0
Cluster211	C14	0	0.232234	0	0	0	0	0	0	0	0	0	0	0	0	0	0	0	0	0	0	0	0	0	0	0	0	0	0	0	0	0	0	0	0	0	0	0	0	0	0	0.227696	0	0	0	0	0	0
Cluster263	C14	0	2.13655	0	0	0	0	0	0	0	0	0	0	0	0	0	0	0	0	0	0	0	0	0	0	0	0	0	0	0	0	0	0	0	0.0313972	0	0	0	0	0	0	0	0	0	0.103842	0	0	0
Cluster213	C14	0	0.0928936	0	0	0	0	0	0	0	0	0	0	0	0	0	0	0	0	0	0	0	0	0	0	0	0	0	0	0	0	0	0	0	0	0	0	0	0	0	0	0	0	0	0	0	0	0
Cluster214	C14	0	0.13934	0	0	0	0	0	0	0	0	0	0	0	0	0	0	0	0	0	0	0	0	0	0	0	0	0	0	0	0	0	0	0	0	0	0	0	0	0	0	0	0	0	0	0	0	0
Cluster409	C8	0	0	0	0	0	0	0	0	0	0	0	0	0	0	0	0	0	0	0	0	0	0	0	0	0	0	0	0	0	0.0723327	0	0	0	0	0	0	0	0	0	0	0	0	0	0	0	0	0
Cluster33	C1	0	0	0	0	0	0	0	0	0	0	0	0	0	0	0	0	0	0	0	0	0	0	0	0	0	0	0	0	0	0	0.18859	0	0	0	0	0	0	0	0	0	0	0	0	0	0	0	0
Cluster139	C12	0	0	0	0	0	0	0.254453	0	0	0	0	0	0	0	0	0	0	0	0	0	0	0	0	0	0	0	0	0	0	0	0.282885	0	0	0	0	0	0.0989609	0	0	0	0	0	0	0	0	0	0
Cluster366	C3	0	0	0	0	0	0	0	0	0	0	0	0	0	0	0	0	0	0	0	0	0	0	0	0	0	0	0	0	0	0	0.141443	0	0	0	0	0	0.148441	0	0	0	0	0	0	0	0	0	0
Cluster140	C12	0	0	0	0	0	0	0	0	0	0	0	0	0	0	0	0	0	0	0	0	0	0	0	0	0	0	0	0	0	0	0.0942951	0	0	0	0	0	0	0	0	0	0	0	0	0	0	0	0
Cluster312	C19	0	0	0	0	0	0	0	0.179372	0	0	0	0	0	0	0	0	0	0	0	0	0	0	0	0	0	0	0	0	0	0	0.0942951	0	0	0	0	0	0	0	0	0	0	0	0	0	0	0	0
Cluster389	C6	0	0	0	0	0	0	0	0	0	0.0790202	0	0	0	0	0	0	0	0	0	0	0	0	0	0	0	0	0	0	0	0	0	0	0	0	0	0	0	0	0	0	0	0	0	0	0	0	0
Cluster339	C2	0	0	0	0	0	0	0	0	0	0	0	0	0	0	0	0	0	0	0	0	0	0	0	0	0	0	0	0	0	0	0.471476	0	0	0	0	0	0	0	0	0	0	0	0	0	0.229508	0	0
Cluster34	C1	0	0	0	0	6.44628	0	0	7.89238	0	0	0	0	0	0	0	0	0	0	0	0	0	0	0	0	0	0	0	0	0	0	0.660066	0	0	0	0	0	0.643246	0	0	0	0	0	0	0	0.0655738	0	0
Cluster340	C2	0	0	0	0	0	0	0	0	0	0	0	0	0	0	0	0	0	0	0	0	0	0	0	0	0	0	0	0	0	0	0.18859	0	0	0	0.134916	0	0	0	0	0	0	0	0	0	0	0	0
Cluster367	C3	0	0	0	0	0	0	0	0	0	0	0	0	0	0	0	0	0	0	0	0	0	0	0	0	0	0	0	0	0	0	0.282885	0	0	0	0	0	0	0	0	0	0	0	0	0	0	0	0
Cluster77	C11	0	0	0	0	0	0	0	0	0	0	0	0	0	0	0	0	0	0	0	0	0	0	0	0	0	0	0	0	0	0	0	0.605171	0	0	0	0	0	0	0	0	0	0	0	0	0	0	0
Cluster187	C14	0	0	0	0	0	0	0	0	0	0	0	0	0	0	0	0	0	0	0	0	0	0	0	0	0	0	0	0	0	0	0	1.24702	0.249377	0	0	0	0	0	0	0	0	0	0	0	0	0	0
Cluster231	C14	0	0	0	0	0	0	0	0	0	0	0	0	0	0	0	0	0	0	0	0	0	0	0	0	0	0	0	0	0	0	0	0.0366771	0	0	0	0	0	0	0	0	0	0	0	0	0	0	0
Cluster232	C14	0	0	0	0	0	0	0	0	0	0	0	0	0	0	0	0	0	0	0	0	0	0	0	0	0	0	0	0	0	0	0	0.0366771	0	0	0	0	0	0	0	0	0	0	0	0	0	0	0
Cluster233	C14	0	0	0	0	0	0	0	0	0	0	0	0	0	0	0	0	0	0	0	0	0	0	0	0	0	0	0	0	0	0	0	0	0.415628	0	0	0	0	0	0	0	0	0	0	0	0	0	0
Cluster234	C14	0	0	0	0	0	0	0	0	0	0	0	0	0	0	0	0	0	0	0	0	0	0	0	0	0	0	0	0	0	0	0	0	0.332502	0	0	0	0	0	0	1.53621	0.351894	0	0	0	0	0	0
Cluster52	C11	0	0.325128	0	0	0	0	0	0.179372	0.474576	0.553141	0	0	0	0	0	0	0	0	0	0.172154	0	0	0.0866927	0	0.0450349	0	0	0	0	0	0	0	0	0	0	0	0	0	0	0	0	0	0	0	0	0	0.15829
Cluster78	C11	0	0	0	0	0	0	0	0	0	0	0	0	0	0	0	0	0	0	0	0	0	0	0	0	0	0	0	0	0	0	0	0	0	0.784929	0	0.0717189	0	0	0	0	0	0	0	0	0	0	0.356154
Cluster79	C11	0	0	0	0	0	0	0	0	0	0	0	0	0	0	0	0	0	0	0	0	0	0	0	0	0	0	0	0	0	0	0	0	0	0.125589	0	0.215157	0	0	0	0.804682	0.144898	0	0	0	0	0	0
Cluster80	C11	0	0	0	0	0	0.372439	0	0	0.20339	0	0	0	0	0	0	0	0	0	0	0	0	0	0	0	0	0	0	0	0	0	0	0	0	2.07221	0.269833	0.502032	0	0.432152	0	0.292612	0.393293	0	0	0	0.0655738	0	0.277008
Cluster386	C5	0	0	0	0	0	0	0	0	0	0	0	0	0	0	0	0	0	0	0	0	0	0	0	0	0	0	0	0	0	0	0	0	0	0.0313972	0	0	0	0	0	0	0	0	0	0	0	0	0
Cluster235	C14	0	0	0	0	0	0	0	0	0	0	0	0	0	0	0	0	0	0	0	0	0	0	0	0	0	0	0	0	0	0	0	0	0	0.0313972	0	0	0	0	0	0	0	0	0	0	0	0	0
Cluster81	C11	0	0	0	0	0	0	0	0	0	0	0	0	0	0	0	0	0	0	0	0	0	0	0	0	0	0	0	0	0	0	0	0	0	0.0313972	0	0	0	0	0	0	0	0	0	0	0	0	0
Cluster82	C11	0	0	0	0	0	0	0	0	0	0	0	0	0	0	0	0	0	0	0	0	0	0	0	0	0	0	0	0	0	0	0	0	0	0.0313972	0	0	0	0	0	0	0	0	0	0	0	0	0
Cluster341	C2	0	0	0	0	0	0	0	0	0	0	0	0	0	0	0	0	0	0	0	0	0	0	0	0	0	0	0	0	0	0	0	0	0	0	8.98543	0	0	0	0	0	0	0	4.08831	2.59605	1.01639	0.942712	0
Cluster342	C2	0	0	0	0	0	0	0	0	0	0	0	0	0	0	0	0	0	0	0	0	0	0	0	0	0	0	0	0	0	0	0	0	0	0	0.539665	0	0	0	0	0	0	0	0	0	0	0	0
Cluster343	C2	0	0	0	0	0	0	0	0	0	0	0	0	0	0	0	0	0	0	0	0	0	0	0	0	0	0	0	0	0	0	0	0	0	0	8.17593	0	0	0	0	0	0	0	0	0	0	0.290065	0
Cluster400	C8	0	0	0	0	0	0	0	0	0	0.0790202	0	0	0	0	0	0	0	0	0	0	0	0	0	0	0	0	0	0	0	0	0	0	0	0	0	0	0	0	0	0	0	0	0	0	0	0	0
Cluster344	C2	0	0	0	0.19861	0	0	0	0.179372	0	0	0	0	0	0	0	0	0	0	0	0	0	0	0	0	0	0	0	0	0	0	0	0	0	0	0.809498	0	0	0	0	0	0	0	0	0	0	0	0
Cluster345	C2	0	0	0	0	0	0	0	0	0	0	0	0	0	0	0	0	0	0	0	0	0	0	0	0	0	0	0	0	0	0	0	0	0	0	0.188883	0	0	0	0	0	0	0	0	0	0	0	0
Cluster346	C2	0	0	0	0	0	0	0	0	0	0	0	0	0	0	0	0	0	0	0	0	0	0	0	0	0	0	0	0	0	0	0	0	0	0	2.94118	0	0	0	0	0	0	0	0	0	0	0.145033	0
Cluster347	C2	0	0	0	0	0	0	0	0	0	0	0	0	0	0	0	0	0	0	0	0	0	0	0	0	0	0	0	0	0	0	0	0	0	0	0.0539665	0	0	0	0	0	0	0	0	0	0	0	0
Cluster348	C2	0	0	0	0	0	0	0	0	0	0	0	0	0	0	0	0	0	0	0	0	0	0	0	0	0	0	0	0	0	0	0	0	0	0	1.21425	0	0	0	0	0	0	0	0	0	0	0	0
Cluster167	C13	0	0	0	0	0	0	0	0	0	0	0	0	0	0	0	0	0	0	0	0	0	0	0	0	0	0	0	0	0	0	0	0	0	0	0.107933	0	0	0.907519	0	0	0	0	0	0	0	0.652647	0
Cluster349	C2	0	0	0	0	0	0	0	0	0	0	0	0	0	0	0	0	0	0	0	0	0	0	0	0	0	0	0	0	0	0	0	0	0	0	0.0809498	0	0	0	0	0	0	0	0	0	0	0	0
Cluster236	C14	0	0	0	0	0	0	0	0	0	0	0	0	0	0	0	0	0	0	0	0	0	0	0	0	0	0	0	0	0	0	0	0	0	0	0.107933	0.334688	0	0	0	0	0	0	0	0	0	0	0
Cluster83	C11	0	0	0	0	0	0	0	0	0	0	0	0	0	0	0	0	0	0	0	0	0	0	0	0	0	0	0	0	0	0	0	0	0	0	0.0539665	0	0	0	0	0	0	0	0	0	0	0	0
Cluster350	C2	0	0	0	0	0	0	0	0	0	0	0	0	0	0	0	0	0	0	0	0	0	0	0	0	0	0	0	0	0	0	0	0	0	0	0.0809498	0	0	0	0	0	0	0	0	0	0	0	0
Cluster53	C11	13.8365	0	0	0	0	0	0	0	0	0.15804	0	0.209644	0	0	0	0	0	0	0	0.0430385	0	0	0.390117	0	0	0	0	0	0	0	0	0	0	0	0	0	0	0	0	0	0	0	0	0	0	0	0.75188
Cluster202	C14	0	0	0	0	0	0	0	0	0	0	0	0	0	0	0	0	0	0	0	0	0	0	0	0	0	0	0	0	0	0	0	0	0	0	0	10.8295	0	0	0	0	0	0	0	0	0	0	0
Cluster218	C14	0	0	0	0	0	0	0	0	0	0	0	0	0	0	0	0	0	0	0	0	0	0	0	0	0	0	0	0	0	0	0	0	0	0	0	3.34688	0	0	0	0	0	0	0	0	0	0	0
Cluster275	C14	0	0	0	0	0	0	0	0	0	0	0	0	0	0	0	0	0	0	0	0	0	0	0	0	0	0	0	0	0	0	0	0	0	0	0	2.70141	0	0	0	0	0	0	0	0	0	0	0
Cluster238	C14	0	0	0	0	0	0	0	0	0	0	0	0	0	0	0	0	0	0	0	0	0	0	0	0	0	0	0	0	0	0	0	0	0	0	0	2.6775	0	0	0	0	0	0	0	0	0	0	0
Cluster240	C14	0	0	0	0	0	0	0	0	0	0	0	0	0	0	0	0	0	0	0	0	0	0	0	0	0	0	0	0	0	0	0	0	0	0	0	0.860626	0	0	0	0	0	0	0	0	0	0	0
Cluster241	C14	0	0	0	0	0	0	0	0	0	0	0	0	0	0	0	0	0	0	0	0	0	0	0	0	0	0	0	0	0	0	0	0	0	0	0	0.143438	0	0	0	0	0	0	0	0	0	0	0
Cluster242	C14	0	0	0	0	0	0	0	0	0	0	0	0	0	0	0	0	0	0	0	0	0	0	0	0	0	0	0	0	0	0	0	0	0	0	0	0.119531	0	0	0	0	0	0	0	0	0	0	0
Cluster189	C14	0	0	0	0	0	0	0	0	0	0	0	0	0	0	0	0	0	0	0	0	0	0	0	0	0	0	0	0	0	0	0	0	0	0	0	3.99235	0	0	0	0	0	0	0	0	0	0	0
Cluster292	C15	0	0	0	0	0	0	0	0	0	0	0	0	0	0	0	0	0	0	0	0	0	0	0	0	0	0	0	0	0	0	0	0	0	0	0	0.0717189	0	0	0	0	0	0	0	0	0	0	0
Cluster244	C14	0	0	0	0	0	0	0	0	0	0	0	0	0	0	0	0	0	0	0	0	0	0	0	0	0	0	0	0	0	0	0	0	0	0	0	0.788907	0	0	0	0	0	0	0	0	0	0	0
Cluster43	C10	0	0	0	0	0	0	0	1.52466	0	0.15804	0	0	0	0	0	0	0	0	0	0	0	0	0	0	0	0	0	0	0	0	0	0	0	0	0	0	0	0	0	0	0	0	0	0	1.40984	0.435098	0
Cluster245	C14	0	0	0	0	0	0	0	0	0	0	0	0	0	0	0	0	0	0	0	0	0	0	0	0	0	0	0	0	0	0	0	0	0	0	0	0.860626	0	0	0	0	0	0	0	0	0	0	0
Cluster223	C14	0	0	0	0	0	0	0	0	0	0	0	0	0	0	0	0	0	0	0	0	0	0	0	0	0	0	0	0	0	0	0	0	0	0	0	1.48219	0	0	0	0	0	0	0	0	0	0	0
Cluster247	C14	0	0	0	0	0	0	0	0	0	0	0	0	0	0	0	0	0	0	0	0	0	0	0	0	0	0	0	0	0	0	0	0	0	0	0	0.19125	0	0	0	0	0	0	0	0	0	0	0
Cluster248	C14	0	0	0	0	0	0	0	0	0	0	0	0	0	0	0	0	0	0	0	0	0	0	0	0	0	0	0	0	0	0	0	0	0	0	0	0.0478126	0	0	0	0	0	0	0	0	0	0	0
Cluster249	C14	0	0	0	0	0	0	0	0	0	0	0	0	0	0	0	0	0	0	0	0	0	0	0	0	0	0	0	0	0	0	0	0	0	0	0	0.143438	0	0	0	0	0	0	0	0	0	0	0
Cluster250	C14	0	0	0	0	0	0	0	0	0	0	0	0	0	0	0	0	0	0	0	0	0	0	0	0	0	0	0	0	0	0	0	0	0	0	0	0.573751	0	0	0	0	0	0	0	0	0	0	0
Cluster184	C14	0	0	0	0	0	0	0	0	0	0	0	0	0	0	0	0	0	0	0	0	0	0	0	0	0	0	0	0	0	0	0	0	0	0	0	2.03203	0	0	0	0	0	0	0	0	0	0	0
Cluster183	C14	0	0	0	0	0	0	0	0	0	0	0	0	0	0	0	0	0	0	0	0	0	0	0	0	0	0	0	0	0	0	0	0	0	0	0	10.5666	0	0	0	0	0	0	0	0	0	0	0
Cluster253	C14	0	0	0	0	0	0	0	0	0	0	0	0	0	0	0	0	0	0	0	0	0	0	0	0	0	0	0	0	0	0	0	0	0	0	0	0.0956251	0	0	0	0	0	0	0	0	0	0	0
Cluster254	C14	0	0	0	0	0	0	0	0	0	0	0	0	0	0	0	0	0	0	0	0	0	0	0	0	0	0	0	0	0	0	0	0	0	0	0	0.19125	0	0	0	0	0	0	0	0	0	0	0
Cluster390	C6	0	0	0	0	0	0	0	0	0	0.0790202	0	0	0	0	0	0	0	0	0	0	0	0	0	0	0	0	0	0	0	0	0	0	0	0	0	0	0	0	0	0	0	0	0	0	0	0	0
Cluster255	C14	0	0	0	0	0	0	0	0	0	0	0	0	0	0	0	0	0	0	0	0	0	0	0	0	0	0	0	0	0	0	0	0	0	0	0	0.0478126	0	0	0	0	0	0	0	0	0	0	0
Cluster256	C14	0	0	0	0	0	0	0	0	0	0	0	0	0	0	0	0	0	0	0	0	0	0	0	0	0	0	0	0	0	0	0	0	0	0	0	0.0478126	0	0	0	0	0	0	0	0	0	0	0
Cluster257	C14	0	0	0	0	0	0	0	0	0	0	0	0	0	0	0	0	0	0	0	0	0	0	0	0	0	0	0	0	0	0	0	0	0	0	0	0.0478126	0	0	0	0	0	0	0	0	0	0	0
Cluster237	C14	0	0	0	0	0	0	0	0	0	0	0	0	0	0	0	0	0	0	0	0	0	0	0	0	0	0	0	0	0	0	0	0	0	0	0	6.00048	0	0	0	0	0	0	0	0	0	0	0
Cluster259	C14	0	0	0	0	0	0	0	0	0	0	0	0	0	0	0	0	0	0	0	0	0	0	0	0	0	0	0	0	0	0	0	0	0	0	0	0.143438	0	0	0	0	0	0	0	0	0	0	0
Cluster260	C14	0	0	0	0	0	0	0	0	0	0	0	0	0	0	0	0	0	0	0	0	0	0	0	0	0	0	0	0	0	0	0	0	0	0	0	0.0478126	0	0	0	0	0	0	0	0	0	0	0
Cluster261	C14	0	0	0	0	0	0	0	0	0	0	0	0	0	0	0	0	0	0	0	0	0	0	0	0	0	0	0	0	0	0	0	0	0	0	0	0.0478126	0	0	0	0	0	0	0	0	0	0	0
Cluster262	C14	0	0	0	0	0	0	0	0	0	0	0	0	0	0	0	0	0	0	0	0	0	0	0	0	0	0	0	0	0	0	0	0	0	0	0	0.167344	0	0	0	0	0	0	0	0	0	0	0
Cluster417	C9	0	0	0	0	0	0	0	0	0	0	0	0	0	0	0	0	0	0	0	0	0	0	0	0	0	0	0	0	0	0	0	0	0	0	0	0	1.23701	0	0	0	0	0	0	0	0	0	0
Cluster141	C12	0	0	0	0.19861	3.80165	81.378	20.2926	0	0	0	0	0	0	0	0	0	0	0	0	0	0	0	0	0	0	0	0	0	0	0	0	0	0	0	0	0	4.99753	0	0	0	0	0	0	0	0	0	0
Cluster54	C11	0	0	0	0	0	0	0	0	0	0.0790202	0	0	0	0	0	0	0	0	0	0	0	0	0	0	0	0	0	0	0	0	0	0	0	0	0	0	0	0	0	0	0	0	0	0	0	0	0
Cluster35	C1	0	0	0	0	0	0	0.254453	0	0	0	0	0	0	0	0	0	0	0	0	0	0	0	0	0	0	0	0	0	0	0	0	0	0	0	0	0	1.18753	0	0	0	0	0	0	0	0	0	0
Cluster418	C9	0	0	0	0	0	0	0	0	0	0	0	0	0	0	0	0	0	0	0	0	0	0	0	0	0	0	0	0	0	0	0	0	0	0	0	0	0.247402	0	0	0	0	0	0	0	0	0	0
Cluster307	C17	0	0	0	0	0	0	0	0	0	0	0	0	0	0	0	0	0	0	0	0	0	0	0	0	0	0	0	0	0	0	0	0	0	0	0	0	0.940129	0	0	0	0	0	0	0	0	0	0
Cluster380	C4	0	0	0	0	0	0	0	0	0	0	0	0	0	0	0	0	0	0	0	0	0	0	0	0	0	0	0	0	0	0	0	0	0	0	0	0	0.0989609	0	0	0	0	0	0	0	0	0	0
Cluster36	C1	0	0	0	0	0	0	0	3.40807	0	0	0	0	0	0	0	0	0	0	0	0	0	0	0	0	0	0	0	0	0	0	0	0	0	0	0	0	5.88817	0	0	0	0	0	0	0	0	0	0
Cluster142	C12	0	0	0	0	0	0	0	0	0	0	0	0	0	0	0	0	0	0	0	0	0	0	0	0	0	0	0	0	0	0	0	0	0	0	0	0	0.197922	0	0	0	0	0	0	0	0	0	0
Cluster143	C12	0	0	0	0	0	0	0	0	0	0	0	0	0	0	0	0	0	0	0	0	0	0	0	0	0	0	0	0	0	0	0	0	0	0	0	0	1.33597	0	0	0	0	0	0	0	0	0	0
Cluster419	C9	0	0	0	0	0	0	0.254453	0	0	0	0	0	0	0	0	0	0	0	0	0	0	0	0	0	0	0	0	0	0	0	0	0	0	0	0	0	1.23701	0	0	0	0	0	0	0	0	0	0
Cluster381	C4	0	0	0	0	0	0	0	0	0	0	0	0	0	0	0	0	0	0	0	0	0	0	0	0	0	0	0	0	0	0	0	0	0	0	0	0	0.346363	0	0	0	0	0	0	0	0	0	0
Cluster144	C12	0	0	0	0	0	0	0	0	0	0	0	0	0	0	0	0	0	0	0	0	0	0	0	0	0	0	0	0	0	0	0	0	0	0	0	0	0.0989609	0	0	0	0	0	0	0	0	0	0
Cluster55	C11	3.14465	0	0	0	0	0	0	0	15.0508	0.11853	0	0	0	0	0	0	0	0	0	0	0	0	0	0	0	0	0	0	0	0	0	0	0	0	0	0	0	0	0	0	0	0	0	0	0	0	0.514444
Cluster382	C4	0	0	0	0	0	0	0	0	0	0	0	0	0	0	0	0	0	0	0	0	0	0	0	0	0	0	0	0	0	0	0	0	0	0	0	0	0.940129	0	0	0	0	0	0	0	0	0	0
Cluster145	C12	0	0	0	0	0	0	0	0	0	0	0	0	0	0	0	0	0	0	0	0	0	0	0	0	0	0	0	0	0	0	0	0	0	0	0	0	0.989609	0	0	0	0	0	0	0	0	0	0
Cluster299	C16	0	0	0	0	0	0	0	0	0	0	0	0	0	0	0	0	0	0	0	0	0	0	0	0	0	0	0	0	0	0	0	0	0	0	0	0	0.197922	0.950735	0	0	0	0	0	0	2.85246	1.30529	0
Cluster368	C3	0	0	0	0	0	0	0	0	0	0	0	0	0	0	0	0	0	0	0	0	0	0	0	0	0	0	0	0	0	0	0	0	0	0	0	0	0.296883	0	0	0	0	0	0	0	0	0	0
Cluster37	C1	0	0	0	0	0	0	0	0	0	0	0	0	0	0	0	0	0	0	0	0	0	0	0	0	0	0	0	0	0	0	0	0	0	0	0	0	0.197922	0	0	0	0	0	0	0	0	0	0
Cluster383	C4	0	0	0	0	0	0	0	0	0	0	0	0	0	0	0	0	0	0	0	0	0	0	0	0	0	0	0	0	0	0	0	0	0	0	0	0	0.247402	0	0	0	0	0	0	0	0	0	0
Cluster146	C12	0	0	0	0	0	0	0	0	0	0	0	0	0	0	0	0	0	0	0	0	0	0	0	0	0	0	0	0	0	0	0	0	0	0	0	0	0.0989609	0	0	0	0	0	0	0	0	0	0
Cluster147	C12	0	0	0	0	0.826446	0	3.88041	0	0	0	0	0	0	0	0	0	0	0	0	0	0	0	0	0	0	0	0	0	0	0	0	0	0	0	0	0	0.643246	0	0	0	0	0	0	0	0	0	0
Cluster420	C9	0	0	0	0	0	0	0	0	0	0	0	0	0	0	0	0	0	0	0	0	0	0	0	0	0	0	0	0	0	0	0	0	0	0	0	0	0.247402	0	0	0	0	0	0	0	0	0	0
Cluster421	C9	0	0	0	0	0	0	0	0	0	0	0	0	0	0	0	0	0	0	0	0	0	0	0	0	0	0	0	0	0	0	0	0	0	0	0	0	0.0989609	0	0	0	0	0	0	0	0	0	0
Cluster126	C12	0	0	0	0	5.28926	0	0.19084	0.538117	0	0	28.7589	0	0	0.547778	0	0	0	0	0.0313234	0	0	0	0	0	0	1.14663	2.83607	4.66045	0	0	6.97784	0	0	0	0	0	0.148441	0	0	0	0	0	0	0	0	0	0
Cluster45	C11	1.88679	0	11.8667	0	0	0	0	0	43.5254	0	0	0	0	0	0	0.893326	19.0988	0	0	0	0	0	0	0.833333	0	0	0	0	58.3703	0	0	31.0655	0	0	0	0.0717189	0	0	0	0	0	0	0	0	0	0	0
Cluster422	C9	0	0	0	0	0	0	0	0	0	0	0	0	0	0	0	0	0	0	0	0	0	0	0	0	0	0	0	0	0	0	0	0	0	0	0	0	0.0989609	0	0	0	0	0	0	0	0	0	0
Cluster148	C12	0	0	0	0	0	0	0	0	0	0	0	0	0	0	0	0	0	0	0	0	0	0	0	0	0	0	0	0	0	0	0	0	0	0	0	0	0.197922	0	0	0	0	0	0	0	0	0	0
Cluster149	C12	0	0	0	0	0	0	0	0	0	0	0	0	0	0	0	0	0	0	0	0	0	0	0	0	0	0	0	0	0	0	0	0	0	0	0	0	0.0989609	0	0	0	0	0	0	0	0	0	0
Cluster150	C12	0	0	0	0	0	0	0	0	0	0	0	0	0	0	0	0	0	0	0	0	0	0	0	0	0	0	0	0	0	0	0	0	0	0	0	0	0.0989609	0	0	0	0	0	0	0	0	0	0
Cluster151	C12	0	0	0	0	0	0	1.4631	0	0	0	0	0	0	0	0	0	0	0	0	0	0	0	0	0	0	0	0	0	0	0	0	0	0	0	0	0	0.0989609	0	0	0	0	0	0	0	0	0	0
Cluster38	C1	0	0	0	0	0	0	0	0	0	0	0	0	0	0	0	0	0	0	0	0	0	0	0	0	0	0	0	0	0	0	0	0	0	0	0	0	0.445324	0	0	0	0	0	0	0	0	0	0
Cluster152	C12	0	0	0	0	0	0	0	0	0	0	0	0	0	0	0	0	0	0	0	0	0	0	0	0	0	0	0	0	0	0	0	0	0	0	0	0	0.0989609	0	0	0	0	0	0	0	0	0	0
Cluster153	C12	0	0	0	0	0	0	0	0	0	0	0	0	0	0	0	0	0	0	0	0	0	0	0	0	0	0	0	0	0	0	0	0	0	0	0	0	0.0989609	0	0	0	0	0	0	0	0	0	0
Cluster423	C9	0	0	0	0	0	0	0	0	0	0	0	0	0	0	0	0	0	0	0	0	0	0	0	0	0	0	0	0	0	0	0	0	0	0	0	0	0.197922	0	0	0	0	0	0	0	0	0	0
Cluster154	C12	0	0	0	0	0	0	0	0	0	0	0	0	0	0	0	0	0	0	0	0	0	0	0	0	0	0	0	0	0	0	0	0	0	0	0	0	0.0989609	0	0	0	0	0	0	0	0	0	0
Cluster127	C12	0	0	0	0	0.826446	0	0	0.538117	0	0	22.1957	0	0	14.4857	0	0	0	0	0.0313234	0	13.5372	0	0	0	0	23.7665	0.0983607	3.99467	0	0	2.45167	0	0	0	0	0	0.247402	0.432152	0	0	0	0	0	0	0	0	0
Cluster155	C12	0	0	0	0	0	0	0	0	0	0	0	0	0	0	0	0	0	0	0	0	0	0	0	0	0	0	0	0	0	0	0	0	0	0	0	0	0.0989609	0	0	0	0	0	0	0	0	0	0
Cluster300	C16	0	0	0	0	0	0	0	0	0	0	0	0	0	0	0	0	0	0	0	0	0	0	0	0	0	0	0	0	0	0	0	0	0	0	0	0	0.148441	0	0	0	0	0	0	0	0	0	0
Cluster156	C12	0	0	0	0	0	0	0	0	0	0	0	0	0	0	0	0	0	0	0	0	0	0	0	0	0	0	0	0	0	0	0	0	0	0	0	0	0.0989609	0	0	0	0	0	0	0	0	0	0
Cluster157	C12	0	0	0	0	0	0	0	0	0	0	0	0	0	0	0	0	0	0	0	0	0	0	0	0	0	0	0	0	0	0	0	0	0	0	0	0	0.0989609	0	0	0	0	0	0	0	0	0	0
Cluster424	C9	0	0	0	0	0	0	0	0	0	0	0	0	0	0	0	0	0	0	0	0	0	0	0	0	0	0	0	0	0	0	0	0	0	0	0	0	0.197922	0	0	0	0	0	0	0	0	0	0
Cluster384	C4	0	0	0	0	0	0	0	0	0	0	0	0	0	0	0	0	0	0	0	0	0	0	0	0	0	0	0	0	0	0	0	0	0	0	0	0	0.148441	0	0	0	0	0	0	0	0	0	0
Cluster351	C2	0	0	0	0	0	0	0	0	0	0	0	0	0	0	0	0	0	0	0	0	0	0	0	0	0	0	0	0	0	0	0	0	0	0	0	0	0.148441	0	0	0	0	0	0	0	0	0	0
Cluster168	C13	0	0	0	0	0	0	0	0	0	0	0	0	0	0	0	0	0	0	0	0	0	0	0	0	0	0	0	0	0	0	0	0	0	0	0	0	0	7.17373	0	0	0	0	0	0	0	0	0
Cluster169	C13	0	0	0	0	0	0	0	0	0	0	0	0	0	0	0	0	0	0	0	0	0	0	0	0	0	0	0	0	0	0	0	0	0	0	0	0	0	0.691443	0	0	0	0	0	0	0	0.145033	0
Cluster170	C13	0	0	0	0	0	0	0	0	0	0	0	0	0	0	0	0	0	0	0	0	0	0	0	0	0	0	0	0	0	0	0	0	0	0	0	0	0	2.76577	0	0	0	0	0	0	0	0	0
Cluster2	C1	0	0	0	0.19861	1.15702	0	0	2.42152	0	0	1.55131	0	0	0.121729	0	0	0	0	0	0	0.494716	0	0	0	0	3.26616	0.0655738	4.5273	0	0	0.0942951	0	0	0	0	0	0	0	0	0	0	0	0	0	0	0	0
Cluster84	C11	0	0	0	0	0	0	0	0	0	0	0	0	0	0	0	0	0	0	0	0	0	0	0	0	0	0	0	0	0	0	0	0	0	0	0	0	0	0.345722	0	0.146306	0.0413993	0	0	0.103842	0	0	0.474871
Cluster410	C8	0	0	0	0	0	0	0	0	0	0	0	0	0	0	0	0	0	0	0	0	0	0	0	0	0	0	0	0	0	0	0	0	0	0	0	0	0	0.345722	0	0	0	0	0	0	0	0	0
Cluster411	C8	0	0	0	0	0	0	0	0	0	0	0	0	0	0	0	0	0	0	0	0	0	0	0	0	0	0	0	0	0	0	0	0	0	0	0	0	0	0.0864304	0	0	0	0	0	0	0	0	0
Cluster85	C11	0	0	0	0	0	0	0	0	0	0	0	0	0	0	0	0	0	0	0	0	0	0	0	0	0	0	0	0	0	0	0	0	0	0	0	0	0	0.0864304	0	0	0	0	0	0	0	0	0.633162
Cluster171	C13	0	0	0	0	0	0	0	0	0	0	0	0	0	0	0	0	0	0	0	0	0	0	0	0	0	0	0	0	0	0	0	0	0	0	0	0	0	0.0864304	0	0	0	0	0	0	0	0	0
Cluster301	C16	0	0	0	0	0	0	0	0	0	0	0	0	0	0	0	0	0	0	0	0	0	0	0	0	0	0	0	0	0	0	0	0	0	0	0	0	0	0.0864304	0	0	0	0	0	0	0.163934	0.145033	0
Cluster246	C14	0	0	0	0	0	0	0	0	0	0	0	0	0	0	0	0	0	0	0	0	0	0	0	0	0	0	0	0	0	0	0	0	0	0	0	0	0	0	3.67601	0	0	0	0	0	0	0	0
Cluster264	C14	0	0	0	0	0	0	0	0	0	0	0	0	0	0	0	0	0	0	0	0	0	0	0	0	0	0	0	0	0	0	0	0	0	0	0	0	0	0	0.124611	0	0	0	0	0	0	0	0
Cluster308	C18	0	0	0	0	0	0	0	0	0	0	0	0	0	0	0	0	0	0	0	0	0	0	0	0	0	0	0	0	0	0	0	0	0	0	0	0	0	0	0.124611	0	0	0	0	0	0.622951	0.797679	0
Cluster265	C14	0	0	0	0	0	0	0	0	0	0	0	0	0	0	0	0	0	0	0	0	0	0	0	0	0	0	0	0	0	0	0	0	0	0	0	0	0	0	0.373832	0	0	0	0	0	0	0	0
Cluster128	C12	0	0	0	0	0	0	0	0	0	0	2.86396	0	0	0.243457	0	0	0	0	0	0	0	0	0	0	0	0	0	0	0	0	0	0	0	0	0	0	0	0	0	0	0	0	0	0	0	0	0
Cluster266	C14	0	0	0	0	0	0	0	0	0	0	0	0	0	0	0	0	0	0	0	0	0	0	0	0	0	0	0	0	0	0	0	0	0	0	0	0	0	0	0.249221	0	0	0	0	0	0	0	0
Cluster267	C14	0	0	0	0	0	0	0	0	0	0	0	0	0	0	0	0	0	0	0	0	0	0	0	0	0	0	0	0	0	0	0	0	0	0	0	0	0	0	0.560748	0	0	0	0	0	0	0	0
Cluster268	C14	0	0	0	0	0	0	0	0	0	0	0	0	0	0	0	0	0	0	0	0	0	0	0	0	0	0	0	0	0	0	0	0	0	0	0	0	0	0	0.124611	0	0	0	0	0	0	0	0
Cluster86	C11	0	0	0	0	0	0	0	0	3.59322	0	0	0	0	0	0	0	0	0	0	0	0	0	0	0	0	0	0	0	0	0	0	0	0	0	0	0	0	0	0.124611	0.146306	0.186297	0	0.163532	0.103842	0	0	0.197863
Cluster412	C8	0	0	0	0.19861	0	0	0	0	0	0	0	0	0	0	0	0	0	0	0	0	0	0	0	0	0	0	0	0	0	0	0	0	0	0	0	0	0	0	0	0	0	0	0	0	0	0	0
Cluster87	C11	0	0	0	0	0	0	0	0	0.135593	0	0	0	0	0	0	0	0	0	0	0	0	0	0	0	0	0	0	0	0	0	0	0	0	0	0	0	0	0	0	0.146306	0.0413993	0.230415	0	0	0	0	0.395726
Cluster269	C14	0	0	0	0	0	0	0	0	0	0	0	0	0	0	0	0	0	0	0	0	0	0	0	0	0	0	0	0	0	0	0	0	0	0	0	0	0	0	0	0.658376	0.144898	0	0	0	0	0	0
Cluster88	C11	0	0	0	0	0	0	0	0	0	0	0	0	0	0	0	0	0	0	0	0	0	0	0	0	0	0	0	0	0	0	0	0	0	0	0	0	0	0	0	0.146306	0	0	0	0	0	0	0
Cluster89	C11	0	0	0	0	0	0	0	0	0.271186	0	0	0	0	0	0	0	0	0	0	0	0	0	0	0	0	0	0	0	0	0	0	0	0	0	0	0	0	0	0	0.219459	0.60029	0	0	0	0	0	0.0791452
Cluster270	C14	0	0	0	0	0	0	0	0	0	0	0	0	0	0	0	0	0	0	0	0	0	0	0	0	0	0	0	0	0	0	0	0	0	0	0	0	0	0	0	0.292612	0	0	0	0	0	0	0
Cluster129	C12	0	0	0	0	0.330579	4.65549	0.381679	0	0	0	1.43198	0	0	0.486914	0	0	0	0	0	0	0.224871	0	0	0	0	0.451703	0.344262	0	0	0	1.22584	0	0	0	0	0	6.43246	0	0	0	0	0	0	0	0	0	0
Cluster172	C13	0	0	0	0	0	0	0	0	0	0	0	0	0	0	0	0	0	0	0	0	0	0	0	0	0	0	0	0	0	0	0	0	0	0	0	0	0	0	0	0	0.310495	0	0	0	0	0	0
Cluster176	C14	0	0	0	0	0	0	0	0	0	0	0	0	0	0	0	0	0	0	0	0	0	0	0	0	0	0	0	0	0	0	0	0	0	0	0	0	0	0	0	0	1.36618	0	0	0	0	0	0
Cluster90	C11	0	0	0	0	0	0	0	0	0	0	0	0	0	0	0	0	0	0	0	0	0	0	0	0	0	0	0	0	0	0	0	0	0	0	0	0	0	0	0	0	0.0413993	0	0	0	0	0	0
Cluster91	C11	0	0	0	0	0	0	0	0	0	0	0	0	0	0	0	0	0	0	0	0	0	0	0	0	0	0	0	0	0	0	0	0	0	0	0	0	0	0	0	0	0.0827986	0	0	0	0	0	0
Cluster92	C11	0	0	0	0	0	0	0	0	0	0	0	0	0	0	0	0	0	0	0	0	0	0	0	0	0	0	0	0	0	0	0	0	0	0	0	0	0	0	0	0	0.0413993	0	0	0	0	0	0
Cluster272	C14	0	0	0	0	0	0	0	0	0	0	0	0	0	0	0	0	0	0	0	0	0	0	0	0	0	0	0	0	0	0	0	0	0	0	0	0	0	0	0	0	0.0827986	0	0	0	0	0	0
Cluster93	C11	0	0	0	0	0	0	0	0	0	0	0	0	0	0	0	0	0	0	0	0	0	0	0	0	0	0	0	0	0	0	0	0	0	0	0	0	0	0	0	0	0.0413993	0	0	0	0	0	0
Cluster273	C14	0	0	0	0	0	0	0	0	0	0	0	0	0	0	0	0	0	0	0	0	0	0	0	0	0	0	0	0	0	0	0	0	0	0	0	0	0	0	0	0	0.0413993	0	0	0	0	0	0
Cluster94	C11	0	0	0	0	0	0	0	0	0	0	0	0	0	0	0	0	0	0	0	0	0	0	0	0	0	0	0	0	0	0	0	0	0	0	0	0	0	0	0	0	0.0413993	0	0	0	0	0	0
Cluster274	C14	0	0	0	0	0	0	0	0	0	0	0	0	0	0	0	0	0	0	0	0	0	0	0	0	0	0	0	0	0	0	0	0	0	0	0	0	0	0	0	0	0.0413993	0	0	0	0	0	0
Cluster130	C12	0	0	0	0	6.61157	0	11.9593	0	0	0	3.04296	0	7.46706	12.7815	0	0	0	0	0	0	26.872	0	0	0	0	5.52467	18.4918	0	0	0	13.0599	0	0	0	0	0	29.4904	0	0	0	0	0	0	0	0	0	0
Cluster192	C14	0	0	0	0	0	0	0	0	0	0	0	0	0	0	0	0	0	0	0	0	0	0	0	0	0	0	0	0	0	0	0	0	0	0	0	0	0	0	0	0	2.38046	0	0	0	0	0	0
Cluster276	C14	0	0	0	0	0	0	0	0	0	0	0	0	0	0	0	0	0	0	0	0	0	0	0	0	0	0	0	0	0	0	0	0	0	0	0	0	0	0	0	0	0.0413993	1.4977	0	0	0	0	0.277008
Cluster277	C14	0	0	0	0	0	0	0	0	0	0	0	0	0	0	0	0	0	0	0	0	0	0	0	0	0	0	0	0	0	0	0	0	0	0	0	0	0	0	0	0	0.0413993	0	0	0	0	0	0
Cluster278	C14	0	0	0	0	0	0	0	0	0	0	0	0	0	0	0	0	0	0	0	0	0	0	0	0	0	0	0	0	0	0	0	0	0	0	0	0	0	0	0	0	0.0827986	0	0	0	0	0	0
Cluster279	C14	0	0	0	0	0	0	0	0	0	0	0	0	0	0	0	0	0	0	0	0	0	0	0	0	0	0	0	0	0	0	0	0	0	0	0	0	0	0	0	0	0	2.76498	0	0	0	0	0.118718
Cluster280	C14	0	0	0	0	0	0	0	0	0	0	0	0	0	0	0	0	0	0	0	0	0	0	0	0	0	0	0	0	0	0	0	0	0	0	0	0	0	0	0	0	0	0.230415	0	0	0	0	0
Cluster281	C14	0	0	0	0	0	0	0	0	0	0	0	0	0	0	0	0	0	0	0	0	0	0	0	0	0	0	0	0	0	0	0	0	0	0	0	0	0	0	0	0	0	0.230415	0	0	0	0	0
Cluster282	C14	0	0	0	0	0	0	0	0	0	0	0	0	0	0	0	0	0	0	0	0	0	0	0	0	0	0	0	0	0	0	0	0	0	0	0	0	0	0	0	0	0	0.230415	0	0	0	0	0
Cluster283	C14	0	0	0	0	0	0	0	0	0	0	0	0	0	0	0	0	0	0	0	0	0	0	0	0	0	0	0	0	0	0	0	0	0	0	0	0	0	0	0	0	0	0.460829	0	0	0	0	0
Cluster284	C14	0	0	0	0	0	0	0	0	0	0	0	0	0	0	0	0	0	0	0	0	0	0	0	0	0	0	0	0	0	0	0	0	0	0	0	0	0	0	0	0	0	0.576037	0	0	0	0	0
Cluster316	C2	0	0	0	0	1.15702	0	0	0.44843	0	0	0.596659	0	0	0.365186	0	0	0	0	0.125294	0	0.899483	0	0.173385	0	0	4.41279	2.4918	0	0	0	5.65771	0	0	0	0	0	6.03662	0.475367	0	0	0	0	0	0	0	0.145033	0
Cluster95	C11	0	0	0	0	0	0	0	0	0	0	0	0	0	0	0	0	0	0	0	0	0	0	0	0	0	0	0	0	0	0	0	0	0	0	0	0	0	0	0	0	0	0.230415	0	0	0	0	0
Cluster285	C14	0	0	0	0	0	0	0	0	0	0	0	0	0	0	0	0	0	0	0	0	0	0	0	0	0	0	0	0	0	0	0	0	0	0	0	0	0	0	0	0	0	0.230415	0	0	0	0	0
Cluster286	C14	0	0	0	0	0	0	0	0	0	0	0	0	0	0	0	0	0	0	0	0	0	0	0	0	0	0	0	0	0	0	0	0	0	0	0	0	0	0	0	0	0	0.230415	0	0.103842	0	0	0
Cluster302	C16	0	0	0	0	0	0	0	0	0	0	0	0	0	0	0	0	0	0	0	0	0	0	0	0	0	0	0	0	0	0	0	0	0	0	0	0	0	0	0	0	0	0	0.245298	1.03842	0	0	0
Cluster352	C2	0	0	0	0	0	0	0	0	0	0	0	0	0	0	0	0	0	0	0	0	0	0	0	0	0	0	0	0	0	0	0	0	0	0	0	0	0	0	0	0	0	0	0	0.103842	0	0	0
Cluster309	C18	0	0	0	0	0	0	0	0	0	0	0	0	0	0	0	0	0	0	0	0	0	0	0	0	0	0	0	0	0	0	0	0	0	0	0	0	0	0	0	0	0	0	0	0.674974	0.327869	0	0
Cluster310	C18	0	0	0	0	0	0	0	0	0	0	0	0	0	0	0	0	0	0	0	0	0	0	0	0	0	0	0	0	0	0	0	0	0	0	0	0	0	0	0	0	0	0	0	0.259605	0.0655738	0	0
Cluster96	C11	0	0	0	0	0	0	0	0	0	0	0	0	0	0	0	0	0	0	0	0	0	0	0	0	0	0	0	0	0	0	0	0	0	0	0	0	0	0	0	0	0	0	0	0.103842	0	0	0
Cluster369	C3	0	0	0	0	0	0	0	0	0	0	0	0	0	0	0	0	0	0	0	0	0	0	0	0	0	0	0	0	0	0	0	0	0	0	0	0	0	0	0	0	0	0	0	0.207684	0.95082	0.435098	0
Cluster311	C18	0	0	0	0	0	0	0	0	0	0	0	0	0	0	0	0	0	0	0	0	0	0	0	0	0	0	0	0	0	0	0	0	0	0	0	0	0	0	0	0	0	0	0	0.259605	0.131148	0	0
Cluster374	C4	0	0	0	0	0	4.46927	0.954198	0	0	0	0.119332	0	0.292826	0	0	0	0	0	0	0	0.314819	0	0	0	0	0	0	0	0	0	0	0	0	0	0	0	0	0	0	0	0	0	0	0	0	0	0
Cluster353	C2	0	0	0	0	0	0	0	0	0	0	0	0	0	0	0	0	0	0	0	0	0	0	0	0	0	0	0	0	0	0	0	0	0	0	0	0	0	0	0	0	0	0	0	0.155763	0	0	0
Cluster303	C16	0	0	0	0	0	0	0	0	0	0	0	0	0	0	0	0	0	0	0	0	0	0	0	0	0	0	0	0	0	0	0	0	0	0	0	0	0	0	0	0	0	0	0	0.207684	0	0	0
Cluster304	C16	0	0	0	0	0	0	0	0	0	0	0	0	0	0	0	0	0	0	0	0	0	0	0	0	0	0	0	0	0	0	0	0	0	0	0	0	0	0	0	0	0	0	0	0	1.18033	0.145033	0
Cluster305	C16	0	0	0	0	0	0	0	0	0	0	0	0	0	0	0	0	0	0	0	0	0	0	0	0	0	0	0	0	0	0	0	0	0	0	0	0	0	0	0	0	0	0	0	0	0.852459	0.145033	0
Cluster354	C2	0	0	0	0	0	0	0	0	0	0	0	0	0	0	0	0	0	0	0	0	0	0	0	0	0	0	0	0	0	0	0	0	0	0	0	0	0	0	0	0	0	0	0	0	0.0655738	0	0
Cluster306	C16	0	0	0	0	0	0	0	0	0	0	0	0	0	0	0	0	0	0	0	0	0	0	0	0	0	0	0	0	0	0	0	0	0	0	0	0	0	0	0	0	0	0	0	0	1.7377	0	0
Cluster413	C8	0	0	0	0	0	0	0	0	0	0	0	0	0	0	0	0	0	0	0	0	0	0	0	0	0	0	0	0	0	0	0	0	0	0	0	0	0	0	0	0	0	0	0	0	0.0655738	0	0
Cluster355	C2	0	0	0	0	0	0	0	0	0	0	0	0	0	0	0	0	0	0	0	0	0	0	0	0	0	0	0	0	0	0	0	0	0	0	0	0	0	0	0	0	0	0	0	0	0	0.145033	0
Cluster370	C3	0	0	0	0	0	0	0	0	0	0	0	0	0	0	0	0	0	0	0	0	0	0	0	0	0	0	0	0	0	0	0	0	0	0	0	0	0	0	0	0	0	0	0	0	0	0.507614	0
Cluster371	C3	0	0	0	0	0	0	0	0	0	0	0	0	0	0	0	0	0	0	0	0	0	0	0	0	0	0	0	0	0	0	0	0	0	0	0	0	0	0	0	0	0	0	0	0	0	0.217549	0
Cluster3	C1	0	0	0	0	0	0	0	0	0	0	0.178998	0	0	0	0	0	0	0	0	0	0	0	0	0	0	0.138985	0	0	0	0	0	0	0	0	0	0	0	0	0	0	0	0	0	0	0	0	0
Cluster372	C3	0	0	0	0	0	0	0	0	0	0	0	0	0	0	0	0	0	0	0	0	0	0	0	0	0	0	0	0	0	0	0	0	0	0	0	0	0	0	0	0	0	0	0	0	0	0.362582	0
Cluster356	C2	0	0	0	0	0	0	0	0	0	0	0	0	0	0	0	0	0	0	0	0	0	0	0	0	0	0	0	0	0	0	0	0	0	0	0	0	0	0	0	0	0	0	0	0	0	0.290065	0
Cluster373	C3	0	0	0	0	0	0	0	0	0	0	0	0	0	0	0	0	0	0	0	0	0	0	0	0	0	0	0	0	0	0	0	0	0	0	0	0	0	0	0	0	0	0	0	0	0	0.145033	0
Cluster173	C13	0	0	0	0	0	0	0	0	0	0	0	0	0	0	0	0	0	0	0	0	0	0	0	0	0	0	0	0	0	0	0	0	0	0	0	0	0	0	0	0	0	0	0	0	0	0.290065	0
Cluster97	C11	0	0	0	0	0	0	0	0	0	0	0	0	0	0	0	0	0	0	0	0	0	0	0	0	0	0	0	0	0	0	0	0	0	0	0	0	0	0	0	0	0	0	0	0	0	0	0.118718
Cluster287	C14	0	0	0	0	0	0	0	0	0	0	0	0	0	0	0	0	0	0	0	0	0	0	0	0	0	0	0	0	0	0	0	0	0	0	0	0	0	0	0	0	0	0	0	0	0	0	0.91017
Cluster288	C14	0	0	0	0	0	0	0	0	0	0	0	0	0	0	0	0	0	0	0	0	0	0	0	0	0	0	0	0	0	0	0	0	0	0	0	0	0	0	0	0	0	0	0	0	0	0	0.0791452
Cluster289	C14	0	0	0	0	0	0	0	0	0	0	0	0	0	0	0	0	0	0	0	0	0	0	0	0	0	0	0	0	0	0	0	0	0	0	0	0	0	0	0	0	0	0	0	0	0	0	0.554017
Cluster98	C11	0	0	0	0	0	0	0	0	0.474576	0	0	0	0	0	0	0	0	0	0	0	0	0	0	0	0	0	0	0	0	0	0	0	0	0	0	0	0	0	0	0	0	0	0	0	0	0	0.356154
Cluster290	C14	0	0	0	0	0	0	0	0	0	0	0	0	0	0	0	0	0	0	0	0	0	0	0	0	0	0	0	0	0	0	0	0	0	0	0	0	0	0	0	0	0	0	0	0	0	0	0.15829
Cluster391	C6	0	0	0	0	0	0	0	0	0	0	0.238663	0	0	0	0	0	0	0	0	0	0	0	0	0	0	0	0	0	0	0	0	0	0	0	0	0	0	0	0	0	0	0	0	0	0	0	0
Cluster99	C11	0	0	0	0	0	0	0	0	0	0	0	0	0	0	0	0	0	0	0	0	0	0	0	0	0	0	0	0	0	0	0	0	0	0	0	0	0	0	0	0	0	0	0	0	0	0	0.197863
Cluster357	C2	0	0	0	0	0.330579	0	0	0	0	0	0	0	0	0	0	0	0	0	0	0	0	0	0	0	0	0	0	0	0	0	0	0	0	0	0	0	0	0	0	0	0	0	0	0	0	0	0
Cluster39	C1	0	0	0	0	0.330579	0	0	0	0	0	0	0	0	0	0	0	0	0	0	0	0	0	0	0	0	0	0	0	0	0	0	0	0	0	0	0	0	0	0	0	0	0	0	0	0	0	0
Cluster40	C1	0	0	0	0	0.330579	0	0	0	0	0	0	0	0	0	0	0	0	0	0	0	0	0	0	0	0	0	0	0	0	0	0	0	0	0	0	0	0	0	0	0	0	0	0	0	0	0	0
Cluster385	C4	0	0	0	0	0	1.67598	0.826972	0	0	0	0	0	0	0	0	0	0	0	0	0	0	0	0	0	0	0	0	0	0	0	0	0	0	0	0	0	0	0	0	0	0	0	0	0	0	0	0
Cluster41	C1	0	0	0	0	0	0.372439	1.01781	0	0	0	0	0	0	0	0	0	0	0	0	0	0	0	0	0	0	0	0	0	0	0	0	0	0	0	0	0	0	0	0	0	0	0	0	0	0	0	0
Cluster42	C1	0	0	0	0	0	0	3.30789	0	0	0	0	0	0	0	0	0	0	0	0	0	0	0	0	0	0	0	0	0	0	0	0	0	0	0	0	0	0	0	0	0	0	0	0	0	0	0	0
Cluster425	C9	0	0	0	0	0	0	0.127226	0	0	0	0	0	0	0	0	0	0	0	0	0	0	0	0	0	0	0	0	0	0	0	0	0	0	0	0	0	0	0	0	0	0	0	0	0	0	0	0
Cluster158	C12	0	0	0	0	0	0	0.19084	0	0	0	0	0	0	0	0	0	0	0	0	0	0	0	0	0	0	0	0	0	0	0	0	0	0	0	0	0	0	0	0	0	0	0	0	0	0	0	0
Cluster100	C11	0	0	0	0	0	0	0	0.269058	0	0	0	0	0	0	0	0	0	0	0	0	0	0	0	0	0	0	0	0	0	0	0	0	0	0	0	0	0	0	0	0	0	0	0	0	0	0	0
Cluster182	C14	0	0	0	0	0	0	0	0	0	0	0	0.139762	0	0	0	0	0	0	0	0	0	0	0	2.77778	0	0	0	0	0	0	0	0	0	0	0	0.525938	0	0	0	0	0	0	0	0	0	0	0
Cluster387	C6	0	3.62285	0	0	0	0.372439	0	5.11211	0	37.2185	0	0	0	0	0	0	0	0	0	0	0	0	0.0866927	0	0	0	0	0	0	1.48282	0	0	0	0	5.42364	0	0	2.29041	0	2.4872	5.52681	15.8986	24.0392	14.7975	5.01639	1.08774	0
Cluster101	C11	0	0	0	0	0	0	0	0	5.35593	0	0	0	0	0	0	0	0	0	0	0	0	0	0	0	0	0	0	0	0	0	0	0	0	0	0	0	0	0	0	0	0	0	0	0	0	0	0
Cluster102	C11	0	0	0	0	0	0	0	0	0.135593	0	0	0	0	0	0	0	0	0	0	0	0	0	0	0	0	0	0	0	0	0	0	0	0	0	0	0	0	0	0	0	0	0	0	0	0	0	0
Cluster103	C11	0	0	0	0	0	0	0	0	10.7119	0	0	0	0	0	0	0	0	0	0	0	0	0	0	0	0	0	0	0	0	0	0	0	0	0	0	0	0	0	0	0	0	0	0	0	0	0	0
Cluster104	C11	0	0	0	0	0	0	0	0	1.35593	0	0	0	0	0	0	0	0	0	0	0	0	0	0	0	0	0	0	0	0	0	0	0	0	0	0	0	0	0	0	0	0	0	0	0	0	0	0
Cluster105	C11	0	0	0	0	0	0	0	0	0.135593	0	0	0	0	0	0	0	0	0	0	0	0	0	0	0	0	0	0	0	0	0	0	0	0	0	0	0	0	0	0	0	0	0	0	0	0	0	0
Cluster106	C11	0	0	0	0	0	0	0	0	1.9661	0	0	0	0	0	0	0	0	0	0	0	0	0	0	0	0	0	0	0	0	0	0	0	0	0	0	0	0	0	0	0	0	0	0	0	0	0	0
Cluster107	C11	0	0	0	0	0	0	0	0	0.271186	0	0	0	0	0	0	0	0	0	0	0	0	0	0	0	0	0	0	0	0	0	0	0	0	0	0	0	0	0	0	0	0	0	0	0	0	0	0
Cluster108	C11	0	0	0	0	0	0	0	0	1.69492	0	0	0	0	0	0	0	0	0	0	0	0	0	0	0	0	0	0	0	0	0	0	0	0	0	0	0	0	0	0	0	0	0	0	0	0	0	0
Cluster109	C11	0	0	0	0	0	0	0	0	0.135593	0	0	0	0	0	0	0	0	0	0	0	0	0	0	0	0	0	0	0	0	0	0	0	0	0	0	0	0	0	0	0	0	0	0	0	0	0	0
Cluster110	C11	0	0	0	0	0	0	0	0	1.62712	0	0	0	0	0	0	0	0	0	0	0	0	0	0	0	0	0	0	0	0	0	0	0	0	0	0	0	0	0	0	0	0	0	0	0	0	0	0
Cluster56	C11	0	0	0	0	0	0	0	0	0	0	0	1.32774	0	0	0	0.315292	0	0	0	0	0	0	0	0	0	0	0	0	0	0	0	0	0	0.141287	0	0	0	0	0	0	0	0	0	0	0	0	0
Cluster111	C11	0	0	0	0	0	0	0	0	0.135593	0	0	0	0	0	0	0	0	0	0	0	0	0	0	0	0	0	0	0	0	0	0	0	0	0	0	0	0	0	0	0	0	0	0	0	0	0	0
Cluster112	C11	0	0	0	0	0	0	0	0	0.271186	0	0	0	0	0	0	0	0	0	0	0	0	0	0	0	0	0	0	0	0	0	0	0	0	0	0	0	0	0	0	0	0	0	0	0	0	0	0
Cluster113	C11	0	0	0	0	0	0	0	0	0.135593	0	0	0	0	0	0	0	0	0	0	0	0	0	0	0	0	0	0	0	0	0	0	0	0	0	0	0	0	0	0	0	0	0	0	0	0	0	0
Cluster114	C11	0	0	0	0	0	0	0	0	0.135593	0	0	0	0	0	0	0	0	0	0	0	0	0	0	0	0	0	0	0	0	0	0	0	0	0	0	0	0	0	0	0	0	0	0	0	0	0	0
Cluster115	C11	0	0	0	0	0	0	0	0	1.35593	0	0	0	0	0	0	0	0	0	0	0	0	0	0	0	0	0	0	0	0	0	0	0	0	0	0	0	0	0	0	0	0	0	0	0	0	0	0
Cluster116	C11	0	0	0	0	0	0	0	0	1.42373	0	0	0	0	0	0	0	0	0	0	0	0	0	0	0	0	0	0	0	0	0	0	0	0	0	0	0	0	0	0	0	0	0	0	0	0	0	0
Cluster117	C11	0	0	0	0	0	0	0	0	0.135593	0	0	0	0	0	0	0	0	0	0	0	0	0	0	0	0	0	0	0	0	0	0	0	0	0	0	0	0	0	0	0	0	0	0	0	0	0	0
Cluster118	C11	0	0	0	0	0	0	0	0	0.135593	0	0	0	0	0	0	0	0	0	0	0	0	0	0	0	0	0	0	0	0	0	0	0	0	0	0	0	0	0	0	0	0	0	0	0	0	0	0
Cluster119	C11	0	0	0	0	0	0	0	0	0.135593	0	0	0	0	0	0	0	0	0	0	0	0	0	0	0	0	0	0	0	0	0	0	0	0	0	0	0	0	0	0	0	0	0	0	0	0	0	0
Cluster120	C11	0	0	0	0	0	0	0	0	0.135593	0	0	0	0	0	0	0	0	0	0	0	0	0	0	0	0	0	0	0	0	0	0	0	0	0	0	0	0	0	0	0	0	0	0	0	0	0	0
Cluster185	C14	0	0	0	0	0	0	0	0	0	0	0	2.86513	0	0	10.8247	0	0	0	0	0	0	0	0	13.8889	0	0	0	0	0	0	0	0	0	0.549451	0	6.76548	0	0	0	0	0.0827986	2.30415	0	0	0	0	0
Cluster121	C11	0	0	0	0	0	0	0	0	0.745763	0	0	0	0	0	0	0	0	0	0	0	0	0	0	0	0	0	0	0	0	0	0	0	0	0	0	0	0	0	0	0	0	0	0	0	0	0	0
Cluster122	C11	0	0	0	0	0	0	0	0	0.40678	0	0	0	0	0	0	0	0	0	0	0	0	0	0	0	0	0	0	0	0	0	0	0	0	0	0	0	0	0	0	0	0	0	0	0	0	0	0
Cluster123	C11	0	0	0	0	0	0	0	0	0.135593	0	0	0	0	0	0	0	0	0	0	0	0	0	0	0	0	0	0	0	0	0	0	0	0	0	0	0	0	0	0	0	0	0	0	0	0	0	0
Cluster124	C11	0	0	0	0	0	0	0	0	0.135593	0	0	0	0	0	0	0	0	0	0	0	0	0	0	0	0	0	0	0	0	0	0	0	0	0	0	0	0	0	0	0	0	0	0	0	0	0	0
Cluster125	C11	0	0	0	0	0	0	0	0	0.20339	0	0	0	0	0	0	0	0	0	0	0	0	0	0	0	0	0	0	0	0	0	0	0	0	0	0	0	0	0	0	0	0	0	0	0	0	0	0
Cluster57	C11	0	0	0	0	0	0	0	0	0	0	0	1.74703	0	0	0	15.1865	9.319	0	0	0	0	0	0	0	0	0	0	0	0	0	0	0	0	0	0	0	0	0	0	0	0	0	0	0	0	0	0
Cluster178	C14	0	0	0	0	0	0	0	0	0	0	0	0.139762	0	0	14.6048	0	0	0	0	0	0	0	0	0	0	0	0	0	0	0	0	0	0	0	0	0	0	0	0	0	0	0.691244	0	0	0	0	0
Cluster229	C14	3.77358	0	0	0	0	0	0	0	0	0	0	1.74703	0	0	18.3849	0	0	0	0	0	0	0	0	9.72222	0	0	0	0	0	0	0	0	0.498753	0	0	7.65001	0	0	7.22741	0.292612	0.0620989	0	0	0	0	0	0
Cluster252	C14	0	0	0	0	0	0	0	0	0	0	0	0.349406	0	0	9.79381	0	0	0	0	0	0	0	0	0	0	0	0	0	0	0	0	0	0.415628	0	0	1.57781	0	0	7.1028	0	0	0	0	0	0	0	0
Cluster58	C11	0	0	0	0	0	0	0	0	0	0	0	0.349406	0	0	0	0.157646	0	0	0	0	0	0	0	0	0	0	0	0	0	0	0	0	0	0.188383	0	0	0	0	0	0	0	0	0	0	0	0	0
Cluster4	C1	0	0	0	0	5.61983	0.931099	8.6514	0	0	0	0	0	64.1288	19.0505	0	0	0	0.22338	0	0	11.8732	0	0	0	0.0450349	0	43.623	0	0	0	0.282885	0	0	0	0	0	0	0	0	0	0	0	0	0	0	0	0
Cluster131	C12	0	0	0	0	0	0	7.76081	0	0	0	0	0	4.5388	0	0	0	0	0	0	0	0	0	0	0	0	0	0	0	0	0	0	0	0	0	0	0	0	0	0	0	0	0	0	0	0	0	0
Cluster317	C2	0	0	0	0	2.64463	0	11.2595	0	0	0	0	0	3.66032	2.13025	0	0	0	0	0	0	0.629638	0	0	0	0	0	7.83607	0	0	0	0.424328	0	0	0	0	0	0.395844	0	0	0	0	0	0	0	0	0	0
Cluster313	C2	0	0.975383	0	5.75968	21.3223	0	0	38.6547	0	17.1079	10.0835	0	0	0.121729	0	0	0	0	44.4949	28.9219	0.0674612	0	54.1829	0	8.2639	22.8631	0	68.3089	0	30.3074	9.24092	0	0	0	18.9153	0	0.593765	6.35264	0	0	0.0827986	0	12.9191	18.432	25.1803	28.6439	0
Cluster5	C1	0	0	0	0	2.64463	0	7.12468	0	0	0	0	0	6.44217	0.730371	0	0	0	0	0	0	0	0	0	0	0	0	0.377049	0	0	0	0	0	0	0	0	0	0	0	0	0	0	0	0	0	0	0	0
Cluster6	C1	0	0	0	0	0	0	6.17048	0	0	0	0	0	3.3675	0	0	0	0	0	0	0	0	0	0	0	0	0	0.213115	0	0	0	0	0	0	0	0	0	0	0	0	0	0	0	0	0	0	0	0
Cluster358	C3	0	0	0	0	1.81818	0	5.66158	0	0	0	0	0	0.439239	0.791236	0	2.36469	0	0	0	0	1.52912	0	0	0	0	0	0	0	0	0	0	0	0	0	0	0	0.593765	0	0	0	0	0	0	0	0	0	0
Cluster375	C4	0	0	0	0	0	1.67598	0.636132	0	0	0	0	0	0.292826	0.973828	0	0	0	0	0	0	0.269845	0	0	0	0	1.45935	1.45902	0	0	0	0.18859	0	0	0	0	0	18.8521	7.13051	0	0	0	0	0	0	0	0.362582	0
Cluster7	C1	0	0	0	0	0	0	0.508906	0	0	0	0	0	7.02782	20.633	0	0	0	0	0	0	8.99483	0	0	0	0	0	4.5082	0	0	0	0	0	0	0	0	0	0	0	0	0	0	0	0	0	0	0	0
Cluster8	C1	0	0	0	0	0	0	0.254453	0	0	0	0	0	0.732064	0	0	0	0	0	0	0	0	0	0	0	0	0	0	0	0	0	0	0	0	0	0	0	0	0	0	0	0	0	0	0	0	0	0
Cluster9	C1	0	0	0	0	0	0	0	0	0	0	0	0	0.585652	0.791236	0	0	0	0	0	0	0	0	0	0	0	0	0.344262	0	0	0	0	0	0	0	0	0	0	0	0	0	0	0	0	0	0	0	0
Cluster132	C12	0	0	0	0	0	0	1.39949	0	0	0	0	0	0.439239	0	0	0	0	0	0	0	0	0	0	0	0	0	0	0	0	0	0	0	0	0	0	0	1.7813	0	0	0	0	0	0	0	0	0	0
Cluster10	C1	0	0	0	0	0	0	0	0	0	0	0	0	0.292826	0	0	0	0	0	0	0	0	0	0	0	0	0	0	0	0	0	0	0	0	0	0	0	0	0	0	0	0	0	0	0	0	0	0
Cluster133	C12	0	0	0	0	2.31405	0	3.30789	0	0	0	0	0	0.292826	4.32136	0	0	0	0	0	0	0.134922	0	0	0	0	0	0	0	0	0	0	0	0	0	0	0	0	0	0	0	0	0	0	0	0	0	0
Cluster395	C8	0	0	0	0	0	0	0	3.31839	0	14.3817	0	0	0	0	0	0	0	0	0	0.107596	0	0	0	0	0	0	0	0	0	0	0	0	0	0	0	0	0	0	0	0	0	0	0	0	0	0	0
Cluster414	C9	0	0	0	0	0	0	1.39949	0	0	0	0	0	0	0.243457	0	0	0	0	0	0	0.517203	0	0	0	0	0	1.27869	0	0	0	0	0	0	0	0	0	6.03662	0	0	0	0	0	0	0	0	0	0
Cluster11	C1	0	0	0	0	0	0	0	0	0	0	0	0	0	0.243457	0	0	0	0	0	0	0	0	0	0	0	0	0	0	0	0	0	0	0	0	0	0	0	0	0	0	0	0	0	0	0	0	0
Cluster376	C4	0	0	0	0	0	0	0	0	0	0	0	0	0	0.791236	0	0	0	0	0	0	0.0449741	0	0	0	0	0	0	0	0	0	0	0	0	0	0	0	0	0	0	0	0	0	0	0	0	0	0
Cluster12	C1	0	0	0	0	6.1157	0	0	1.43498	0	0	0	0	0	6.02556	0	0	0	0	0	0	5.01462	0	0	0	0	14.8367	3.29508	0	0	0	15.1815	0	0	0	0	0	0	0.345722	0	0	0	0	0	0	0	0	0
Cluster13	C1	0	0	0	0	0	0	0	0	0	0	0	0	0	0.42605	0	0	0	0	0	0	16.7529	0	0	0	0	0	0.622951	0	0	0	0	0	0	0	0	0	0	0	0	0	0	0	0	0	0	0	0
Cluster377	C4	0	0	0	0	0	0	0	0	0	0	0	0	0	0.121729	0	0	0	0	0	0	0.179897	0	0	0	0	0	0.0655738	0	0	0	0	0	0	0	0	0	0	0	0	0	0	0	0	0	0	0	0
Cluster14	C1	0	0	0	0	0	0	0	0	0	0	0	0	0	0.121729	0	0	0	0	0	0	0	0	0	0	0	0	0.213115	0	0	0	0	0	0	0	0	0	0.0989609	0	0	0	0	0	0	0	0	0	0
Cluster15	C1	0	0	0	0	0	0	0	0	0	0	0	0	0	0.121729	0	0	0	0	0	0	0.0449741	0	0	0	0	0	0	0	0	0	0	0	0	0	0	0	0	0	0	0	0	0	0	0	0	0	0
Cluster251	C14	0	0	0	0	0	0	0	0	0	0	0	0	0	0	11.3402	0	0	0	0	0	0	0	0	0	0	0	0	0	0	0	0	0	0	0	0	0.143438	0	0	0	0	0	0	0	0	0	0	0
Cluster188	C14	0	0	0	0	0	0	0	0	0	0	0	0	0	0	1.54639	0	0	0	0	0	0	0	0	0	0	0	0	0	0	0	0	0	0	0	0	0	0	0	0	0	0	0	0	0	0	0	0
Cluster47	C11	0	3.52996	0	0	0	0	0	0.627803	0	8.2181	0	0	0	0	0	0	0	0	0	2.13041	0	0	3.85782	0	2.79216	0	0	0	0	0	0	0	0	0	0.728548	0	0	0.734659	0	2.19459	2.27696	1.03687	0.654129	0.363448	0	0.145033	0.237436
Cluster186	C14	0	0	0	0	0	0	0	0	0	0	0	0	0	0	1.20275	0	0	0	0	0	0	0	0	8.33333	0	0	0	0	0	0	0	0	0.166251	0	0	0	0	0	0	0.658376	2.27696	0	0	0	0	0	0
Cluster258	C14	0	0	0	0	0	0	0	0	0	0	0	0	0	0	11.8557	0	0	0	0	0	0	0	0	0	0	0	0	0	0	0	0	0	0	0.0313972	0	3.70547	0	0	0	0	0	0	0	0	0	0	0
Cluster191	C14	0	0	0	0	0	0	0	0	0	0	0	0	0	0	1.03093	0	0	0	0	0	0	0	0	0	0	0	0	0	0	0	0	0	0	0	0	0	0	0	0	0	0	0	0	0	0	0	0
Cluster59	C11	0	0	0	0	0	0	0	0	0	0	0	0	0	0	0.343643	27.6931	13.4665	0	0.0469851	0	0	0	0	0	0	0	0	0	0	0	0	0.165047	6.23441	1.63265	0	1.57781	0	0	0	0	0	0	0	0	0	0	0
Cluster216	C14	0	0	0	0	0	0	0	0	0	0	0	0	0	0	9.62199	0	0	0	0	0	0	0	0	0	0	0	0	0	0	0	0	0	4.07315	0	0	0	0	0	0	0	0.227696	0	0	0	0	0	0
Cluster193	C14	0	0	0	0	0	0	0	0	0	0	0	0	0	0	0.343643	0	0	0	0	0	0	0	0	0	0	0	0	0	0	0	0	0	0	0	0	0	0	0	0	0	0	0	0	0	0	0	0
Cluster194	C14	0	0	0	0	0	0	0	0	0	0	0	0	0	0	1.03093	0	0	0	0	0	0	0	0	0	0	0	0	0	0	0	0	0	0	0	0	0	0	0	0	0	0	0	0	0	0	0	0
Cluster195	C14	0	0	0	0	0	0	0	0	0	0	0	0	0	0	1.89003	0	0	0	0	0	0	0	0	0	0	0	0	0	0	0	0	0	0	0	0	0	0	0	0	0	0	0	0	0	0	0	0
Cluster196	C14	0	0	0	0	0	0	0	0	0	0	0	0	0	0	1.37457	0	0	0	0	0	0	0	0	0	0	0	0	0	0	0	0	0	0	0	0	0	0	0	0	0	0	0	0	0	0	0	0
Cluster197	C14	0	0	0	0	0	0	0	0	0	0	0	0	0	0	0.515464	0	0	0	0	0	0	0	0	2.22222	0	0	0	0	0	0	0	0	0.166251	0	0	0	0	0	0	0	0	0	0	0	0	0	0
Cluster393	C7	0	0	0	0	0	0	0	0.179372	0	2.09403	0	0	0	0	0	0	0	0	0	0	0	0	0	0	0	0	0	0	0	0	0	0	0	0	0	0	0	0	0	0	0	0	0	0	0	0	0
Cluster198	C14	0	0	0	0	0	0	0	0	0	0	0	0	0	0	0.515464	0	0	0	0	0	0	0	0	0	0	0	0	0	0	0	0	0	0	0	0	0	0	0	0	0	0	0	0	0	0	0	0
Cluster199	C14	0	0	0	0	0	0	0	0	0	0	0	0	0	0	1.37457	0	0	0	0	0	0	0	0	0	0	0	0	0	0	0	0	0	0	0	0	0.167344	0	0	0	0	0	0	0	0	0	0	0
Cluster200	C14	0	0	0	0	0	0	0	0	0	0	0	0	0	0	0.687285	0	0	0	0	0	0	0	0	0	0	0	0	0	0	0	0	0	0	0	0	0	0	0	0	0	0	0	0	0	0	0	0
Cluster201	C14	0	0	0	0	0	0	0	0	0	0	0	0	0	0	0.343643	0	0	0	0	0	0	0	0	0	0	0	0	0	0	0	0	0	0	0	0	0	0	0	0	0	0	0	0	0	0	0	0
Cluster205	C14	0	0	0	0	0	0	0	0	0	0	0	0	0	0	0.343643	0	0	0	0	0	0	0	0	0	0	0	0	0	0	0	0	0	0	0	0	0	0	0	38.5047	0.585223	0	0	0	0	0	0	1.06846
Cluster203	C14	0	0	0	0	0	0	0	0	0	0	0	0	0	0	0.343643	0	0	0	0	0	0	0	0	0	0	0	0	0	0	0	0	0	0	0	0	0	0	0	0	0	0	0	0	0	0	0	0
Cluster212	C14	0	0	0	0	0	0	0	0	0	0	0	0	0	0	0.343643	0	0	0	0	0	0	0	0	0	0	0	0	0	0	0	0	0	0	0	0	0.980158	0	0	0	0	0	0	0	0	0	0	0.237436
Cluster239	C14	0	0	0	0	0	0	0	0	0	0	0	0	0	0	0.343643	0	0	0	0	0	0	0	0	0	0	0	0	0	0	0	0	0	0	0	0	0	0	0	5.23364	0.219459	0.0413993	0	0	0	0	0	0.593589
Cluster60	C11	0	0	0	0	0	0	0	0	0	0	0	0	0	0	0	1.7341	1.28008	0	0	0	0	0	0	0	0	0	0	0	0	0	0	0	0	0	0	0	0	0	0	0	0	0	0	0	0	0	0
Cluster181	C14	0	0	0	0	0	0	0	0	0	0	0	0	0	0	0	3.41566	0	0	0	0	0	0	0	0	0	0	0	0	0	0	0	11.6083	0	0	0	0	0	0	0	0	0	0	0	0	0	0	0
Cluster1	C1	0	0	0	0	8.42975	0	0	12.4664	0	0.948242	28.401	0	0	13.3293	0	0	0	0	0	0	10.6814	0	0	0	0	17.8596	5.44262	0	0	0	31.2117	0	0	0	0	0	1.33597	0.302506	0	0	0	0	0	0	0	0	0
Cluster61	C11	0	0	0	0	0	0	0	0	0	0	0	0	0	0	0	5.35996	0.30722	0	0	0	0	0	0	0	0	0	0	0	0	0	0	0	0.914381	0.298273	0	0.0956251	0	0	0	0	0	0	0	0	0	0	0
Cluster62	C11	0	0.0928936	0	0	0	0	0	0	0	0	0	0	0	0	0	0.210194	0.102407	0	0	0	0	0	0	0	0	0	0	0	0	0	0	0	0	0.0627943	0	0	0	0	0	0	0	0	0	0	0	0	0
Cluster206	C14	0	0	0	0	0	0	0	0	0	0	0	0	0	0	0	0.420389	0	0	0	0	0	0	0	0	0	0	0	0	0	0	0	0.678526	0	0	0	0	0	0	0	0	0	0	0	0	0	0	0
Cluster359	C3	0	0	0	0	0	0	0	0	0	0	0	0	0	0	0	0.472937	0	0	0	0	0	0	0	0	0	0	0	0	0	0	0	0	0	0	0	0	0	0	0	0	0	0	0	0	0	0	0
Cluster361	C3	0	0	0	0	0	0	0	0	0	0	0	0	0	0	0	0.210194	0	0	0	0	0	0	0	0	0	0	0	0	0	0	0	0	0	0	0	0	0	0	0	0	0	0	0	0	0	0	0
Cluster207	C14	0	0	0	0	0	0	0	0	0	0	0	0	0	0	0	0.683132	0	0	0	0	0	0	0	0	0	0	0	0	0	0	0	0	0	0	0	0	0	0	0	0	0	0	0	0	0	0	0
Cluster63	C11	0	0	0	0	0	0	0	0	0	0	0	0	0	0	0	0.315292	0	0	0	0	0	0	0	0	0	0	0	0	0	0	0	0	0	0.188383	0	0	0	0	0	0	0	0	0	0	0	0	0
Cluster298	C16	0	0	0	0	0	0	0	0	0	0	0	0	0	0	0	0.315292	0	0	0	0	0	0	0	0	0	0	0	0	0	0	0	0	0	0	0	0	0	0	0	0	0	0	0	0	0	0	0
Cluster378	C4	0	0	0	0	0	0	0	0	0	0	0	0	0	0	0	0.105097	0	0	0	0	0	0	0	0	0	0	0	0	0	0	0	0	0	0	0	0	0	0	0	0	0	0	0	0	0	0	0
Cluster362	C3	0	0	0	0	0	0	0	0	0	0	0	0	0	0	0	0.210194	0	0	0	0	0	0	0	0	0	0	0	0	0	0	0	0	0	0	0	0	0	0	0	0	0	0	0	0	0	0	0
Cluster48	C11	0	1.16117	0	0	0	0	0	0	0	1.38285	0	0	0	0	0	0	0	0	0	0.107596	0	0	0.0866927	0	0	0	0	0	0	0	0	0	0	0.10989	0	0.0478126	0	0	0	0	0	0.230415	0	0	0	0	0.118718

## Sheet: Data4
Number of sequencing reads, abundance and proportion of specialists, generalists and putative-specialists in the 47 soils
		Reads				Abundance				Proportion (%)
Site (47_UK_soils)	pH (47_UK_soils)	G	PS	S	Total	G	PS	S	Total	G	PS	S	Total
Sample32	3.48	124	37	5292	5453	477535	142490	2.038e+07	21000000	2.27398	0.678526	97.0475	100
Sample18	3.7	3	1340	0	1343	4244.23	1.89576e+06	0	1900000	0.22338	99.7766	0	100
Sample29	3.85	5	28	3121	3154	9194.67	51490.2	5.73932e+06	5800000	0.158529	0.887762	98.9537	100
Sample0	3.9	20	0	730	750	125333	0	4.57467e+06	4700000	2.66667	0	97.3333	100
Sample22	3.93	0	0	332	332	0	0	5700000	5700000	0	0	100	100
Sample17	4.01	321	46	1586	1953	854685	122478	4.22284e+06	5200000	16.4363	2.35535	81.2084	100
Sample9	4.16	76	428	971	1475	345220	1.94414e+06	4.41064e+06	6700000	5.15254	29.0169	65.8305	100
Sample1	4.3	3	8	148	159	1.84906e+06	4.93082e+06	9.12201e+07	9.8e+07	1.88679	5.03145	93.0818	100
Sample15	4.32	212	53	317	582	6.19244e+06	1.54811e+06	9.25945e+06	17000000	36.4261	9.10653	54.4674	100
Sample16	4.33	1334	60	509	1903	3.01429e+06	135575	1.15013e+06	4300000	70.0998	3.15292	26.7472	100
Sample40	4.5	129	6	1232	1367	4.34089e+06	201902	4.14572e+07	46000000	9.43672	0.438917	90.1244	100
Sample39	4.7	92	82	1431	1605	470031	418941	7.31103e+06	8.2e+06	5.73209	5.10903	89.1589	100
Sample4	4.83	399	2	606	1007	1.10943e+07	55610.7	1.685e+07	28000000	39.6226	0.19861	60.1787	100
Sample2	5	327	5	1821	2153	3.79703e+07	580585	2.11449e+08	250000000	15.1881	0.232234	84.5797	100
Sample41	5	714	222	3895	4831	9.45891e+06	2.94101e+06	5.16001e+07	6.4e+07	14.7795	4.59532	80.6251	100
Sample47	5.03	182	51	2294	2527	4.75346e+06	1.33201e+06	5.99145e+07	66000000	7.20222	2.0182	90.7796	100
Sample33	5.16	156	5	1042	1203	5.57606e+06	178720	3.72452e+07	4.3e+07	12.9676	0.415628	86.6168	100
Sample28	5.48	738	0	13	751	6.19095e+07	0	1.09055e+06	6.3e+07	98.269	0	1.73103	100
Sample42	5.5	244	19	605	868	3.09217e+07	2.40783e+06	7.66705e+07	110000000	28.1106	2.18894	69.7005	100
Sample36	5.55	665	2019	1499	4183	6.2001e+06	1.8824e+07	1.39759e+07	3.9e+07	15.8977	48.2668	35.8355	100
Sample12	5.65	1371	0	60	1431	8.62264e+06	0	377358	9000000	95.8071	0	4.19287	100
Sample34	5.96	1335	8	5027	6370	544898	3265.31	2.05184e+06	2600000	20.9576	0.125589	78.9168	100
Sample43	6	784	0	439	1223	3.52576e+07	0	1.97424e+07	55000000	64.1047	0	35.8953	100
Sample19	6.17	6296	69	20	6385	7.29685e+06	79968.7	23179.3	7400000	98.6061	1.08066	0.313234	100
Sample23	6.18	2067	12	228	2307	5.55501e+07	322497	6.12744e+06	6.2e+07	89.5969	0.520156	9.88296	100
Sample20	6.4	2912	618	1117	4647	8.77297e+06	1.86185e+06	3.36518e+06	14000000	62.6641	13.2989	24.037	100
Sample44	6.5	1549	11	366	1926	6.83619e+07	485462	1.61526e+07	8.5e+07	80.4258	0.571132	19.0031	100
Sample10	6.66	1814	219	498	2531	1.43343e+08	1.73054e+07	3.9352e+07	200000000	71.6713	8.65271	19.676	100
Sample38	6.68	1699	242	373	2314	690173	98306	151521	940000	73.4226	10.4581	16.1193	100
Sample25	6.75	3922	7	512	4441	8.83134e+06	15762.2	1.15289e+06	10000000	88.3134	0.157622	11.5289	100
Sample30	6.77	2750	2	13	2765	3.08318e+07	22423.1	145750	3.1e+07	99.4575	0.0723327	0.470163	100
Sample24	6.83	419	4	297	720	8.14722e+06	77777.8	5775000	14000000	58.1944	0.555556	41.25	100
Sample35	6.86	2169	82	1455	3706	1.40464e+07	531031	9.42256e+06	24000000	58.5267	2.21263	39.2607	100
Sample8	6.9	763	3	349	1115	9.58027e+07	376682	4.38206e+07	140000000	68.4305	0.269058	31.3004	100
Sample45	7	2687	57	306	3050	4.40492e+07	934426	5.01639e+06	50000000	88.0984	1.86885	10.0328	100
Sample31	7.21	652	12	1457	2121	2.42848e+07	446959	5.42683e+07	79000000	30.7402	0.565771	68.694	100
Sample46	7.5	1291	27	61	1379	3.46389e+07	724438	1.63669e+06	3.7e+07	93.6186	1.95794	4.4235	100
Sample5	7.59	312	6	287	605	1.28926e+08	2.47934e+06	1.18595e+08	250000000	51.5702	0.991736	47.438	100
Sample27	8.04	3134	105	2861	6100	5.1377e+07	1.72131e+06	4.69016e+07	100000000	51.377	1.72131	46.9016	100
Sample26	8.05	1714	7	1157	2878	8.93329e+06	36483.7	6.03023e+06	15000000	59.5552	0.243224	40.2015	100
Sample11	8.06	1085	4	587	1676	9.06325e+07	334129	4.90334e+07	140000000	64.7375	0.238663	35.0239	100
Sample21	8.16	1287	14	3146	4447	1.21552e+07	132224	2.97126e+07	4.2e+07	28.9409	0.314819	70.7443	100
Sample6	8.25	480	0	57	537	5.98883e+07	0	7.11173e+06	67000000	89.3855	0	10.6145	100
Sample13	8.4	443	2	238	683	2.91874e+08	1.31772e+06	1.56808e+08	4.5e+08	64.8609	0.292826	34.8463	100
Sample37	8.46	958	202	861	2021	7.58436e+07	1.59921e+07	6.81643e+07	160000000	47.4023	9.99505	42.6027	100
Sample7	8.52	628	57	887	1572	3.23588e+07	2.93702e+06	4.57042e+07	81000000	39.9491	3.62595	56.4249	100
Sample14	8.74	622	4	1017	1643	219574	1412.05	359014	580000	37.8576	0.243457	61.899	100

## Sheet: Data5
Statistical analysis of niche breadth specialisation across pH gradient by classifying per soil
	Generalists in "extreme" vs "normal" soils	Specialist acid soil vs neutral soil
Shapiro test	> data_1 <- data[1:47,]	> data_1 <- data[48:94,]
	> with(data_1, shapiro.test(value))	> with(data_1, shapiro.test(value))
	Shapiro-Wilk normality test	Shapiro-Wilk normality test
	data: value	data: value
	W = 0.92195, p-value = 0.003907	W = 0.93193, p-value = 0.008916
Bartlett's test	> bartlett.test(value ~ type, data=data_1)	> bartlett.test(value ~ type, data=data_1)
	Bartlett test of homogeneity of variances	Bartlett test of homogeneity of variances
	data: value by type	data: value by type
	Bartlett's K-squared = 1.9076, df = 1, p-value = 0.1672	Bartlett's K-squared = 0.16314, df = 1, p-value = 0.6863
Student's t-test	> t.test(data_1$value ~ data_1$type)	> t.test(data_1$value ~ data_1$type)
	Welch Two Sample t-test	Welch Two Sample t-test
	data: data_1$value by data_1$type	data: data_1$value by data_1$type
	t = -6.5123, df = 37.256, p-value = 1.237e-07	t = 4.3945, df = 25.306, p-value = 0.0001749
	alternative hypothesis: true difference in means is not equal to 0	alternative hypothesis: true difference in means is not equal to 0
	95% confidence interval:	95% confidence interval:
	-60.27646 -31.67406	20.62622 56.97133
	sample estimates:	sample estimates:
	mean in group acid mean in group neutral	mean in group acid mean in group neutral
	14.67221 60.64747	74.62244 35.82366
Kruskal-Wallis test	> data_1 <- data[1:47,]	> data_1 <- data[48:94,]
	> kruskal.test(value~ type, data=data_1)	> kruskal.test(value~ type, data=data_1)
	Kruskal-Wallis rank sum test	Kruskal-Wallis rank sum test
	data: value by type	data: value by type
	Kruskal-Wallis chi-squared = 20.213, df = 1, p-value = 6.928e-06	Kruskal-Wallis chi-squared = 13.333, df = 1, p-value = 0.0002607

## Sheet: Data6
Abundance and community composition (phylotype level) of resident AOA for each soil sample, time point and approach combination in the native pH and the pH change experiments
		Experiment	Native	Native	Native	Native	Native	Native	Native	Native	Native	Native	Native	Native	Native	Native	Native	Native	Native	Native	Native	Native	Native	Native	Native	Native	Native	Native	Native	Native	Native	Native	Native	Native	Native	Native	Native	Native	pH change	pH change	pH change	pH change	pH change	pH change	pH change	pH change	pH change	pH change	pH change
		Type	DNA	DNA	DNA	DNA	DNA	DNA	DNA	DNA	DNA	DNA	DNA	DNA	DNA	DNA	DNA	DNA	DNA	DNA	cDNA	cDNA	cDNA	cDNA	cDNA	cDNA	cDNA	cDNA	cDNA	cDNA	cDNA	cDNA	cDNA	cDNA	cDNA	cDNA	cDNA	cDNA	DNA	DNA	DNA	DNA	DNA	DNA	DNA	DNA	DNA	DNA	DNA
		pH	pH 4.5	pH 4.5	pH 4.5	pH 4.5	pH 4.5	pH 4.5	pH 6	pH 6	pH 6	pH 6	pH 6	pH 6	pH 7.5	pH 7.5	pH 7.5	pH 7.5	pH 7.5	pH 7.5	pH 4.5	pH 4.5	pH 4.5	pH 4.5	pH 4.5	pH 4.5	pH 6	pH 6	pH 6	pH 6	pH 6	pH 6	pH 7.5	pH 7.5	pH 7.5	pH 7.5	pH 7.5	pH 7.5	pH 6	pH 6	pH 6	pH 4.5	pH 4.5	pH 4.5	pH 6	pH 6	pH 6	pH 7.5	pH 7.5
		Time (days)	0	0	0	30	30	30	0	0	0	30	30	30	0	0	0	30	30	30	0	0	0	30	30	30	0	0	0	30	30	30	0	0	0	30	30	30	0	0	0	30	30	30	30	30	30	30	30
		qPCR amoA	2.45547e+07	2.36917e+07	3.79422e+07	2.04442e+07	1.99363e+07	8.55936e+06	1.46168e+08	1.74455e+08	1.50931e+08	3.89988e+08	4.25416e+08	4.67045e+08	5.2834e+06	6.26453e+06	7.04762e+06	2.54343e+07	3.45298e+07	2.31429e+07	214998	265613	136159	32318.7	29487.3	26655.9	13325.3	13077.8	27360	59637.8	60236.2	50751	37069.3	32426	45207.1	27035.6	52320	32683.9	9.55578e+06	1.35525e+07	1.76274e+07	8.32664e+06	8.69281e+06	6.85791e+06	3.67509e+07	3.77415e+07	4.86563e+07	1.41113e+07	4.08339e+07
Phylotype ID1	Cluster	S/G/PS	Match count	Match count	Match count	Match count	Match count	Match count	Match count	Match count	Match count	Match count	Match count	Match count	Match count	Match count	Match count	Match count	Match count	Match count	Match count	Match count	Match count	Match count	Match count	Match count	Match count	Match count	Match count	Match count	Match count	Match count	Match count	Match count	Match count	Match count	Match count	Match count	Match count	Match count	Match count	Match count	Match count	Match count	Match count	Match count	Match count	Match count	Match count
Cluster2	C1	G	0	0	0	0	0	0	0	0	0	0	0	0	0	0	0	0	0	0	0	0	0	0	0	0	0	0	0	0	0	0	0	0	0	0	0	0	0	0	0	0	0	0	0	0	0	0	0
Cluster4	C1	G	0	0	0	0	0	0	0	0	0	0	0	0	0	0	0	0	0	0	0	0	0	0	0	0	0	0	0	0	0	0	0	0	0	0	0	0	0	0	0	0	0	0	0	0	0	0	0
Cluster14	C1	G	0	0	0	0	0	0	0	0	0	0	0	0	0	11	0	0	0	7	0	0	0	0	0	0	0	0	0	0	0	0	0	0	0	0	0	0	0	0	0	0	0	0	0	0	0	0	0
Cluster29	C1	G	0	0	0	0	0	0	0	0	0	0	0	0	18	54	32	11	18	24	0	0	0	0	0	0	0	0	0	0	0	0	2	0	0	0	0	0	0	0	0	0	0	0	0	0	0	0	0
Cluster31	C1	G	0	0	0	0	0	0	0	0	0	0	0	0	0	0	0	0	0	0	0	0	0	0	0	0	0	0	0	0	0	0	0	0	0	0	0	0	0	0	0	0	0	0	0	0	0	0	0
Cluster36	C1	G	0	0	0	0	0	0	0	0	0	0	0	0	27	0	61	0	0	5	0	0	0	0	0	0	0	0	0	0	0	0	0	0	3	0	0	0	0	0	0	0	0	0	0	0	0	0	0
Cluster44	C11	G	0	0	0	0	0	0	0	0	0	0	0	0	0	0	0	0	0	0	0	0	0	0	0	0	0	0	0	0	0	0	0	0	0	0	0	0	0	0	0	0	0	0	0	0	0	0	0
Cluster47	C11	G	487	576	714	626	491	669	350	265	237	80	108	127	7	32	59	5	13	7	679	633	554	969	851	229	147	458	152	160	62	169	0	3	0	6	0	0	85	75	263	243	142	4	92	117	160	72	42
Cluster48	C11	G	7	50	16	14	14	23	27	0	0	0	0	0	0	0	0	0	0	0	17	0	2	0	0	0	0	0	0	20	0	0	0	0	0	0	0	0	0	0	0	0	0	0	0	16	0	0	0
Cluster52	C11	G	132	142	195	203	145	201	0	8	7	0	0	9	0	0	0	0	0	0	299	370	266	354	260	90	0	10	14	34	0	0	0	0	0	0	0	0	0	0	6	0	0	0	0	5	0	0	0
Cluster56	C11	G	0	0	0	0	0	0	0	0	0	0	0	0	0	0	0	0	0	0	0	0	0	0	0	0	0	0	0	0	0	0	0	0	0	0	0	0	0	0	0	0	0	0	0	0	0	0	0
Cluster58	C11	G	0	0	0	0	0	0	0	0	0	0	0	0	0	0	0	0	0	0	0	0	0	0	0	0	0	0	0	0	0	0	0	0	0	0	0	0	0	0	0	0	0	0	0	0	0	0	0
Cluster59	C11	G	23	0	0	0	0	0	0	0	0	0	0	0	0	0	0	0	0	0	0	0	0	0	0	0	0	0	0	0	0	0	0	0	0	0	0	0	0	0	0	0	0	0	0	0	0	0	0
Cluster60	C11	G	0	0	0	0	0	0	0	0	0	0	0	0	0	0	0	0	0	0	0	0	0	0	0	0	0	0	0	0	0	0	0	0	0	0	0	0	0	0	0	0	0	0	0	0	0	0	0
Cluster61	C11	G	0	0	0	0	0	0	0	0	0	0	0	0	0	0	0	0	0	0	0	0	0	0	0	0	0	0	0	0	0	0	0	0	0	0	0	0	0	0	0	0	0	0	0	0	0	0	0
Cluster62	C11	G	0	0	0	0	0	0	0	0	0	0	0	0	0	0	0	0	0	0	0	0	0	0	0	0	0	0	0	0	0	0	0	0	0	0	0	0	0	0	0	0	0	0	0	0	0	0	0
Cluster63	C11	G	0	0	0	0	0	0	0	0	0	0	0	0	0	0	0	0	0	0	0	0	0	0	0	0	0	0	0	0	0	0	0	0	0	0	0	0	0	0	0	0	0	0	0	0	0	0	0
Cluster64	C11	G	0	0	0	0	0	0	0	0	0	0	0	0	0	0	0	0	0	0	0	0	0	0	0	0	0	0	0	0	0	0	0	0	0	0	0	0	0	0	0	0	0	0	0	0	0	0	0
Cluster79	C11	G	0	0	0	0	0	0	0	0	0	0	0	0	0	0	0	0	0	0	0	0	0	0	0	0	0	0	0	0	0	0	0	0	0	0	0	0	0	0	0	0	0	0	0	0	0	0	0
Cluster80	C11	G	0	0	0	0	0	0	0	0	0	0	0	0	0	0	0	0	0	0	0	0	0	0	0	0	0	0	0	0	0	0	0	0	0	0	0	0	0	0	0	0	0	0	0	0	0	0	0
Cluster84	C11	G	0	0	0	0	0	0	0	0	0	0	0	0	0	0	0	0	0	0	0	0	0	0	0	0	0	0	0	0	0	0	0	0	0	0	0	0	0	0	0	0	0	0	0	0	0	0	0
Cluster86	C11	G	23	21	14	19	20	27	23	13	22	0	18	4	8	6	0	0	0	8	9	26	6	14	0	0	16	41	0	0	0	0	0	0	0	0	0	0	22	5	21	3	2	0	0	0	11	5	0
Cluster87	C11	G	0	0	0	0	0	0	0	0	0	0	0	0	0	0	0	0	0	0	0	0	0	0	0	0	0	0	0	0	7	0	0	0	0	0	0	0	0	0	0	0	0	0	0	0	0	0	0
Cluster89	C11	G	856	812	1151	1111	811	1189	90	95	85	37	69	65	8	22	7	0	6	17	762	884	618	526	397	148	22	131	34	45	24	0	0	0	4	0	0	0	14	4	91	34	34	23	17	41	19	0	5
Cluster98	C11	G	1767	1730	1981	2001	1495	2056	4917	5429	6027	2695	3137	2377	429	549	576	141	202	204	1900	2293	1674	1807	1686	478	2822	4961	3132	2136	1605	1774	4	51	2	0	6	0	2001	2875	5804	3852	1700	1420	2186	2781	2764	2797	984
Cluster126	C12	G	0	0	0	0	0	0	0	0	0	0	0	0	13	25	9	0	0	0	0	0	0	0	0	0	0	0	0	0	0	0	0	0	0	0	0	0	0	0	0	0	0	0	0	0	0	0	0
Cluster127	C12	G	0	0	0	0	0	0	0	0	0	0	0	0	0	0	0	0	0	0	0	0	0	0	0	0	0	0	0	0	0	0	0	0	0	0	0	0	0	0	0	0	0	0	0	0	0	0	0
Cluster129	C12	G	0	0	0	0	0	0	0	0	0	0	0	0	0	0	0	0	0	0	0	0	0	0	0	0	0	0	0	0	0	0	0	0	0	0	0	0	0	0	0	0	0	0	0	0	0	0	0
Cluster139	C12	G	0	0	0	0	0	0	0	0	0	0	0	0	0	0	0	0	0	0	0	0	0	0	0	0	0	0	0	0	0	0	0	0	0	0	0	0	0	0	0	0	0	0	0	0	0	0	0
Cluster141	C12	G	0	0	0	0	0	0	0	0	0	0	0	0	0	0	0	0	0	0	0	0	0	0	0	0	0	0	0	0	0	0	0	0	0	0	0	0	0	0	0	0	0	0	0	0	0	0	0
Cluster147	C12	G	0	0	0	0	0	0	0	0	0	0	0	0	0	0	0	0	0	0	0	0	0	0	0	0	0	0	0	0	0	0	0	0	0	0	0	0	0	0	0	0	0	0	0	0	0	0	0
Cluster162	C13	G	0	13	5	6	0	0	0	0	0	0	0	0	0	0	0	0	0	0	6	26	0	6	6	0	20	9	0	8	0	4	0	0	0	0	0	0	0	0	0	0	0	0	0	0	0	0	0
Cluster163	C13	G	0	0	0	0	0	0	0	0	0	0	0	0	0	0	0	0	0	0	0	0	0	0	0	0	49	12	0	0	0	0	3	2	0	4	0	0	0	0	0	0	0	0	0	0	0	0	0
Cluster164	C13	G	0	0	0	0	0	0	0	0	0	0	0	0	0	0	0	0	0	0	0	0	0	0	0	0	0	0	0	0	0	0	0	0	0	0	0	0	0	0	0	0	0	0	0	0	0	0	0
Cluster166	C13	G	0	0	0	0	0	0	0	0	0	0	0	0	0	0	0	0	0	0	0	0	0	0	0	0	0	0	0	0	0	0	0	0	7	0	0	0	0	0	0	0	0	0	0	0	0	0	0
Cluster167	C13	G	0	0	0	0	0	0	0	0	0	0	0	0	0	0	0	0	0	0	0	0	0	0	0	0	0	0	0	0	0	0	0	3	0	0	0	0	0	0	0	0	0	0	0	0	0	0	0
Cluster169	C13	G	0	0	0	0	0	0	0	0	0	0	0	0	0	0	0	0	0	0	0	0	0	0	0	0	0	0	0	0	0	0	0	0	0	0	0	0	0	0	0	0	0	0	0	0	0	0	0
Cluster182	C14	G	0	0	0	0	0	0	0	0	0	0	0	0	0	0	0	0	0	0	0	0	0	0	0	0	0	0	0	0	0	0	0	0	0	0	0	0	0	0	0	0	0	0	0	0	0	0	0
Cluster185	C14	G	18	61	48	9	9	8	0	0	0	0	0	0	0	0	0	0	0	0	0	0	0	0	0	0	0	0	0	0	0	0	0	0	0	0	0	0	0	0	0	0	0	0	0	0	0	0	0
Cluster186	C14	G	0	0	0	0	0	0	0	0	0	0	0	0	0	0	0	0	0	0	0	0	0	0	0	0	0	0	0	0	0	0	0	0	0	0	0	0	0	0	0	0	0	0	0	0	0	0	0
Cluster187	C14	G	0	0	0	0	0	0	0	0	0	0	0	0	0	0	0	0	0	0	0	0	0	0	0	0	0	0	0	0	0	0	0	0	0	0	0	0	0	0	0	0	0	0	0	0	0	0	0
Cluster197	C14	G	0	0	0	0	0	0	0	0	0	0	0	0	0	0	0	0	0	0	0	0	0	0	0	0	0	0	0	0	0	0	0	0	0	0	0	0	0	4	0	0	0	0	0	30	0	0	0
Cluster199	C14	G	0	0	0	0	0	0	0	0	0	0	0	0	0	0	0	0	0	0	0	0	0	0	0	0	0	0	0	0	0	0	0	0	0	0	0	0	0	0	0	0	0	0	0	0	0	0	0
Cluster204	C14	G	85	117	108	25	30	92	0	0	0	0	0	0	0	0	0	0	0	0	14	21	3	0	0	0	0	0	0	0	0	0	0	0	0	0	0	0	0	0	0	0	0	0	0	0	0	0	0
Cluster212	C14	G	4	0	0	0	0	0	117	82	112	290	470	354	0	0	0	0	0	0	0	0	0	0	0	0	114	199	240	142	206	435	0	0	0	0	0	0	16	41	167	56	13	6	368	262	421	15	5
Cluster216	C14	G	246	224	259	30	31	34	0	0	0	0	0	0	0	0	0	0	0	0	30	48	0	0	14	0	0	0	0	0	0	0	0	0	0	0	0	0	0	0	0	0	0	0	0	0	0	0	0
Cluster219	C14	G	0	0	0	0	0	0	0	0	0	0	0	0	0	0	0	0	0	0	0	0	0	0	0	0	0	0	0	0	0	0	0	0	0	0	0	0	0	0	0	0	0	0	0	0	0	0	0
Cluster220	C14	G	102	108	118	83	115	109	0	0	0	0	0	0	0	0	0	0	0	0	33	84	7	41	30	0	0	0	0	0	0	0	0	0	0	0	0	0	0	0	0	0	0	0	0	0	0	0	0
Cluster221	C14	G	0	0	0	0	0	0	27	80	52	521	388	396	0	0	0	0	0	0	0	0	0	0	0	0	0	16	157	121	230	425	0	0	0	0	0	0	13	7	64	15	38	0	396	427	522	47	26
Cluster222	C14	G	24	15	19	27	99	29	0	0	0	0	0	0	0	0	0	0	0	0	31	44	0	91	52	3	0	0	0	0	0	0	0	0	0	0	0	0	0	0	0	0	0	0	0	0	0	0	0
Cluster226	C14	G	51	16	13	6	4	5	0	0	0	0	0	0	0	0	0	0	0	0	0	0	0	0	0	0	0	0	0	0	0	0	0	0	0	0	0	0	0	0	0	0	0	0	0	12	0	0	0
Cluster228	C14	G	0	0	0	0	0	0	89	32	108	34	24	18	0	0	7	0	0	0	0	0	0	0	0	0	21	0	0	0	0	0	0	0	0	0	0	0	0	37	129	33	0	3	58	49	74	53	26
Cluster236	C14	G	0	0	0	0	0	0	0	0	0	0	0	0	0	0	0	0	0	0	0	0	0	0	0	0	0	0	0	0	0	0	0	0	0	0	0	0	0	0	0	0	0	0	0	0	0	0	0
Cluster239	C14	G	0	0	0	0	0	0	0	0	0	0	0	0	0	0	0	0	0	0	0	0	0	0	0	0	0	0	0	0	0	0	0	0	0	0	0	0	0	0	0	0	0	0	0	0	0	0	0
Cluster243	C14	G	0	0	0	0	0	0	0	0	0	0	0	0	0	0	0	0	0	0	0	0	0	0	0	0	0	0	0	0	0	0	0	0	0	0	0	0	0	0	0	0	0	0	0	0	0	0	0
Cluster258	C14	G	0	0	0	0	0	0	0	0	0	0	0	0	0	0	0	0	0	0	0	0	0	0	0	0	0	0	0	0	0	0	0	0	0	0	0	0	0	0	0	0	0	0	0	0	0	0	0
Cluster271	C14	G	189	211	201	450	379	340	0	0	0	0	0	0	0	0	0	0	0	0	23	74	9	27	0	3	0	0	0	0	0	0	0	0	0	0	0	0	0	0	0	0	8	0	0	0	0	0	0
Cluster286	C14	G	0	0	0	0	0	0	192	220	505	2964	3112	3229	0	0	8	0	0	0	0	0	0	0	0	0	419	366	457	2051	1676	2644	0	0	0	0	0	0	95	36	475	341	239	9	3413	2972	3550	144	195
Cluster301	C16	G	0	0	0	10	0	0	631	1307	180	0	33	113	6362	6620	9005	4010	3559	5028	0	0	0	0	0	0	0	0	0	0	0	0	53	83	95	52	55	22	252	141	119	0	0	0	19	165	56	97	190
Cluster302	C16	G	0	0	0	0	0	0	1471	1215	778	7472	6875	7292	9	0	0	6	0	0	0	0	0	0	0	0	345	657	189	1789	1170	994	0	0	0	4	0	0	390	1110	641	4	0	0	5559	8204	6840	13200	16163
Cluster308	C18	G	0	0	0	0	0	0	0	0	0	0	0	0	1269	1340	1243	6011	6631	5183	0	0	0	0	0	0	0	0	21	0	0	0	157	114	90	540	288	243	0	0	36	0	0	0	166	0	0	99	146
Cluster313	C2	G	412	102	147	82	29	55	16164	15487	10399	7424	7679	7676	7212	7078	6246	4258	4228	4011	15	0	0	0	0	0	11652	14906	7452	10536	6551	5325	1261	703	469	561	391	408	11232	13556	12440	8230	4791	8728	6791	8501	7713	10352	12878
Cluster314	C2	G	411	89	171	77	71	82	10202	9169	6632	4851	4796	5970	7904	8260	7554	4285	4182	4238	0	0	0	0	0	0	7942	9045	4947	8869	4858	3512	1365	713	390	614	394	411	6396	8217	7827	4967	3771	7002	4121	5290	5627	6655	7150
Cluster315	C2	G	0	0	0	0	0	0	0	0	17	0	10	13	0	8	17	0	0	0	0	0	0	0	0	0	0	13	0	0	0	0	0	0	0	0	0	0	8	0	14	3	0	0	0	5	6	0	0
Cluster316	C2	G	0	0	0	0	0	0	0	0	0	0	0	0	126	130	98	79	50	68	0	0	0	0	0	0	0	0	0	0	0	0	63	27	5	5	16	9	0	0	0	0	0	0	0	0	0	0	0
Cluster318	C2	G	5	0	0	0	0	0	37	43	23	58	10	21	66	66	58	24	43	38	0	0	0	0	0	0	0	87	33	17	25	19	24	15	2	3	0	0	34	0	21	0	0	41	34	31	35	28	45
Cluster319	C2	G	0	0	0	0	0	0	0	0	0	0	0	0	5	0	17	0	0	0	0	0	0	0	0	0	0	0	0	0	0	0	0	0	0	0	0	0	35	0	0	34	0	0	0	0	0	0	0
Cluster322	C2	G	0	0	0	0	0	0	0	0	0	0	0	0	0	0	0	0	0	0	0	0	0	0	0	0	0	0	0	0	0	0	0	0	0	0	0	0	0	0	0	0	0	0	0	0	0	0	0
Cluster328	C2	G	0	0	0	0	0	0	0	0	0	0	0	0	0	0	0	0	0	0	0	0	0	0	0	0	0	0	0	0	0	0	0	0	0	0	0	0	0	0	0	0	0	0	0	0	0	0	0
Cluster329	C2	G	0	0	0	0	0	0	29	34	46	8	4	0	0	0	0	0	0	0	0	0	0	0	0	0	13	26	19	76	27	17	0	0	0	0	0	0	3	0	42	6	5	0	0	0	0	0	4
Cluster333	C2	G	0	0	0	0	0	0	0	0	0	0	0	0	0	0	0	0	0	0	0	0	0	0	0	0	0	0	0	0	0	0	0	0	0	0	0	0	0	0	0	0	0	0	0	0	0	0	0
Cluster338	C2	G	0	0	0	0	0	0	0	0	0	0	0	0	0	0	0	0	0	0	0	0	0	0	0	0	0	0	0	0	0	0	0	0	0	0	0	0	0	0	0	0	0	0	0	0	0	0	0
Cluster340	C2	G	0	0	0	0	0	0	0	0	0	0	0	0	0	0	0	0	0	0	0	0	0	0	0	0	0	0	0	0	0	0	0	0	0	0	0	0	0	0	0	0	0	0	0	0	0	0	0
Cluster341	C2	G	0	0	12	0	0	13	1102	1100	762	550	361	538	35	30	41	64	27	53	0	0	0	0	0	0	1130	1872	654	1536	774	684	7	0	4	5	2	7	1134	1276	852	1109	595	850	440	428	727	523	658
Cluster344	C2	G	0	0	0	0	0	0	0	0	0	0	0	0	0	0	0	0	0	0	0	0	0	0	0	0	0	0	0	0	0	0	0	0	0	0	0	0	0	0	0	0	0	0	0	0	0	0	0
Cluster358	C3	G	0	0	0	0	0	0	0	0	0	0	0	0	0	0	0	0	0	0	0	0	0	0	0	0	0	0	0	0	0	0	0	0	0	0	0	0	0	0	0	0	0	0	0	0	0	0	0
Cluster365	C3	G	0	0	0	0	0	0	0	0	0	0	0	0	15	11	22	0	16	20	0	0	0	0	0	0	0	0	0	0	0	0	0	0	0	0	0	0	0	0	0	0	0	0	0	0	0	0	0
Cluster366	C3	G	0	0	0	0	0	0	0	0	0	0	0	0	0	0	0	0	0	0	0	0	0	0	0	0	0	0	0	0	0	0	0	0	0	0	0	0	0	0	0	0	0	0	0	0	0	0	0
Cluster369	C3	G	0	0	0	0	0	0	0	0	0	0	0	0	94	86	114	71	66	163	0	0	0	0	0	0	0	0	0	0	0	0	3	0	0	4	0	0	0	0	0	0	0	0	0	0	0	0	0
Cluster375	C4	G	0	0	0	0	0	0	0	0	0	0	0	0	16	0	6	0	0	0	0	0	0	0	0	0	0	0	0	0	0	0	0	0	0	0	0	0	0	0	0	0	0	0	0	0	0	0	0
Cluster376	C4	G	0	0	0	0	0	0	0	0	0	0	0	0	0	0	0	0	0	0	0	0	0	0	0	0	0	0	0	0	0	0	0	0	0	0	0	0	0	0	0	0	0	0	0	0	0	0	0
Cluster387	C6	G	1968	2093	2373	2336	1897	2758	11160	11451	10452	5436	6176	5067	1295	1080	1124	315	396	470	2914	2952	680	1070	390	87	14674	13545	9990	22427	12210	7919	106	270	11	34	19	88	5503	7334	11189	6271	4499	2592	5256	5904	5641	5339	3961
Cluster397	C8	G	4	0	0	0	0	0	28	6	22	0	0	13	42	41	61	13	6	23	0	0	0	0	0	0	0	9	27	17	0	0	0	0	0	0	0	0	17	4	9	47	14	4	0	0	20	9	10
Cluster401	C8	G	149	68	101	126	140	150	536	890	853	234	404	411	1401	1311	1338	418	411	822	0	0	5	0	0	0	221	142	131	186	100	170	17	14	0	2	6	5	271	283	1020	564	510	181	327	441	403	516	129
Cluster402	C8	G	0	0	0	0	0	0	6	49	77	14	33	20	15	8	21	7	5	5	0	0	0	0	0	0	6	28	14	0	9	15	0	0	0	0	0	0	0	12	74	6	59	5	0	9	28	7	0
Cluster403	C8	G	0	0	0	0	0	0	0	0	0	0	0	0	0	0	0	0	0	0	0	0	0	0	0	0	0	0	0	0	0	0	0	0	0	0	0	0	0	0	0	0	0	0	0	0	0	0	0
Cluster407	C8	G	0	0	0	0	0	0	0	0	0	0	0	0	0	0	0	0	0	0	0	0	0	0	0	0	0	0	0	0	0	0	0	0	0	0	0	0	0	0	0	0	0	0	0	0	0	0	0
Cluster10	C1	PS	0	0	0	0	0	0	0	0	0	0	0	0	0	0	0	0	0	0	0	0	0	0	0	0	0	0	0	0	0	0	0	0	0	0	0	0	0	0	0	0	0	0	0	0	0	0	0
Cluster11	C1	PS	0	0	0	0	0	0	0	0	0	0	0	0	0	0	0	0	0	0	0	0	0	0	0	0	0	0	0	0	0	0	0	0	0	0	0	0	0	0	0	0	0	0	0	0	0	0	0
Cluster16	C1	PS	0	0	0	0	0	0	0	0	0	0	0	0	0	0	0	0	0	0	0	0	0	0	0	0	0	0	0	0	0	0	0	0	0	0	0	0	0	0	0	0	0	0	0	0	0	0	0
Cluster18	C1	PS	0	0	0	0	0	0	0	0	0	0	0	0	0	0	0	0	0	0	0	0	0	0	0	0	0	0	0	0	0	0	0	0	0	0	0	0	0	0	0	0	0	0	0	0	0	0	0
Cluster21	C1	PS	0	0	0	0	0	0	0	0	0	0	0	0	0	0	0	0	0	0	0	0	0	0	0	0	0	0	0	0	0	0	0	0	0	0	0	0	0	0	0	0	0	0	0	0	0	0	0
Cluster22	C1	PS	0	0	0	0	0	0	0	0	0	0	0	0	0	0	0	0	0	0	0	0	0	0	0	0	0	0	0	0	0	0	0	0	0	0	0	0	0	0	0	0	0	0	0	0	0	0	0
Cluster23	C1	PS	0	0	0	0	0	0	0	0	0	0	0	0	0	0	0	0	0	0	0	0	0	0	0	0	0	0	0	0	0	0	0	0	0	0	0	0	0	0	0	0	0	0	0	0	0	0	0
Cluster24	C1	PS	0	0	0	0	0	0	0	0	0	0	0	0	0	0	0	0	0	0	0	0	0	0	0	0	0	0	0	0	0	0	0	0	0	0	0	0	0	0	0	0	0	0	0	0	0	0	0
Cluster25	C1	PS	0	0	0	0	0	0	0	0	0	0	0	0	0	0	0	0	0	0	0	0	0	0	0	0	0	0	0	0	0	0	0	0	0	0	0	0	0	0	0	0	0	0	0	0	0	0	0
Cluster26	C1	PS	0	0	0	0	0	0	0	0	0	0	0	0	0	0	0	0	0	0	0	0	0	0	0	0	0	0	0	0	0	0	0	0	0	0	0	0	0	0	0	0	0	0	0	0	0	0	0
Cluster28	C1	PS	0	0	0	0	0	0	0	0	0	0	0	0	0	0	0	0	0	0	0	0	0	0	0	0	0	0	0	0	0	0	0	0	0	0	0	0	0	0	0	0	0	0	0	0	0	0	0
Cluster32	C1	PS	0	0	0	0	0	0	0	0	0	0	0	0	0	0	0	0	0	0	0	0	0	0	0	0	0	0	0	0	0	0	0	0	0	0	0	0	0	0	0	0	0	0	0	0	0	0	0
Cluster33	C1	PS	0	0	0	0	0	0	0	0	0	0	0	0	0	0	0	0	0	0	0	0	0	0	0	0	0	0	0	0	0	0	0	0	0	0	0	0	0	0	0	0	0	0	0	0	0	0	0
Cluster37	C1	PS	0	0	0	0	0	0	0	0	0	0	0	0	0	0	0	0	0	0	0	0	0	0	0	0	0	0	0	0	0	0	0	0	0	0	0	0	0	0	0	0	0	0	0	0	0	0	0
Cluster38	C1	PS	0	0	0	0	0	0	0	0	0	0	0	0	0	0	0	0	0	0	0	0	0	0	0	0	0	0	0	0	0	0	0	0	0	0	0	0	0	0	0	0	0	0	0	0	0	0	0
Cluster39	C1	PS	0	0	0	0	0	0	0	0	0	0	0	0	0	0	0	0	0	0	0	0	0	0	0	0	0	0	0	0	0	0	0	0	0	0	0	0	0	0	0	0	0	0	0	0	0	0	0
Cluster40	C1	PS	0	0	0	0	0	0	0	0	0	0	0	0	9	7	0	0	0	7	0	0	0	0	0	0	0	0	0	0	0	0	0	0	0	0	0	0	0	0	0	0	0	0	0	0	0	0	0
Cluster42	C1	PS	0	0	0	0	0	0	0	0	0	0	0	0	0	0	0	0	0	0	0	0	0	0	0	0	0	0	0	0	0	0	0	0	0	0	0	0	0	0	0	0	0	0	0	0	0	0	0
Cluster49	C11	PS	0	0	0	0	0	0	0	0	0	0	0	0	0	0	0	0	0	0	0	0	0	0	0	0	0	0	0	0	0	0	0	0	0	0	0	0	0	0	0	0	0	0	0	0	0	0	0
Cluster51	C11	PS	0	0	0	0	0	0	0	0	0	0	0	0	0	0	0	0	0	0	0	0	0	0	0	0	0	0	0	0	0	0	0	0	0	0	0	0	0	0	0	0	0	0	0	0	0	0	0
Cluster54	C11	PS	0	0	6	0	0	0	0	0	0	0	0	0	0	0	0	0	0	0	0	0	0	0	0	0	0	0	0	0	0	0	0	0	0	0	0	0	0	0	0	0	0	0	0	0	0	0	0
Cluster65	C11	PS	0	0	0	0	0	0	0	0	0	0	0	0	0	0	0	0	0	0	0	0	0	0	0	0	0	0	0	0	0	0	0	0	0	0	0	0	0	0	0	0	0	0	0	0	0	0	0
Cluster67	C11	PS	0	0	0	0	0	0	0	0	0	0	0	0	0	0	0	0	0	0	0	0	0	0	0	0	0	0	0	0	0	0	0	0	0	0	0	0	0	0	0	0	0	0	0	0	0	0	0
Cluster68	C11	PS	0	0	0	0	0	0	0	0	0	0	0	0	0	0	0	0	0	0	0	0	0	0	0	0	0	0	0	0	0	0	0	0	0	0	0	0	0	0	0	0	0	0	0	0	0	0	0
Cluster76	C11	PS	0	0	0	0	0	0	0	0	0	0	0	0	0	0	0	0	0	0	0	0	0	0	0	0	0	0	0	0	0	0	0	0	0	0	0	0	0	0	0	0	0	0	0	0	0	0	0
Cluster77	C11	PS	0	0	0	0	0	0	0	0	0	0	0	0	0	0	0	0	0	0	0	0	0	0	0	0	0	0	0	0	0	0	0	0	0	0	0	0	0	0	0	0	0	0	0	0	0	0	0
Cluster81	C11	PS	4	0	0	0	0	0	0	0	0	0	0	0	0	0	0	0	0	0	0	0	0	0	0	0	0	0	0	0	0	0	0	0	0	0	0	0	0	0	0	0	0	0	0	0	0	0	0
Cluster82	C11	PS	0	0	0	0	0	0	0	0	0	0	0	0	0	0	0	0	0	0	0	0	0	0	0	0	0	0	0	0	0	0	0	0	0	0	0	0	0	0	0	0	0	0	0	0	0	0	0
Cluster83	C11	PS	0	0	0	0	0	0	0	0	0	0	0	0	0	0	0	0	0	0	0	0	0	0	0	0	0	0	0	0	0	0	0	0	0	0	0	0	0	0	0	0	0	0	0	0	0	0	0
Cluster88	C11	PS	34	61	56	66	37	64	0	0	0	0	0	0	0	0	0	0	0	0	33	74	0	0	0	0	0	0	0	0	0	0	0	0	0	0	0	0	0	0	0	0	2	0	5	4	4	16	0
Cluster90	C11	PS	0	0	0	0	0	0	0	0	0	0	0	0	0	0	0	0	0	0	0	0	0	0	0	0	0	0	0	0	0	0	0	0	0	0	0	0	0	0	0	0	0	0	0	0	0	0	0
Cluster91	C11	PS	124	145	219	129	97	211	0	0	0	0	0	0	0	0	0	0	0	0	0	0	0	0	0	0	0	0	0	0	0	0	0	0	0	0	0	0	0	0	0	0	0	0	0	0	0	0	0
Cluster92	C11	PS	34	42	54	44	39	75	43	79	88	18	42	15	0	0	0	0	0	0	24	7	0	0	0	0	49	86	90	64	74	37	0	0	0	0	0	0	22	28	98	10	13	0	24	26	32	24	0
Cluster93	C11	PS	10	19	19	31	22	43	0	0	0	0	0	0	0	0	0	0	0	0	194	191	16	211	200	7	0	0	0	0	0	0	0	0	0	0	0	0	0	0	0	0	10	0	0	0	0	0	0
Cluster94	C11	PS	67	114	103	92	65	95	63	107	151	21	39	32	4	0	0	0	0	0	65	57	6	6	0	0	33	157	83	130	64	57	0	0	0	0	0	0	20	13	112	16	26	3	30	29	18	18	5
Cluster95	C11	PS	0	0	0	0	0	4	0	5	5	0	0	0	0	0	0	0	0	0	0	0	0	0	0	0	0	10	0	0	0	0	0	0	0	0	0	0	0	0	0	0	0	0	0	0	0	0	0
Cluster96	C11	PS	0	0	0	0	0	0	114	154	129	26	44	59	33	6	20	0	0	0	13	10	0	17	22	2	8	163	31	24	11	20	0	0	0	0	0	0	46	39	105	24	0	8	25	33	21	42	8
Cluster97	C11	PS	4	0	0	5	0	4	16	19	14	4	31	19	4	0	0	0	0	0	0	8	7	0	0	0	56	116	30	0	4	22	0	0	0	0	0	0	7	4	37	0	9	0	0	0	4	0	5
Cluster99	C11	PS	0	0	0	0	0	0	0	89	0	0	0	0	0	0	0	0	0	0	0	0	0	0	0	0	0	0	0	0	0	0	0	0	0	0	0	0	42	0	0	0	0	0	0	19	0	0	0
Cluster100	C11	PS	0	0	0	0	0	0	0	0	0	0	0	0	0	0	0	0	0	0	0	0	0	0	0	0	0	0	0	0	0	0	0	0	0	0	0	0	0	0	0	0	0	0	0	0	0	0	0
Cluster101	C11	PS	0	0	0	0	0	0	0	0	0	0	0	0	0	0	0	0	0	0	0	0	0	0	0	0	0	0	0	0	0	0	0	0	0	0	0	0	0	0	0	0	0	0	0	0	0	0	0
Cluster102	C11	PS	0	0	0	0	0	0	0	0	0	0	0	0	0	0	0	0	0	0	0	0	0	0	0	0	0	0	0	0	0	0	0	0	0	0	0	0	0	0	0	0	0	0	0	0	0	0	0
Cluster103	C11	PS	0	0	0	0	0	0	0	0	0	0	0	0	0	0	0	0	0	0	0	0	0	0	0	0	0	0	0	0	0	0	0	0	0	0	0	0	0	0	0	0	0	0	0	0	0	0	0
Cluster104	C11	PS	0	0	0	0	0	0	0	0	0	0	0	0	0	0	0	0	0	0	0	0	0	0	0	0	0	0	0	0	0	0	0	0	0	0	0	0	0	0	0	0	0	0	0	0	0	0	0
Cluster105	C11	PS	0	0	0	0	0	0	0	0	0	0	0	0	0	0	0	0	0	0	0	0	0	0	0	0	0	0	0	0	0	0	0	0	0	0	0	0	0	0	0	0	0	0	0	0	0	0	0
Cluster106	C11	PS	0	0	0	0	0	0	0	0	0	0	0	0	0	0	0	0	0	0	0	0	0	0	0	0	0	0	0	0	0	0	0	0	0	0	0	0	0	0	0	0	0	0	0	0	0	0	0
Cluster107	C11	PS	0	0	0	0	0	0	0	0	0	0	0	0	0	0	0	0	0	0	0	0	0	0	0	0	0	0	0	0	0	0	0	0	0	0	0	0	0	0	0	0	0	0	0	0	0	0	0
Cluster108	C11	PS	0	0	0	0	0	0	0	0	0	0	0	0	0	0	0	0	0	0	0	0	0	0	0	0	0	0	0	0	0	0	0	0	0	0	0	0	0	0	0	0	0	0	0	0	0	0	0
Cluster109	C11	PS	0	0	0	0	0	0	0	0	0	0	0	0	0	0	0	0	0	0	0	0	0	0	0	0	0	0	0	0	0	0	0	0	0	0	0	0	0	0	0	0	0	0	0	0	0	0	0
Cluster110	C11	PS	4	0	6	0	0	6	0	0	0	0	0	0	0	0	0	0	0	0	0	0	0	0	0	0	0	0	0	0	0	0	0	0	0	0	0	0	0	0	0	0	0	0	0	0	0	0	0
Cluster111	C11	PS	0	0	0	0	0	0	0	0	0	0	0	0	0	0	0	0	0	0	0	0	0	0	0	0	0	0	0	0	0	0	0	0	0	0	0	0	0	0	0	0	0	0	0	0	0	0	0
Cluster112	C11	PS	0	0	0	0	0	0	0	0	0	0	0	0	0	0	0	0	0	0	0	0	0	0	0	0	0	0	0	0	0	0	0	0	0	0	0	0	0	0	0	0	0	0	0	0	0	0	0
Cluster113	C11	PS	0	0	0	0	0	0	0	0	0	0	0	0	0	0	0	0	0	0	0	0	0	0	0	0	0	0	0	0	0	0	0	0	0	0	0	0	0	0	0	0	0	0	0	0	0	0	0
Cluster114	C11	PS	0	0	0	0	0	0	0	0	0	0	0	0	0	0	0	0	0	0	0	0	0	0	0	0	0	0	0	0	0	0	0	0	0	0	0	0	0	0	0	0	0	0	0	0	0	0	0
Cluster115	C11	PS	0	0	0	0	0	0	0	0	0	0	0	0	0	0	0	0	0	0	0	0	0	0	0	0	0	0	0	0	0	0	0	0	0	0	0	0	0	0	0	0	0	0	0	0	0	0	0
Cluster116	C11	PS	0	0	0	0	0	0	0	0	0	0	0	0	0	0	0	0	0	0	0	0	0	0	0	0	0	0	0	0	0	0	0	0	0	0	0	0	0	0	0	0	0	0	0	0	0	0	0
Cluster117	C11	PS	0	0	0	0	0	0	0	0	0	0	0	0	0	0	0	0	0	0	0	0	0	0	0	0	0	0	0	0	0	0	0	0	0	0	0	0	0	0	0	0	0	0	0	0	0	0	0
Cluster118	C11	PS	0	0	0	0	0	0	0	0	0	0	0	0	0	0	0	0	0	0	0	0	0	0	0	0	0	0	0	0	0	0	0	0	0	0	0	0	0	0	0	0	0	0	0	0	0	0	0
Cluster119	C11	PS	0	0	0	0	0	0	0	0	0	0	0	0	0	0	0	0	0	0	0	0	0	0	0	0	0	0	0	0	0	0	0	0	0	0	0	0	0	0	0	0	0	0	0	0	0	0	0
Cluster120	C11	PS	0	0	0	0	0	0	0	0	0	0	0	0	0	0	0	0	0	0	0	0	0	0	0	0	0	0	0	0	0	0	0	0	0	0	0	0	0	0	0	0	0	0	0	0	0	0	0
Cluster121	C11	PS	0	0	0	0	0	0	0	0	0	0	0	0	0	0	0	0	0	0	0	0	0	0	0	0	0	0	0	0	0	0	0	0	0	0	0	0	0	0	0	0	0	0	0	0	0	0	0
Cluster122	C11	PS	0	0	0	0	0	0	0	0	0	0	0	0	0	0	0	0	0	0	0	0	0	0	0	0	0	0	0	0	0	0	0	0	0	0	0	0	0	0	0	0	0	0	0	0	0	0	0
Cluster123	C11	PS	26	26	42	23	6	26	0	0	5	0	0	10	0	0	0	0	0	0	36	24	0	8	6	0	0	0	0	0	0	0	0	0	0	0	0	0	0	0	0	0	0	0	0	0	0	0	0
Cluster124	C11	PS	0	0	0	0	0	0	0	0	0	0	0	0	0	0	0	0	0	0	0	0	0	0	0	0	0	0	0	0	0	0	0	0	0	0	0	0	0	0	0	0	0	0	0	0	0	0	0
Cluster125	C11	PS	0	0	0	0	0	0	0	0	0	0	0	0	0	0	0	0	0	0	0	0	0	0	0	0	0	0	0	0	0	0	0	0	0	0	0	0	0	0	0	0	0	0	0	0	0	0	0
Cluster134	C12	PS	0	0	0	0	0	0	0	0	0	0	0	0	0	0	0	0	0	0	0	0	0	0	0	0	0	0	0	0	0	0	0	0	0	0	0	0	0	0	0	0	0	0	0	0	0	0	0
Cluster136	C12	PS	0	0	0	0	0	0	0	0	0	0	0	0	0	0	0	0	0	0	0	0	0	0	0	0	0	0	0	0	0	0	0	0	0	0	0	0	0	0	0	0	0	0	0	0	0	0	0
Cluster137	C12	PS	0	0	0	0	0	0	0	0	0	0	0	0	0	0	0	0	0	0	0	0	0	0	0	0	0	0	0	0	0	0	0	0	0	0	0	0	0	0	0	0	0	0	0	0	0	0	0
Cluster140	C12	PS	0	0	0	0	0	0	0	0	0	0	0	0	0	0	0	0	0	0	0	0	0	0	0	0	0	0	0	0	0	0	0	0	0	0	0	0	0	0	0	0	0	0	0	0	0	0	0
Cluster142	C12	PS	0	0	0	0	0	0	0	0	0	0	0	0	0	0	0	0	0	0	0	0	0	0	0	0	0	0	0	0	0	0	0	0	0	0	0	0	0	0	0	0	0	0	0	0	0	0	0
Cluster143	C12	PS	0	0	0	0	0	0	0	0	0	0	0	0	0	0	0	0	0	0	0	0	0	0	0	0	0	0	0	0	0	0	0	0	0	0	0	0	0	0	0	0	0	0	0	0	0	0	0
Cluster144	C12	PS	0	0	0	0	0	0	0	0	0	0	0	0	0	0	0	0	0	0	0	0	0	0	0	0	0	0	0	0	0	0	0	0	0	0	0	0	0	0	0	0	0	0	0	0	0	0	0
Cluster145	C12	PS	0	0	0	0	0	0	0	0	0	0	0	0	0	0	0	0	0	0	0	0	0	0	0	0	0	0	0	0	0	0	0	0	0	0	0	0	0	0	0	0	0	0	0	0	0	0	0
Cluster146	C12	PS	0	0	0	0	0	0	0	0	0	0	0	0	0	0	0	0	0	0	0	0	0	0	0	0	0	0	0	0	0	0	0	0	0	0	0	0	0	0	0	0	0	0	0	0	0	0	0
Cluster148	C12	PS	0	0	0	0	0	0	0	0	0	0	0	0	0	0	0	0	0	0	0	0	0	0	0	0	0	0	0	0	0	0	0	0	0	0	0	0	0	0	0	0	0	0	0	0	0	0	0
Cluster149	C12	PS	0	0	0	0	0	0	0	0	0	0	0	0	0	0	0	0	0	0	0	0	0	0	0	0	0	0	0	0	0	0	0	0	0	0	0	0	0	0	0	0	0	0	0	0	0	0	0
Cluster150	C12	PS	0	0	0	0	0	0	0	0	0	0	0	0	0	0	0	0	0	0	0	0	0	0	0	0	0	0	0	0	0	0	0	0	0	0	0	0	0	0	0	0	0	0	0	0	0	0	0
Cluster152	C12	PS	0	0	0	0	0	0	0	0	0	0	0	0	0	0	0	0	0	0	0	0	0	0	0	0	0	0	0	0	0	0	0	0	0	0	0	0	0	0	0	0	0	0	0	0	0	0	0
Cluster153	C12	PS	0	0	0	0	0	0	0	0	0	0	0	0	0	0	0	0	0	0	0	0	0	0	0	0	0	0	0	0	0	0	0	0	0	0	0	0	0	0	0	0	0	0	0	0	0	0	0
Cluster154	C12	PS	0	0	0	0	0	0	0	0	0	0	0	0	0	0	0	0	0	0	0	0	0	0	0	0	0	0	0	0	0	0	0	0	0	0	0	0	0	0	0	0	0	0	0	0	0	0	0
Cluster155	C12	PS	0	0	0	0	0	0	0	0	0	0	0	0	0	0	0	0	0	0	0	0	0	0	0	0	0	0	0	0	0	0	0	0	0	0	0	0	0	0	0	0	0	0	0	0	0	0	0
Cluster156	C12	PS	0	0	0	0	0	0	0	0	0	0	0	0	0	0	0	0	0	0	0	0	0	0	0	0	0	0	0	0	0	0	0	0	0	0	0	0	0	0	0	0	0	0	0	0	0	0	0
Cluster157	C12	PS	0	0	0	0	0	0	0	0	0	0	0	0	0	0	0	0	0	0	0	0	0	0	0	0	0	0	0	0	0	0	0	0	0	0	0	0	0	0	0	0	0	0	0	0	0	0	0
Cluster158	C12	PS	0	0	0	0	0	0	0	0	0	0	0	0	0	0	0	0	0	0	0	0	0	0	0	0	0	0	0	0	0	0	0	0	0	0	0	0	0	0	0	0	0	0	0	0	0	0	0
Cluster159	C13	PS	0	0	0	0	0	0	0	0	0	0	0	0	0	0	0	0	0	0	0	0	0	0	0	0	0	0	0	0	0	0	0	0	0	0	0	0	73	0	0	0	0	0	0	0	0	0	0
Cluster161	C13	PS	0	0	0	0	0	0	0	0	0	0	0	0	0	0	0	0	0	0	0	0	0	0	0	0	0	0	0	0	0	0	0	0	0	0	0	0	0	0	0	0	0	0	0	0	0	0	0
Cluster165	C13	PS	0	0	0	0	0	0	0	0	0	0	0	0	0	0	0	0	0	0	0	0	0	0	0	0	0	0	0	0	0	0	2	0	0	0	0	0	0	0	0	0	0	0	0	0	0	0	0
Cluster168	C13	PS	0	0	0	0	0	0	0	0	0	0	0	0	0	0	0	0	0	0	0	0	0	0	0	0	0	0	0	0	0	0	0	0	0	0	0	0	0	0	0	0	0	0	0	0	0	0	0
Cluster170	C13	PS	0	0	0	0	0	0	0	0	0	0	0	0	5	0	0	0	0	6	0	0	0	0	0	0	0	0	0	0	0	0	0	0	2	0	0	0	0	0	0	0	0	0	0	0	0	0	0
Cluster171	C13	PS	0	0	0	0	0	0	0	0	0	0	0	0	0	0	0	0	0	0	0	0	0	0	0	0	0	0	0	0	0	0	0	0	0	0	0	0	0	0	0	0	0	0	0	0	0	0	0
Cluster172	C13	PS	1111	957	1502	2120	1664	2289	0	0	0	0	0	0	11	0	0	0	0	0	10832	10616	9664	13126	11211	5390	50	75	47	30	0	0	0	0	0	0	0	0	0	0	0	0	0	0	0	7	0	0	0
Cluster173	C13	PS	0	0	0	0	0	0	0	0	0	0	0	0	0	0	0	0	0	0	0	0	0	0	0	0	0	0	0	0	0	0	0	0	0	0	0	0	0	0	0	0	0	0	0	0	0	0	0
Cluster176	C14	PS	5	93	11	0	0	0	0	0	0	0	0	0	0	0	0	0	0	0	0	0	0	0	0	0	0	0	0	0	0	0	0	0	0	0	0	0	0	0	50	0	0	0	0	0	0	0	10
Cluster179	C14	PS	0	0	0	0	0	0	0	0	0	0	0	0	0	0	0	0	0	0	0	0	0	0	0	0	0	0	0	0	0	0	0	0	0	0	0	0	0	0	0	0	0	0	0	0	0	0	0
Cluster183	C14	PS	24	20	14	0	0	0	49	9	56	43	75	27	0	0	6	0	0	0	0	0	0	0	0	0	22	138	32	37	39	19	0	0	0	0	0	0	6	47	43	0	5	3	42	91	80	65	0
Cluster184	C14	PS	0	0	0	0	0	0	0	0	0	0	0	0	0	0	0	0	0	0	0	0	0	0	0	0	0	0	0	0	0	0	0	0	0	0	0	0	0	0	0	0	0	0	0	0	0	0	0
Cluster188	C14	PS	580	487	514	254	244	270	0	0	0	0	0	8	0	0	0	0	0	0	152	145	144	39	9	3	0	0	0	26	0	6	0	0	0	0	0	0	0	0	0	0	0	0	16	0	0	0	0
Cluster189	C14	PS	0	0	0	0	0	0	0	0	0	0	0	0	0	0	0	0	0	0	0	0	0	0	0	0	0	0	0	0	0	0	0	0	0	0	0	0	0	0	0	0	0	0	0	0	0	0	0
Cluster191	C14	PS	0	0	0	0	0	0	0	0	0	0	0	0	0	0	0	0	0	0	0	0	0	0	0	0	0	0	0	0	0	0	0	0	0	0	0	0	0	0	0	0	0	0	0	0	0	0	0
Cluster192	C14	PS	642	718	1124	409	320	507	0	0	6	0	24	15	0	0	8	0	0	0	61	49	4	8	0	0	0	11	0	7	0	0	0	0	0	0	0	0	10	159	15	3	0	0	54	89	9	0	48
Cluster193	C14	PS	0	0	0	0	0	0	0	0	0	0	0	0	0	0	0	0	0	0	0	0	0	0	0	0	0	0	0	0	0	0	0	0	0	0	0	0	0	0	0	0	0	0	0	0	0	0	0
Cluster194	C14	PS	0	0	0	0	0	0	0	0	0	0	0	0	0	0	0	0	0	0	0	0	0	0	0	0	0	0	0	0	0	0	0	0	0	0	0	0	0	0	0	0	0	0	0	0	0	0	0
Cluster195	C14	PS	0	0	0	0	0	0	0	0	0	0	0	0	0	0	0	0	0	0	0	0	0	0	0	0	0	0	0	0	0	0	0	0	0	0	0	0	0	0	0	0	0	0	0	0	0	0	0
Cluster196	C14	PS	0	0	0	0	0	0	0	0	0	0	0	0	0	0	0	0	0	0	0	0	0	0	0	0	0	0	0	0	0	0	0	0	0	0	0	0	0	0	0	0	0	0	0	0	0	0	0
Cluster198	C14	PS	162	201	117	73	61	83	0	0	0	0	0	0	0	0	0	0	0	0	0	5	0	0	0	0	0	0	0	0	0	0	0	0	0	0	0	0	0	0	0	0	0	0	0	0	0	0	18
Cluster200	C14	PS	0	0	0	0	0	0	0	0	0	0	0	0	0	0	0	0	0	0	0	0	0	0	0	0	0	0	0	0	0	0	0	0	0	0	0	0	0	0	0	0	0	0	0	0	0	0	0
Cluster201	C14	PS	0	0	0	0	0	0	0	0	0	0	0	0	0	0	0	0	0	0	0	0	0	0	0	0	0	0	0	0	0	0	0	0	0	0	0	0	0	0	0	0	0	0	0	0	0	0	0
Cluster202	C14	PS	256	264	259	84	56	62	0	0	0	0	0	0	0	0	0	0	0	0	39	27	3	5	0	0	0	0	0	0	0	0	0	0	0	0	0	0	0	0	0	0	0	0	0	0	0	0	0
Cluster203	C14	PS	0	0	0	0	0	0	0	0	0	0	0	0	0	0	0	0	0	0	0	0	0	0	0	0	0	0	0	0	0	0	0	0	0	0	0	0	0	0	0	0	0	0	0	0	0	0	0
Cluster207	C14	PS	0	0	0	0	0	0	0	0	0	0	0	0	0	0	0	0	0	0	0	0	0	0	0	0	0	0	0	0	0	0	0	0	0	0	0	0	0	0	0	0	0	0	0	0	0	0	0
Cluster208	C14	PS	0	0	0	0	0	0	0	0	0	0	0	0	0	0	0	0	0	0	0	0	0	0	0	0	0	0	0	0	0	0	0	0	0	0	0	0	0	0	0	0	0	0	0	0	0	0	0
Cluster213	C14	PS	0	0	0	0	0	0	0	0	0	194	220	229	0	0	0	0	0	0	0	0	0	0	0	0	0	0	0	28	23	56	0	0	0	0	0	0	0	0	0	7	22	0	248	234	206	0	0
Cluster214	C14	PS	16	11	18	0	0	4	0	0	0	61	109	88	0	0	0	0	0	0	0	0	0	0	0	0	0	0	0	0	5	15	0	0	0	0	0	0	0	0	0	0	6	0	110	87	107	0	0
Cluster218	C14	PS	0	0	0	0	0	0	42	92	243	204	333	172	0	0	0	0	0	0	0	0	0	0	0	0	135	240	224	36	167	233	0	0	0	0	0	0	93	31	182	3	0	4	247	208	262	82	13
Cluster223	C14	PS	821	899	1490	1306	1259	1368	0	0	0	0	0	0	0	0	0	0	0	0	1104	1369	209	1592	911	99	0	0	0	0	0	0	0	0	0	0	0	0	0	0	0	0	0	0	0	0	0	0	0
Cluster224	C14	PS	0	0	0	0	0	0	0	0	0	0	0	0	0	0	0	0	0	0	0	0	0	0	0	0	0	0	0	0	0	0	0	0	0	0	0	0	0	0	0	0	0	0	0	0	0	0	0
Cluster225	C14	PS	92	20	15	0	0	0	0	0	0	0	0	0	0	0	0	0	0	0	0	0	0	8	0	0	0	0	0	0	0	0	0	0	0	0	0	0	0	0	0	0	0	0	0	0	0	0	0
Cluster227	C14	PS	0	0	0	0	0	0	0	0	0	0	0	0	0	0	0	0	0	0	0	0	0	0	0	0	0	0	0	0	0	0	0	0	0	0	0	0	0	0	0	0	0	0	0	0	0	0	0
Cluster231	C14	PS	0	0	0	0	0	0	0	0	0	0	0	0	0	0	0	0	0	0	0	0	0	0	0	0	0	0	0	0	0	0	0	0	0	0	0	0	0	0	0	0	0	0	0	0	0	0	0
Cluster232	C14	PS	0	0	0	0	0	0	0	0	0	0	0	0	0	0	0	0	0	0	0	0	0	0	0	0	0	0	0	0	0	0	0	0	0	0	0	0	0	0	0	0	0	0	0	0	0	0	0
Cluster233	C14	PS	0	0	0	0	0	0	0	0	0	0	0	0	0	0	0	0	0	0	0	0	0	0	0	0	0	0	0	0	0	0	0	0	0	0	0	0	0	0	0	0	0	0	0	0	0	0	0
Cluster235	C14	PS	0	0	0	0	0	0	0	0	0	0	0	0	0	0	0	0	0	0	0	0	0	0	0	0	0	0	0	28	0	0	0	0	0	0	0	0	0	0	0	0	0	0	0	0	8	0	0
Cluster237	C14	PS	0	0	0	0	0	0	0	0	0	0	0	0	0	0	0	0	0	0	0	0	0	0	0	0	0	0	0	0	0	0	0	0	0	0	0	0	0	0	0	0	0	0	0	0	0	0	0
Cluster238	C14	PS	0	0	0	0	0	0	0	0	0	0	0	0	0	0	0	0	0	0	0	0	0	0	0	0	0	0	0	0	0	0	0	0	0	0	0	0	0	0	0	0	0	0	0	0	0	0	0
Cluster240	C14	PS	0	0	0	0	0	0	0	0	0	0	0	0	0	0	0	0	0	0	0	0	0	0	0	0	0	0	0	0	0	0	0	0	0	0	0	0	0	0	0	0	0	0	0	0	0	0	0
Cluster241	C14	PS	0	0	0	0	0	0	0	0	0	0	0	0	0	0	0	0	0	0	0	0	0	0	0	0	0	0	0	0	0	0	0	0	0	0	0	0	0	0	0	0	0	0	0	0	0	0	0
Cluster242	C14	PS	4	5	0	0	6	0	0	0	0	0	0	0	0	0	0	0	0	0	0	0	0	0	0	0	0	0	0	0	0	0	0	0	0	0	0	0	0	0	0	0	0	0	0	0	0	0	0
Cluster244	C14	PS	0	0	0	0	0	0	0	0	0	0	0	0	0	0	0	0	0	0	0	0	0	0	0	0	0	0	0	0	0	0	0	0	0	0	0	0	0	0	0	0	0	0	0	0	0	0	0
Cluster245	C14	PS	0	0	0	0	0	0	58	45	97	60	108	40	7	8	0	0	0	0	0	0	0	0	0	0	10	26	11	0	12	19	0	0	0	0	0	0	68	10	126	0	0	0	38	50	99	11	9
Cluster246	C14	PS	0	0	0	0	0	0	0	0	0	0	0	0	0	0	0	0	0	0	0	0	0	0	0	0	0	0	0	0	0	0	0	0	0	0	0	0	0	0	0	0	0	0	0	0	0	0	0
Cluster247	C14	PS	0	0	0	0	0	0	0	0	0	0	0	0	0	0	0	0	0	0	0	0	0	0	0	0	0	0	0	0	0	0	0	0	0	0	0	0	0	0	0	0	0	0	0	0	0	0	0
Cluster248	C14	PS	0	0	0	0	0	0	0	0	0	0	0	0	0	0	0	0	0	0	0	0	0	0	0	0	0	0	0	0	0	0	0	0	0	0	0	0	0	0	0	0	0	0	0	0	0	0	0
Cluster249	C14	PS	0	0	0	0	0	0	8	0	0	0	0	0	0	0	0	0	0	0	0	0	0	0	0	0	0	0	0	0	0	0	0	0	0	0	0	0	0	0	0	0	0	0	0	0	0	0	0
Cluster250	C14	PS	0	0	0	0	0	0	0	0	0	0	0	0	0	0	0	0	0	0	0	0	0	0	0	0	0	0	0	0	0	0	0	0	0	0	0	0	0	0	0	0	0	0	0	0	0	0	0
Cluster253	C14	PS	0	0	0	0	0	0	0	0	0	0	0	0	0	0	0	0	0	0	0	0	0	0	0	0	0	0	0	0	0	0	0	0	0	0	0	0	0	0	0	0	0	0	0	0	0	0	0
Cluster254	C14	PS	0	0	0	0	0	0	0	0	0	0	0	0	0	0	0	0	0	0	0	0	0	0	0	0	0	0	0	0	0	0	0	0	0	0	0	0	0	0	0	0	0	0	0	0	0	0	0
Cluster255	C14	PS	0	6	0	0	0	7	0	0	0	0	0	0	0	0	0	0	0	0	0	0	0	0	0	0	0	0	0	0	0	4	0	0	0	0	0	0	0	0	0	0	0	0	0	0	0	0	0
Cluster256	C14	PS	0	0	0	0	0	0	0	0	0	0	0	0	0	0	0	0	0	0	0	0	0	0	0	0	0	0	0	0	0	0	0	0	0	0	0	0	0	0	0	0	0	0	0	0	0	0	0
Cluster257	C14	PS	0	0	0	0	0	0	0	0	0	0	0	0	0	0	0	0	0	0	0	0	0	0	0	0	0	0	0	0	0	0	0	0	0	0	0	0	0	0	0	0	0	0	0	0	0	0	0
Cluster259	C14	PS	0	0	0	0	0	0	0	0	0	0	0	0	0	0	0	0	0	0	0	0	0	0	0	0	0	0	0	0	0	0	0	0	0	0	0	0	0	0	0	0	0	0	0	0	0	0	0
Cluster260	C14	PS	0	0	0	0	0	0	0	0	0	0	0	0	0	0	0	0	0	0	0	0	0	0	0	0	0	0	0	0	0	0	0	0	0	0	0	0	0	0	0	0	0	0	0	0	0	0	0
Cluster261	C14	PS	0	0	0	0	0	0	0	0	0	0	0	0	0	0	0	0	0	0	0	0	0	0	0	0	0	0	0	0	0	0	0	0	0	0	0	0	0	0	0	0	0	0	0	0	0	0	0
Cluster262	C14	PS	0	0	0	0	0	0	0	0	0	0	0	0	0	0	0	0	0	0	0	0	0	0	0	0	0	0	0	0	0	0	0	0	0	0	0	0	0	0	0	0	0	0	0	0	0	0	0
Cluster264	C14	PS	24	20	43	10	7	11	0	0	0	4	11	5	0	0	0	0	0	0	27	38	3	18	0	0	0	0	0	0	0	0	0	0	0	0	0	0	0	0	0	0	0	0	7	0	4	0	0
Cluster265	C14	PS	222	314	260	35	44	49	0	0	0	0	0	5	0	0	0	0	0	0	5	0	0	0	0	0	0	0	0	0	0	0	0	0	0	0	0	0	0	0	0	0	2	0	0	4	0	0	0
Cluster266	C14	PS	109	156	106	23	23	17	0	0	0	0	0	0	0	0	0	0	0	0	6	14	0	0	0	0	0	0	0	0	0	0	0	0	0	0	0	0	0	0	0	0	0	0	0	0	0	0	0
Cluster267	C14	PS	0	0	0	0	0	0	0	0	0	0	0	0	0	0	0	0	0	0	0	0	0	0	0	0	0	0	0	0	0	0	0	0	0	0	0	0	0	0	0	0	0	0	0	0	4	0	0
Cluster268	C14	PS	5	0	5	0	0	0	0	0	0	0	0	0	0	0	0	0	0	0	0	0	0	0	0	0	0	0	0	0	0	0	0	0	0	0	0	0	0	0	0	0	0	0	0	0	0	0	0
Cluster270	C14	PS	36	36	54	976	458	662	0	0	0	0	0	0	0	0	0	0	0	0	7	51	4	338	240	23	0	0	0	0	0	0	0	0	0	0	0	0	0	0	0	0	0	0	0	0	0	0	0
Cluster272	C14	PS	0	0	0	0	0	0	0	0	0	0	0	0	0	0	0	0	0	0	0	0	0	0	0	0	0	0	0	0	0	0	0	0	0	0	0	0	0	0	0	0	0	0	0	0	0	0	0
Cluster273	C14	PS	361	445	499	404	408	484	0	0	0	7	0	5	0	0	0	0	0	0	430	614	9	131	76	0	0	0	0	7	0	0	0	0	0	0	0	0	0	0	0	12	9	0	4	0	0	0	0
Cluster274	C14	PS	0	0	0	0	0	0	0	0	0	0	0	0	0	0	0	0	0	0	0	0	0	0	0	0	0	0	0	0	0	0	0	0	0	0	0	0	0	0	0	0	0	0	0	0	0	0	0
Cluster275	C14	PS	375	451	599	379	376	405	0	0	0	0	0	0	0	0	0	0	0	0	189	246	6	60	33	2	0	0	0	0	0	0	0	0	0	0	0	0	0	0	0	0	0	0	0	0	0	0	0
Cluster277	C14	PS	116	113	171	222	178	186	0	0	0	17	4	4	0	0	0	0	0	0	6	28	0	6	0	0	0	0	0	0	0	0	0	0	0	0	0	0	0	0	0	7	24	6	11	9	17	0	0
Cluster278	C14	PS	0	0	0	0	0	0	0	0	0	0	0	0	0	0	0	0	0	0	0	0	0	0	0	0	0	0	0	0	0	0	0	0	0	0	0	0	0	0	0	0	0	0	0	0	0	0	0
Cluster280	C14	PS	131	153	128	97	96	78	2586	1800	1429	3232	2581	2141	0	12	16	0	0	0	7	8	0	0	0	0	88	98	103	334	137	51	0	0	0	0	0	0	1711	2011	2214	217	569	31	2166	2767	2135	759	1423
Cluster281	C14	PS	0	0	5	0	0	0	0	0	0	112	99	103	0	0	0	0	0	0	0	0	0	0	0	0	0	0	0	10	35	31	0	0	0	0	0	0	0	0	0	4	13	0	133	99	93	0	0
Cluster282	C14	PS	34	42	28	0	18	7	0	0	0	4	0	0	0	0	0	0	0	0	0	0	0	0	0	0	0	0	0	0	0	0	0	0	0	0	0	0	0	0	0	0	0	0	0	0	0	0	0
Cluster283	C14	PS	0	15	0	0	0	0	0	0	0	12	18	11	0	0	0	0	0	0	0	0	0	0	0	0	0	0	0	0	0	0	0	0	0	0	0	0	0	0	0	0	3	0	16	0	8	0	0
Cluster284	C14	PS	1798	1958	2034	2874	2120	2523	296	274	292	4912	4222	3761	9	14	0	0	0	0	1114	1408	364	724	373	44	383	280	76	2358	1658	997	0	0	0	0	0	0	185	230	178	4529	6148	1783	3498	3846	2883	39	1014
Cluster285	C14	PS	0	0	0	0	0	0	0	0	0	25	27	38	0	0	0	0	0	0	0	0	0	0	0	0	0	0	0	0	0	0	0	0	0	0	0	0	0	0	0	0	4	0	58	40	35	0	0
Cluster287	C14	PS	0	23	9	0	0	0	0	0	9	31	0	0	0	0	0	0	0	0	0	0	0	0	0	0	0	0	0	0	8	0	0	0	0	0	0	0	0	0	0	0	0	0	0	0	0	0	38
Cluster288	C14	PS	0	0	0	0	0	0	0	0	0	0	0	0	0	0	0	0	0	0	0	0	0	0	0	0	0	0	0	0	0	0	0	0	0	0	0	0	0	0	0	0	0	0	0	0	0	0	0
Cluster289	C14	PS	0	0	0	0	0	0	0	0	0	0	0	0	0	0	0	0	0	0	0	0	0	0	0	0	0	0	0	0	0	0	0	0	0	0	0	0	0	0	0	0	0	0	0	0	0	0	0
Cluster290	C14	PS	0	0	0	0	0	0	0	0	0	0	0	0	0	0	0	0	0	0	0	0	0	0	0	0	0	0	0	0	0	0	0	0	0	0	0	0	3	0	0	0	0	0	0	0	0	0	0
Cluster291	C15	PS	10	31	45	11	0	16	0	0	0	12	24	19	0	0	0	0	0	0	0	0	0	0	0	0	0	0	0	0	0	0	0	0	0	0	0	0	0	0	0	0	12	0	34	29	11	0	0
Cluster292	C15	PS	0	6	0	0	0	0	0	0	0	6	0	0	0	0	0	0	0	0	0	0	0	0	0	0	0	0	0	0	0	0	0	0	0	0	0	0	0	0	0	0	0	0	0	11	0	0	0
Cluster295	C15	PS	0	0	0	0	0	0	0	0	0	0	0	0	0	0	0	0	0	0	0	0	0	0	0	0	0	0	0	0	0	0	0	0	0	0	0	0	0	0	0	0	0	0	0	0	0	0	0
Cluster296	C15	PS	0	0	0	0	0	0	0	0	0	0	0	0	0	0	0	0	0	0	0	0	0	0	0	0	0	0	0	0	0	0	0	0	0	0	0	0	0	0	0	0	0	0	11	0	0	0	0
Cluster298	C16	PS	0	0	0	0	0	0	0	0	0	0	0	0	0	0	0	0	0	0	0	0	0	0	0	0	0	0	0	0	0	0	0	0	0	0	0	0	0	0	0	0	0	0	0	0	0	0	0
Cluster300	C16	PS	0	0	0	4	0	0	0	0	0	0	0	0	822	895	1103	2336	2612	2700	0	0	0	0	0	0	0	0	0	0	0	0	10	0	3	29	22	33	0	0	0	0	0	0	111	0	0	0	86
Cluster303	C16	PS	0	0	0	0	0	0	227	40	36	44	33	31	65	64	59	38	16	28	0	0	0	0	0	0	0	0	0	0	0	0	0	0	0	0	0	0	31	89	155	0	0	0	46	59	6	10	47
Cluster306	C16	PS	0	0	0	0	0	0	6	0	0	0	0	0	508	654	784	1909	2178	2701	0	0	0	0	0	0	0	0	0	0	0	0	0	0	0	0	0	0	0	0	0	0	0	0	0	0	0	32	27
Cluster307	C17	PS	0	0	0	0	0	0	0	0	0	0	0	0	58	73	99	19	37	64	0	0	0	0	0	0	0	0	0	0	0	0	0	3	0	0	0	0	0	0	0	0	0	0	0	0	0	0	0
Cluster320	C2	PS	0	0	0	0	0	0	75	0	15	0	0	0	39	21	22	13	16	19	0	0	0	0	0	0	0	47	17	22	9	0	0	2	6	10	2	0	45	0	49	264	29	41	14	40	0	0	0
Cluster321	C2	PS	0	0	0	0	0	0	0	0	0	0	0	15	0	0	0	0	0	0	0	0	0	0	0	0	0	0	0	0	0	0	0	0	0	0	0	0	0	0	0	5	10	0	0	0	7	0	0
Cluster323	C2	PS	0	0	0	0	0	0	0	0	0	0	0	0	0	0	0	0	0	0	0	0	0	0	0	0	0	0	0	0	0	0	0	0	0	0	0	0	0	0	0	0	0	0	0	0	0	0	0
Cluster324	C2	PS	0	0	0	0	0	0	0	0	0	0	0	0	0	0	0	0	0	0	0	0	0	0	0	0	0	0	0	0	0	0	0	0	0	0	0	0	0	0	0	0	0	0	0	0	0	0	0
Cluster325	C2	PS	0	0	0	0	0	0	0	0	0	43	65	49	107	90	182	170	200	259	0	0	0	0	0	0	0	0	0	26	0	5	0	0	0	0	0	0	0	10	0	0	0	0	26	46	34	103	186
Cluster326	C2	PS	0	0	0	0	0	0	0	0	0	0	0	0	0	0	0	0	0	0	0	0	0	0	0	0	0	0	0	0	0	0	0	0	0	0	0	0	0	0	0	0	0	0	0	0	0	0	0
Cluster327	C2	PS	0	0	0	0	0	0	0	0	0	0	0	0	0	0	0	0	0	9	0	0	0	0	0	0	0	0	0	0	0	0	0	0	0	0	0	0	0	0	0	0	0	0	0	0	0	7	0
Cluster330	C2	PS	0	0	0	0	0	0	21	23	40	0	20	0	0	0	0	0	0	0	0	0	0	0	0	0	13	27	27	26	20	0	0	0	0	0	0	0	9	9	29	13	4	0	0	0	18	6	0
Cluster331	C2	PS	0	0	0	0	0	0	0	0	0	0	0	0	0	0	0	0	0	0	0	0	0	0	0	0	0	0	0	0	0	0	0	0	0	0	0	0	0	0	0	0	0	0	0	0	0	0	0
Cluster334	C2	PS	0	0	0	0	0	0	12	6	27	4	11	5	0	0	0	0	0	0	0	0	0	0	0	0	6	30	6	65	24	15	0	0	0	0	0	0	4	0	6	14	11	0	0	6	8	0	0
Cluster335	C2	PS	0	0	0	0	0	0	0	0	0	0	0	0	0	0	0	0	0	0	0	0	0	0	0	0	0	0	0	0	0	0	0	0	0	0	0	0	0	0	0	0	0	0	0	0	0	0	0
Cluster336	C2	PS	0	0	0	0	0	0	0	0	0	0	0	0	5	0	6	0	0	0	0	0	0	0	0	0	0	0	0	0	0	0	0	0	0	0	0	0	0	0	0	0	0	0	0	0	0	0	0
Cluster337	C2	PS	0	0	0	0	0	0	0	0	0	0	0	0	0	0	0	0	0	0	0	0	0	0	0	0	0	0	0	0	0	0	0	0	0	0	0	0	0	0	0	0	0	0	0	0	0	0	0
Cluster342	C2	PS	0	0	0	0	0	0	0	0	0	0	0	0	0	0	0	0	0	0	0	0	0	0	0	0	0	0	0	0	0	0	0	0	0	0	0	0	0	0	0	0	33	0	0	0	0	0	0
Cluster345	C2	PS	0	0	0	0	0	0	0	0	0	0	0	0	0	0	0	0	0	0	0	0	0	0	0	0	0	0	0	0	0	0	0	0	0	0	0	0	0	0	0	0	0	0	0	0	0	0	0
Cluster347	C2	PS	0	0	0	0	0	0	0	0	0	47	0	0	9	0	0	7	0	0	0	0	0	0	0	0	0	0	18	8	14	8	0	2	0	0	0	0	48	0	0	0	4	0	6	0	0	0	0
Cluster348	C2	PS	0	0	0	0	0	0	0	0	0	0	0	0	0	0	0	0	0	0	0	0	0	0	0	0	0	0	0	0	0	0	0	0	0	0	0	0	0	0	0	0	0	0	0	0	0	0	0
Cluster349	C2	PS	0	0	0	0	0	0	0	0	0	0	0	0	0	0	0	0	0	0	0	0	0	0	0	0	0	0	0	0	0	0	0	0	0	0	0	0	0	0	0	0	0	0	0	0	0	0	0
Cluster350	C2	PS	0	0	0	0	0	0	0	0	0	0	0	0	0	0	0	0	0	0	0	0	0	0	0	0	0	0	0	0	0	0	0	0	0	0	0	0	0	0	0	0	0	0	0	0	0	0	0
Cluster351	C2	PS	0	0	0	0	0	0	0	0	0	0	0	0	0	0	0	0	0	0	0	0	0	0	0	0	0	0	0	0	0	0	0	0	0	0	0	0	0	0	0	0	0	0	0	0	0	0	0
Cluster352	C2	PS	0	0	0	0	0	0	100	139	114	15	44	39	43	42	51	33	20	44	0	0	0	0	0	0	132	141	122	345	136	92	0	0	0	0	0	0	58	75	149	57	20	4	38	42	47	64	50
Cluster353	C2	PS	28	4	0	0	0	0	59	101	118	30	35	19	9	11	0	0	0	5	0	0	0	0	0	0	18	144	58	12	25	34	0	0	0	0	0	0	33	25	135	46	36	6	19	23	68	36	24
Cluster354	C2	PS	0	0	0	0	0	0	0	0	0	0	0	0	0	0	0	0	0	0	0	0	0	0	0	0	0	0	0	0	0	0	0	0	0	0	0	0	0	0	0	0	0	0	0	0	0	0	0
Cluster355	C2	PS	0	0	0	0	0	0	0	0	0	0	0	0	0	0	0	0	0	0	0	0	0	0	0	0	0	0	0	0	0	0	0	0	0	0	0	0	0	0	0	0	0	0	0	0	0	0	0
Cluster356	C2	PS	0	0	0	0	0	0	0	0	0	0	0	0	0	0	0	0	0	0	0	0	0	0	0	0	418	596	228	425	209	174	0	0	0	0	0	0	0	383	0	77	2	0	0	0	0	0	0
Cluster357	C2	PS	0	0	0	0	0	0	0	0	0	0	0	0	0	0	0	0	0	0	0	0	0	0	0	0	0	0	0	0	0	0	0	0	0	0	0	0	0	0	0	0	0	0	0	0	0	0	0
Cluster359	C3	PS	0	0	0	0	0	0	0	0	0	0	0	0	0	0	0	0	0	0	0	0	0	0	0	0	0	0	0	0	0	0	0	0	0	0	0	0	0	0	0	0	0	0	0	0	0	0	0
Cluster360	C3	PS	0	0	0	0	0	0	0	0	0	0	0	0	0	0	0	0	0	0	0	0	0	0	0	0	0	0	0	0	0	0	0	0	0	0	0	0	0	0	0	0	0	0	0	0	0	0	0
Cluster361	C3	PS	0	0	0	0	0	0	0	0	0	0	0	0	0	0	0	0	0	0	0	0	0	0	0	0	0	0	0	0	0	0	0	0	0	0	0	0	0	0	0	0	0	0	0	0	0	0	0
Cluster362	C3	PS	0	0	0	0	0	0	0	0	0	0	0	0	0	0	0	0	0	0	0	0	0	0	0	0	0	0	0	0	0	0	0	0	0	0	0	0	0	0	0	0	0	0	0	0	0	0	0
Cluster363	C3	PS	0	0	0	0	0	0	0	0	0	0	0	0	0	0	0	0	0	0	0	0	0	0	0	0	0	0	0	0	0	0	0	0	0	0	0	0	0	0	0	0	0	0	0	0	0	0	0
Cluster364	C3	PS	0	0	0	0	0	0	0	0	0	0	0	0	0	0	0	0	0	0	0	0	0	0	0	0	0	0	0	0	0	0	0	0	0	0	0	0	0	0	0	0	0	0	0	0	0	0	0
Cluster367	C3	PS	0	0	0	0	0	0	0	0	0	0	0	0	0	0	0	0	0	0	0	0	0	0	0	0	0	0	0	0	0	0	0	0	0	0	0	0	0	0	0	0	0	0	0	0	0	0	0
Cluster368	C3	PS	0	0	0	0	0	0	0	0	0	0	0	0	0	0	0	0	0	0	0	0	0	0	0	0	0	0	0	0	0	0	0	0	0	0	0	0	0	0	0	0	0	0	0	0	0	0	0
Cluster370	C3	PS	0	0	0	0	0	0	0	0	0	0	0	0	240	200	305	179	159	212	0	0	0	0	0	0	0	0	0	0	0	0	8	0	3	0	2	0	0	0	17	0	0	0	0	0	0	0	0
Cluster371	C3	PS	0	0	0	0	0	0	0	0	0	0	0	0	0	12	12	7	0	5	0	0	0	0	0	0	0	0	0	0	0	0	2	0	0	0	0	0	0	0	0	0	0	0	0	0	0	0	0
Cluster372	C3	PS	0	0	0	0	0	0	0	0	0	0	0	0	170	170	208	57	66	67	0	0	0	0	0	0	0	0	0	0	0	0	0	2	0	0	2	7	0	0	0	0	0	0	0	0	0	0	0
Cluster373	C3	PS	0	0	0	0	0	0	0	0	0	0	0	15	1024	1002	1335	821	789	1116	11	0	0	0	0	0	0	0	0	0	0	0	9	2	0	2	2	0	0	0	0	0	0	0	0	45	0	0	0
Cluster378	C4	PS	0	0	0	0	0	0	0	0	0	0	0	0	0	0	0	0	0	0	0	0	0	0	0	0	0	0	0	0	0	0	0	0	0	0	0	0	0	0	0	0	0	0	0	0	0	0	0
Cluster379	C4	PS	0	0	0	0	0	0	0	0	0	0	0	0	0	0	0	0	0	0	0	0	0	0	0	0	0	0	0	0	0	0	0	0	0	0	0	0	0	0	0	0	0	0	0	0	0	0	0
Cluster380	C4	PS	0	0	0	0	0	0	0	0	0	0	0	0	0	0	0	0	0	0	0	0	0	0	0	0	0	0	0	0	0	0	0	0	0	0	0	0	0	0	0	0	0	0	0	0	0	0	0
Cluster381	C4	PS	0	0	0	0	0	0	0	0	0	0	0	0	0	0	0	0	0	0	0	0	0	0	0	0	0	0	0	0	0	0	0	0	0	0	0	0	0	0	0	0	0	0	0	0	0	0	0
Cluster382	C4	PS	0	0	0	0	0	0	0	0	0	0	0	0	0	0	0	0	0	0	0	0	0	0	0	0	0	0	0	0	0	0	0	0	0	0	0	0	0	0	0	0	0	0	0	0	0	0	0
Cluster383	C4	PS	0	0	0	0	0	0	0	0	0	0	0	0	0	0	0	0	0	0	0	0	0	0	0	0	0	0	0	0	0	0	0	0	0	0	0	0	0	0	0	0	0	0	0	0	0	0	0
Cluster384	C4	PS	0	0	0	0	0	0	0	0	0	0	0	0	0	0	0	0	0	0	0	0	0	0	0	0	0	0	0	0	0	0	0	0	0	0	0	0	0	0	0	0	0	0	0	0	0	0	0
Cluster386	C5	PS	0	0	0	0	0	0	0	0	0	0	0	0	0	0	0	0	0	0	0	0	0	0	0	0	0	0	0	0	0	0	0	0	0	0	0	0	0	0	0	0	0	0	0	0	0	0	0
Cluster388	C6	PS	0	0	0	0	0	0	0	0	0	0	0	0	0	0	0	0	0	0	0	0	0	0	0	0	0	0	0	0	0	0	0	0	0	0	0	0	0	0	0	0	0	0	0	0	0	0	0
Cluster389	C6	PS	41	34	44	56	27	67	9	14	25	0	0	9	0	0	0	0	0	0	13	6	0	0	0	0	0	15	0	7	0	0	0	0	0	0	0	0	0	0	31	3	3	0	4	0	0	0	0
Cluster390	C6	PS	123	100	185	214	143	161	50	141	218	66	76	77	0	6	13	0	11	16	168	384	47	65	41	0	108	139	115	301	174	69	0	2	0	0	0	5	40	54	91	117	77	8	46	110	90	126	42
Cluster391	C6	PS	0	0	0	0	0	0	0	0	0	0	0	0	0	0	0	0	0	0	0	0	0	0	0	0	0	0	0	0	0	0	0	0	0	0	0	0	0	0	0	0	0	0	0	0	0	0	0
Cluster394	C7	PS	0	0	0	0	0	0	0	0	0	0	0	0	8	0	0	11	10	7	0	0	0	0	0	0	0	0	0	0	0	0	0	0	0	0	0	0	0	0	0	0	0	0	0	0	0	0	0
Cluster396	C8	PS	0	0	0	0	0	0	0	0	0	0	0	0	0	0	0	0	0	0	0	0	0	0	0	0	0	0	0	0	0	0	0	0	0	0	0	0	0	0	0	0	0	0	0	0	0	0	0
Cluster399	C8	PS	0	0	0	0	0	0	0	0	0	0	0	0	0	0	0	0	0	0	0	0	0	0	0	0	0	0	0	0	0	0	0	0	0	0	0	0	0	0	0	0	0	0	0	0	0	0	0
Cluster400	C8	PS	0	0	0	0	0	0	0	0	0	0	0	0	0	0	0	0	0	0	0	0	0	0	0	0	0	0	0	0	0	0	0	0	0	0	0	0	0	0	0	0	0	0	0	0	0	0	0
Cluster404	C8	PS	0	0	0	0	0	0	0	0	0	0	0	0	0	0	0	0	0	0	0	0	0	0	0	0	0	0	0	0	0	0	0	0	0	0	0	0	0	0	0	0	0	0	0	0	0	0	0
Cluster405	C8	PS	0	0	0	0	0	0	0	0	0	0	0	0	0	0	0	0	0	0	0	0	0	0	0	0	0	0	0	0	0	0	0	0	0	0	0	0	0	0	0	0	0	0	0	0	0	0	0
Cluster406	C8	PS	0	0	0	0	0	0	0	0	0	0	0	0	0	0	0	0	0	0	0	0	0	0	0	0	0	0	0	0	0	0	0	0	0	0	0	0	0	0	0	0	0	0	0	0	0	0	0
Cluster408	C8	PS	0	0	0	0	0	0	0	6	8	0	0	0	28	44	6	0	0	5	0	0	0	0	0	0	0	0	0	0	0	0	0	0	0	0	0	0	0	4	0	0	0	0	0	0	0	0	0
Cluster409	C8	PS	0	0	0	0	0	0	0	0	0	0	0	0	0	0	0	0	0	0	0	0	0	0	0	0	0	0	0	0	0	0	0	0	0	0	0	0	0	0	0	0	0	0	0	0	0	0	0
Cluster410	C8	PS	0	0	0	0	0	0	0	0	0	0	0	0	0	0	0	0	0	0	0	0	0	0	0	0	0	0	0	0	0	0	0	0	0	0	0	0	0	0	0	0	0	0	0	0	0	0	0
Cluster411	C8	PS	0	0	0	0	0	0	0	0	5	0	0	0	0	0	0	0	0	0	0	0	0	0	0	0	0	0	0	0	0	0	0	0	0	0	0	0	0	0	0	0	0	0	0	0	0	0	0
Cluster412	C8	PS	0	0	0	0	0	0	0	0	0	0	0	0	0	0	0	0	0	0	0	0	0	0	0	0	0	0	0	0	0	0	0	0	0	0	0	0	0	0	0	0	0	0	0	0	0	0	0
Cluster413	C8	PS	0	0	0	0	0	0	47	48	48	10	5	26	13	5	9	5	0	0	0	0	0	0	0	0	49	56	29	75	38	32	0	0	0	0	0	0	16	18	43	13	10	0	8	16	7	13	14
Cluster415	C9	PS	0	0	0	0	0	0	0	0	0	0	0	0	0	0	0	0	0	0	0	0	0	0	0	0	0	0	0	0	0	0	0	0	0	0	0	0	0	0	0	0	0	0	0	0	0	0	0
Cluster416	C9	PS	0	0	0	0	0	0	0	0	0	0	0	0	0	0	0	0	0	0	0	0	0	0	0	0	0	0	0	0	0	0	0	0	0	0	0	0	0	0	0	0	0	0	0	0	0	0	0
Cluster417	C9	PS	0	0	0	0	0	0	0	0	0	0	0	0	0	0	0	0	0	0	0	0	0	0	0	0	0	0	0	0	0	0	0	0	0	0	0	0	0	0	0	0	0	0	0	0	0	0	0
Cluster418	C9	PS	0	0	0	0	0	0	0	0	0	0	0	0	0	0	0	0	0	0	0	0	0	0	0	0	0	0	0	0	0	0	0	0	0	0	0	0	0	0	0	0	0	0	0	0	0	0	0
Cluster420	C9	PS	0	0	0	0	0	0	0	0	0	0	0	0	0	0	0	0	0	0	0	0	0	0	0	0	0	0	0	0	0	0	0	0	0	0	0	0	0	0	0	0	0	0	0	0	0	0	0
Cluster421	C9	PS	0	0	0	0	0	0	0	0	0	0	0	0	0	0	0	0	0	0	0	0	0	0	0	0	0	0	0	0	0	0	0	0	0	0	0	0	0	0	0	0	0	0	0	0	0	0	0
Cluster422	C9	PS	0	0	0	0	0	0	0	0	0	0	0	0	0	0	0	0	0	0	0	0	0	0	0	0	0	0	0	0	0	0	0	0	0	0	0	0	0	0	0	0	0	0	0	0	0	0	0
Cluster423	C9	PS	0	0	0	0	0	0	0	0	0	0	0	0	0	0	0	0	0	0	0	0	0	0	0	0	0	0	0	0	0	0	0	0	0	0	0	0	0	0	0	0	0	0	0	0	0	0	0
Cluster424	C9	PS	0	0	0	0	0	0	0	0	0	0	0	0	0	0	0	0	0	0	0	0	0	0	0	0	0	0	0	0	0	0	0	0	0	0	0	0	0	0	0	0	0	0	0	0	0	0	0
Cluster425	C9	PS	0	0	0	0	0	0	0	0	0	0	0	0	0	0	0	0	0	0	0	0	0	0	0	0	0	0	0	0	0	0	0	0	0	0	0	0	0	0	0	0	0	0	0	0	0	0	0
Cluster1	C1	S	0	0	0	0	0	0	0	0	0	0	0	0	181	245	361	147	116	265	0	0	0	0	0	0	0	0	21	0	0	0	17	3	0	4	0	0	0	0	0	0	0	0	0	0	0	0	0
Cluster3	C1	S	0	0	0	0	0	0	0	0	0	0	0	0	0	0	0	0	0	0	0	0	0	0	0	0	0	0	0	0	0	0	0	0	0	0	0	0	0	0	0	0	0	0	0	0	0	0	0
Cluster5	C1	S	0	0	0	0	0	0	0	0	0	0	0	0	0	0	0	0	0	0	0	0	0	0	0	0	0	0	0	0	0	0	0	0	0	0	0	0	0	0	0	0	0	0	0	0	0	0	0
Cluster6	C1	S	0	0	0	0	0	0	0	0	0	0	0	0	0	0	0	0	0	0	0	0	0	0	0	0	0	0	0	0	0	0	0	0	0	0	0	0	0	0	0	0	0	0	0	0	0	0	0
Cluster7	C1	S	0	0	0	0	0	0	0	0	0	0	0	0	0	0	0	0	0	0	0	0	0	0	0	0	0	0	0	0	0	0	0	0	0	0	0	0	0	0	0	0	0	0	0	0	0	0	0
Cluster8	C1	S	0	0	0	0	0	0	0	0	0	0	0	0	0	0	0	0	0	0	0	0	0	0	0	0	0	0	0	0	0	0	0	0	0	0	0	0	0	0	0	0	0	0	0	0	0	0	0
Cluster9	C1	S	0	0	0	0	0	0	0	0	0	0	0	0	0	0	0	0	0	0	0	0	0	0	0	0	0	0	0	0	0	0	0	0	0	0	0	0	0	0	0	0	0	0	0	0	0	0	0
Cluster12	C1	S	0	0	0	0	0	0	0	0	0	0	0	0	0	0	0	0	0	0	0	0	0	0	0	0	0	0	0	0	0	0	0	0	0	0	0	0	0	0	0	0	0	0	0	0	0	0	0
Cluster13	C1	S	0	0	0	0	0	0	0	0	0	0	0	0	0	0	0	0	0	0	0	0	0	0	0	0	0	0	0	0	0	0	0	0	0	0	0	0	0	0	0	0	0	0	0	0	0	0	0
Cluster15	C1	S	0	0	0	0	0	0	0	0	0	0	0	0	0	0	0	0	0	0	0	0	0	0	0	0	0	0	0	0	0	0	0	0	0	0	0	0	0	0	0	0	0	0	0	0	0	0	0
Cluster17	C1	S	0	0	0	0	0	0	0	0	0	0	0	0	0	0	0	0	0	0	0	0	0	0	0	0	0	0	0	0	0	0	0	0	0	0	0	0	0	0	0	0	0	0	0	0	0	0	0
Cluster19	C1	S	0	0	0	0	0	0	0	0	0	0	0	0	0	0	0	0	0	0	0	0	0	0	0	0	0	0	0	0	0	0	0	0	0	0	0	0	0	0	0	0	0	0	0	0	0	0	0
Cluster20	C1	S	0	0	0	0	0	0	0	0	0	0	0	0	0	0	0	0	0	0	0	0	0	0	0	0	0	0	0	0	0	0	0	0	0	0	0	0	0	0	0	0	0	0	0	0	0	0	0
Cluster27	C1	S	0	0	0	0	0	0	0	0	0	0	0	0	0	0	0	0	0	0	0	0	0	0	0	0	0	0	0	0	0	0	0	0	0	0	0	0	0	0	0	0	0	0	0	0	0	0	0
Cluster30	C1	S	0	0	0	0	0	0	0	0	0	0	0	0	0	0	0	0	0	0	0	0	0	0	0	0	0	0	0	0	0	0	0	0	0	0	0	0	0	0	0	0	0	0	0	0	0	0	0
Cluster34	C1	S	0	0	0	0	0	0	0	0	0	0	0	0	4	0	0	0	0	0	0	0	0	0	0	0	0	0	0	0	0	0	0	0	0	0	0	0	0	0	0	0	0	0	0	0	0	0	0
Cluster35	C1	S	0	0	0	0	0	0	0	0	0	0	33	0	49	65	101	45	21	97	0	0	0	0	0	0	0	0	0	0	0	0	0	0	0	0	3	0	0	0	0	0	0	0	0	0	0	0	0
Cluster41	C1	S	0	0	0	0	0	0	0	0	0	0	0	0	0	0	0	0	0	0	0	0	0	0	0	0	0	0	0	0	0	0	0	0	0	0	0	0	0	0	0	0	0	0	0	0	0	0	0
Cluster43	C10	S	8	0	5	0	0	4	183	273	289	165	139	124	953	919	1060	243	181	382	0	0	0	0	0	0	49	50	12	0	21	27	2	2	0	0	8	9	34	38	220	88	102	69	119	58	93	10	56
Cluster45	C11	S	0	0	0	0	0	0	0	0	0	0	0	0	0	0	0	0	0	0	0	0	0	0	0	0	0	0	0	0	0	0	0	0	0	0	0	0	0	0	0	0	0	0	0	0	0	0	0
Cluster46	C11	S	0	0	0	0	0	0	0	0	0	0	0	0	0	0	0	0	0	0	0	0	0	0	0	0	0	0	0	0	0	0	0	0	0	0	0	0	0	0	0	0	0	0	0	0	0	0	0
Cluster50	C11	S	5	24	5	0	7	6	0	0	0	0	0	0	0	0	0	0	0	0	0	0	0	0	0	0	0	0	0	8	0	0	0	0	0	0	0	0	0	0	0	0	0	0	0	0	0	0	0
Cluster53	C11	S	0	0	0	0	0	0	0	0	0	0	0	0	0	0	0	0	0	0	0	0	0	0	0	0	0	0	0	0	0	0	0	0	0	0	0	0	0	0	0	0	0	0	0	0	0	0	0
Cluster55	C11	S	0	0	0	0	0	0	0	0	0	0	0	0	0	0	0	0	0	0	0	0	0	0	0	0	0	0	0	0	0	0	0	0	0	0	0	0	0	0	0	0	0	0	0	0	0	0	0
Cluster57	C11	S	0	0	0	0	0	0	0	0	0	0	0	0	0	0	0	0	0	0	0	0	0	0	0	0	0	0	0	0	0	0	0	0	0	0	0	0	0	0	0	0	0	0	0	0	0	0	0
Cluster66	C11	S	0	0	0	0	0	0	0	0	0	0	0	0	0	0	0	0	0	0	0	0	0	0	0	0	0	0	0	0	0	0	0	0	0	0	0	0	0	0	0	0	0	0	0	0	0	0	0
Cluster69	C11	S	364	356	442	482	345	388	167	437	378	83	228	91	29	9	41	17	17	17	313	259	230	418	236	58	83	159	65	50	37	30	0	2	0	0	0	0	160	125	355	132	34	54	133	86	119	133	80
Cluster70	C11	S	1407	1375	1781	1645	1322	1843	0	0	9	10	32	0	20	11	0	0	6	0	28	9	10	13	13	0	0	0	0	0	0	0	0	0	0	0	0	0	0	23	19	66	0	4	0	0	0	0	0
Cluster71	C11	S	0	0	0	0	0	0	0	0	0	0	0	0	0	0	0	0	0	0	0	0	0	0	0	0	0	0	0	0	0	0	0	0	0	0	0	0	0	0	0	0	0	0	0	0	0	0	0
Cluster72	C11	S	744	658	842	766	559	966	760	819	980	452	532	426	78	134	0	18	36	36	508	557	0	462	342	87	899	1270	458	435	327	347	0	0	0	0	0	0	451	439	1367	0	446	0	283	503	489	826	226
Cluster73	C11	S	0	0	0	0	0	0	36	48	43	0	4	4	6	7	0	0	0	0	0	0	0	0	0	0	6	52	13	0	5	9	0	0	0	0	0	0	14	14	42	12	6	0	0	13	15	11	9
Cluster74	C11	S	8	4	13	21	20	7	0	16	6	0	0	0	0	0	7	0	0	0	36	58	43	13	13	15	88	6	0	0	0	6	0	0	0	0	0	0	0	0	0	6	13	0	26	0	0	22	0
Cluster75	C11	S	21	21	35	28	35	49	228	113	45	99	77	127	6	0	28	0	9	0	19	20	0	22	7	0	52	56	29	30	36	9	0	0	0	0	0	0	54	74	248	169	6	15	98	25	82	0	50
Cluster78	C11	S	0	0	0	0	6	0	0	0	0	0	0	0	0	0	0	0	0	0	0	0	5	0	0	0	0	0	0	0	0	0	0	0	0	0	0	0	0	0	0	0	0	0	0	0	0	0	0
Cluster85	C11	S	5055	5232	6195	6642	4647	6999	1723	1820	2057	1012	1092	851	320	310	264	68	106	150	6275	6613	4783	7605	6720	2170	1042	2014	1146	1171	652	820	5	12	7	0	0	0	856	892	1772	736	700	352	825	815	1104	955	624
Cluster128	C12	S	0	0	0	0	0	0	0	0	0	0	0	0	0	0	0	0	0	0	0	0	0	0	0	0	0	0	0	0	0	0	0	0	0	0	0	0	0	0	0	0	0	0	0	0	0	0	0
Cluster130	C12	S	0	0	0	0	0	0	0	0	0	0	0	0	6	20	0	0	0	6	0	0	0	0	0	0	0	0	0	0	0	0	0	3	0	0	0	0	0	0	0	0	0	0	0	0	0	0	0
Cluster131	C12	S	0	0	0	0	0	0	0	0	0	0	0	0	0	0	0	0	0	0	0	0	0	0	0	0	0	0	0	0	0	0	0	0	0	0	0	0	0	0	0	0	0	0	0	0	0	0	0
Cluster132	C12	S	0	0	0	0	0	0	0	0	0	0	0	0	0	0	0	0	0	0	0	0	0	0	0	0	0	0	0	0	0	0	0	0	0	0	0	0	0	0	0	0	0	0	0	0	0	0	0
Cluster133	C12	S	0	0	0	0	0	0	0	0	0	0	0	0	0	0	0	0	0	0	0	0	0	0	0	0	0	0	0	0	0	0	0	0	0	0	0	0	0	0	0	0	0	0	0	0	0	0	0
Cluster135	C12	S	0	0	0	0	0	0	0	0	0	0	0	0	0	0	0	0	0	0	0	0	0	0	0	0	0	0	0	0	0	0	0	0	0	0	0	0	0	0	0	0	0	0	0	0	0	0	0
Cluster138	C12	S	0	0	0	0	0	0	0	0	0	0	0	0	0	0	0	0	0	0	0	0	0	0	0	0	0	0	0	0	0	0	0	0	0	0	0	0	0	0	0	0	0	0	0	0	0	0	0
Cluster151	C12	S	0	0	0	0	0	0	0	0	0	0	0	0	0	0	0	0	0	0	0	0	0	0	0	0	0	0	0	0	0	0	0	0	0	0	0	0	0	0	0	0	0	0	0	0	0	0	0
Cluster160	C13	S	19	13	23	41	24	19	0	0	0	0	0	0	0	0	0	0	0	0	1287	1271	962	1003	1053	281	32	43	47	0	0	0	0	0	0	0	0	0	0	0	0	0	0	0	0	0	0	0	0
Cluster174	C14	S	0	0	0	0	0	0	0	0	0	0	0	0	0	0	0	0	0	0	0	0	0	0	0	0	0	0	0	0	0	0	0	0	0	0	0	0	0	0	0	0	0	0	0	0	0	0	0
Cluster175	C14	S	0	0	0	6	0	0	0	0	0	0	0	0	0	0	0	0	0	0	0	0	0	0	0	0	0	0	0	0	0	0	0	0	0	0	0	0	0	0	0	0	0	0	0	0	0	0	0
Cluster177	C14	S	394	470	423	210	167	176	0	0	0	0	6	0	0	0	0	0	0	0	57	68	21	17	28	0	0	0	0	0	0	0	0	0	0	0	0	0	0	0	0	0	0	0	0	9	0	0	0
Cluster178	C14	S	0	40	0	0	0	0	0	0	0	0	0	0	0	0	0	0	0	0	0	0	0	0	0	0	0	0	0	0	0	0	0	0	0	0	0	0	0	0	0	0	0	0	0	0	16	32	0
Cluster180	C14	S	0	0	0	0	0	0	0	0	0	0	0	0	0	0	0	0	0	0	0	0	0	0	0	0	0	0	0	0	0	0	0	0	0	0	0	0	0	0	0	0	0	0	0	0	0	0	0
Cluster181	C14	S	4202	4556	5474	4098	3263	4035	0	164	0	0	0	5	0	0	0	0	0	0	11737	13673	3901	4548	2462	274	104	134	114	97	92	72	6	0	0	0	0	0	108	0	8	3	9	0	127	47	0	17	4
Cluster190	C14	S	0	0	0	0	0	0	0	0	0	10	0	17	0	0	0	0	0	0	0	0	0	0	0	0	0	0	0	0	0	23	0	0	0	0	0	0	0	0	0	0	0	0	12	0	19	0	0
Cluster205	C14	S	0	0	0	0	0	0	0	0	0	0	0	0	0	0	0	0	0	0	0	0	0	0	0	0	0	0	0	0	0	0	0	0	0	0	0	0	0	0	0	0	0	0	0	0	0	0	0
Cluster206	C14	S	0	0	0	0	0	0	0	0	0	0	0	0	0	0	0	0	0	0	0	0	0	0	0	0	0	0	0	0	0	0	0	0	0	0	0	0	0	0	0	0	0	0	0	0	0	0	0
Cluster209	C14	S	0	0	0	0	0	0	0	0	0	0	0	0	0	0	0	0	0	0	0	0	0	0	0	0	0	0	0	0	0	0	0	0	0	0	0	0	0	0	0	0	0	0	0	0	0	0	0
Cluster210	C14	S	1462	1548	1903	1268	930	1365	825	975	626	5344	5858	4888	0	9	0	0	0	0	433	531	54	175	78	8	663	515	225	2068	1151	579	0	0	0	0	0	0	951	661	381	6636	8439	5392	5187	6421	5687	589	1273
Cluster211	C14	S	326	385	404	350	267	342	0	0	0	16	12	91	0	0	0	0	0	0	86	133	2	15	7	0	0	0	0	0	0	0	0	0	0	0	0	0	0	0	0	6	215	0	108	17	10	0	8
Cluster215	C14	S	157	188	163	54	73	52	0	0	0	9	0	0	0	6	0	0	0	0	11	47	5	0	0	0	31	5	6	0	0	0	0	0	0	0	0	0	0	0	15	0	0	4	0	0	16	0	0
Cluster217	C14	S	92	116	146	44	31	40	0	0	6	0	0	5	0	0	0	0	0	0	20	22	21	10	0	0	0	27	0	0	0	0	0	0	0	0	0	0	0	0	0	0	9	0	0	7	6	0	0
Cluster229	C14	S	0	0	0	0	0	0	0	0	0	0	0	0	0	0	0	0	0	0	0	0	0	0	0	0	0	0	0	0	0	0	0	0	0	0	0	0	0	0	0	0	0	0	0	0	0	0	0
Cluster230	C14	S	0	0	0	0	0	0	0	0	0	0	0	0	0	0	0	0	0	0	0	0	0	0	0	0	0	0	0	0	0	0	0	0	0	0	0	0	0	0	0	0	0	0	0	0	0	0	0
Cluster234	C14	S	1240	1372	1288	2306	1655	2392	0	0	0	71	40	53	0	0	0	0	0	0	2371	4474	704	3389	2576	206	61	0	0	0	0	15	0	0	0	0	0	0	0	0	0	0	55	0	0	0	0	0	0
Cluster251	C14	S	0	0	0	0	0	0	0	0	0	0	0	0	0	0	0	0	0	0	0	0	0	0	0	0	0	0	0	0	0	0	0	0	0	0	0	0	0	0	0	0	0	0	0	0	0	0	0
Cluster252	C14	S	0	0	0	0	0	0	0	0	0	0	0	0	0	0	0	0	0	0	0	0	0	0	0	0	0	0	0	0	0	0	0	0	0	0	0	0	0	0	0	0	0	0	0	0	0	0	0
Cluster263	C14	S	0	0	0	0	0	0	0	0	0	0	0	0	0	0	0	0	0	0	0	0	0	0	0	0	0	0	0	0	0	0	0	0	0	0	0	0	0	0	0	0	0	0	0	0	0	0	0
Cluster269	C14	S	545	807	590	417	312	525	0	0	0	0	94	0	0	0	0	0	0	0	1021	1147	356	428	216	23	237	0	8	0	9	0	0	0	0	0	0	0	0	0	0	0	101	0	5	0	0	0	0
Cluster276	C14	S	815	759	881	1903	1398	1643	116	38	56	107	140	79	0	0	0	0	0	0	104	376	50	244	265	13	0	0	0	31	24	0	0	0	0	0	0	0	0	0	0	319	733	126	157	141	94	0	0
Cluster279	C14	S	0	0	0	0	0	0	0	0	0	0	16	6	0	0	0	0	0	0	0	0	0	0	0	0	0	0	0	0	4	3	0	0	0	0	0	0	0	0	0	0	0	0	21	10	7	0	0
Cluster293	C15	S	0	0	0	0	0	0	0	0	0	0	0	0	0	0	0	0	0	0	0	0	0	0	0	0	0	0	0	0	0	0	0	0	0	0	0	0	0	0	0	0	0	0	0	0	0	0	0
Cluster294	C14	S	0	0	0	0	0	0	0	0	0	0	0	0	0	0	0	0	0	0	0	0	0	0	0	0	0	0	0	0	0	0	0	0	0	0	0	0	0	0	0	0	0	0	0	0	0	0	0
Cluster297	C14	S	0	11	8	0	0	10	0	0	0	0	0	0	0	0	0	0	0	0	0	0	0	0	0	0	0	0	0	0	0	0	0	0	0	0	0	0	0	0	0	0	0	0	0	0	0	0	0
Cluster299	C16	S	0	0	0	0	0	0	21	110	78	0	0	0	4946	5147	7412	3711	3706	5025	0	0	0	0	0	0	0	0	0	0	0	5	62	35	51	41	47	22	0	15	24	0	0	0	31	0	0	20	0
Cluster304	C16	S	0	0	0	0	0	0	0	0	0	0	0	0	371	430	552	1274	1446	2014	0	0	0	0	0	0	0	0	0	0	0	0	0	0	0	0	0	0	0	0	0	0	0	0	0	0	0	0	0
Cluster305	C16	S	0	0	0	0	0	0	5	6	326	12	42	19	1495	1663	1943	4778	5942	6556	0	0	0	0	0	0	15	0	0	0	0	7	29	31	28	173	105	112	4	49	152	0	0	0	120	102	0	901	828
Cluster309	C18	S	0	0	0	0	0	0	13	0	41	1020	792	638	17	0	15	33	27	35	0	0	0	0	0	0	38	249	44	1956	1013	1270	3	0	6	3	2	3	60	0	68	0	0	0	408	870	527	1036	1743
Cluster310	C18	S	0	0	0	0	0	0	0	137	31	1140	1266	1171	8	7	0	11	16	14	0	0	0	0	0	0	155	611	114	2095	1191	1094	0	0	0	2	5	5	0	73	0	0	0	0	825	1235	652	1524	1950
Cluster311	C18	S	0	0	0	0	0	0	175	127	39	1712	1813	1817	6	0	0	21	23	42	0	0	0	0	0	0	369	946	345	4569	2014	2097	0	0	0	4	0	9	33	0	0	0	0	0	1496	1498	1079	1340	3083
Cluster312	C19	S	0	0	0	0	0	0	0	0	0	0	0	0	0	0	0	0	0	0	0	0	0	0	0	0	0	0	0	0	0	0	0	0	0	0	0	0	0	0	0	0	0	0	0	0	0	0	0
Cluster317	C2	S	0	0	0	0	0	0	0	0	0	0	0	0	0	0	0	0	0	0	0	0	0	0	0	0	0	0	0	0	0	0	0	0	0	0	0	0	0	0	0	0	0	0	0	0	0	0	0
Cluster332	C2	S	0	0	0	0	0	0	0	0	0	0	0	0	0	0	0	0	0	0	0	0	0	0	0	0	0	0	0	0	0	0	0	0	0	0	0	0	0	0	0	0	0	0	0	0	0	0	0
Cluster339	C2	S	0	0	0	0	0	0	0	0	0	0	0	0	0	0	0	0	0	0	0	0	0	0	0	0	0	0	0	0	0	0	30	17	4	0	7	11	0	0	0	0	0	0	0	0	0	0	0
Cluster343	C2	S	0	0	0	0	0	0	0	0	0	0	0	0	0	0	0	0	0	0	0	0	0	0	0	0	0	0	0	0	0	0	0	0	0	0	0	0	0	0	0	0	13	0	0	0	0	0	0
Cluster346	C2	S	0	0	0	0	0	0	68	51	0	54	41	19	0	0	7	0	0	0	0	0	0	0	0	0	107	125	19	64	29	37	2	0	0	0	0	0	114	62	30	96	0	0	34	85	32	55	41
Cluster374	C4	S	0	0	0	0	0	0	0	0	0	0	0	0	0	0	0	0	0	0	0	0	0	0	0	0	0	0	0	0	0	0	0	0	0	0	0	0	0	0	0	0	0	0	0	0	0	0	0
Cluster377	C4	S	0	0	0	0	0	0	0	0	0	0	0	0	0	0	0	0	0	0	0	0	0	0	0	0	0	0	0	0	0	0	0	0	0	0	0	0	0	0	0	0	0	0	0	0	0	0	0
Cluster385	C4	S	0	0	0	0	0	0	0	0	0	0	0	0	0	0	0	0	0	0	0	0	0	0	0	0	0	0	0	0	0	0	0	0	0	0	0	0	0	0	0	0	0	0	0	0	0	0	0
Cluster392	C10	S	0	0	0	0	0	0	0	0	0	0	0	0	0	0	0	0	0	0	0	0	0	0	0	0	0	0	0	0	0	0	0	0	0	0	0	0	0	0	0	0	3	0	0	0	0	0	0
Cluster393	C7	S	0	0	0	0	0	0	0	0	0	0	0	0	0	0	0	0	0	0	0	0	0	0	0	0	0	0	0	0	0	0	0	0	0	0	0	0	0	0	0	0	0	0	0	0	0	0	0
Cluster395	C8	S	0	0	0	0	0	0	0	0	0	0	0	0	0	0	0	0	0	0	0	0	0	0	0	0	0	0	0	0	0	0	0	0	0	0	0	0	0	0	0	0	0	0	0	0	0	0	0
Cluster398	C8	S	0	0	0	0	0	0	16	5	7	0	0	0	0	0	0	0	0	0	0	0	0	0	0	0	0	0	0	6	0	0	0	0	0	0	0	0	0	0	0	0	0	0	11	0	0	0	0
Cluster414	C9	S	0	0	0	0	0	0	0	0	0	0	0	0	0	0	0	0	0	0	0	0	0	0	0	0	0	0	0	0	0	0	0	0	0	0	0	0	0	0	0	0	0	0	0	0	0	0	0
Cluster419	C9	S	0	0	0	0	0	0	0	0	0	0	0	0	0	0	0	0	0	0	0	0	0	0	0	0	0	0	0	0	0	0	0	0	0	0	0	0	0	0	0	0	0	0	0	0	0	0	0
			31260	32372	38051	37463	28615	38485	55415	55305	45591	53248	54264	51235	38101	39086	43759	35689	37625	42303	45574	52092	25457	39629	30824	9743	45222	55390	31676	67181	39025	32552	3252	2116	1192	2102	1384	1409	32930	40721	49870	39528	34420	28781	46364	55701	50989	48882	55659
Summary for Figure 1b:		Experiment	Native	Native	Native	Native	Native	Native	Native	Native	Native	Native	Native	Native	Native	Native	Native	Native	Native	Native	Native	Native	Native	Native	Native	Native	Native	Native	Native	Native	Native	Native	Native	Native	Native	Native	Native	Native
		Type	DNA	DNA	DNA	DNA	DNA	DNA	DNA	DNA	DNA	DNA	DNA	DNA	DNA	DNA	DNA	DNA	DNA	DNA	cDNA	cDNA	cDNA	cDNA	cDNA	cDNA	cDNA	cDNA	cDNA	cDNA	cDNA	cDNA	cDNA	cDNA	cDNA	cDNA	cDNA	cDNA
		pH	pH 4.5	pH 4.5	pH 4.5	pH 4.5	pH 4.5	pH 4.5	pH 6	pH 6	pH 6	pH 6	pH 6	pH 6	pH 7.5	pH 7.5	pH 7.5	pH 7.5	pH 7.5	pH 7.5	pH 4.5	pH 4.5	pH 4.5	pH 4.5	pH 4.5	pH 4.5	pH 6	pH 6	pH 6	pH 6	pH 6	pH 6	pH 7.5	pH 7.5	pH 7.5	pH 7.5	pH 7.5	pH 7.5
		Time (days)	0	0	0	30	30	30	0	0	0	30	30	30	0	0	0	30	30	30	0	0	0	30	30	30	0	0	0	30	30	30	0	0	0	30	30	30
		G				3.95154e+06	4.02696e+06	1.74368e+06				2.3926e+08	2.64254e+08	3.07319e+08				1.40523e+07	1.82253e+07	1.1157e+07				4000.19	3526.16	2839.87				44536.8	45586.6	37583				23588.6	44494.7	27673.4
		PS				5.42498e+06	5.4162e+06	2.17604e+06				6.78495e+07	6.50698e+07	6.46398e+07				3.99448e+06	5.61103e+06	3.97723e+06				13343.7	12553	15239				3933.48	4454.62	3111.91				527.335	1134.1	1043.84
		S				1.10677e+07	1.04931e+07	4.63964e+06				8.28783e+07	9.60917e+07	9.50864e+07				7.38747e+06	1.06934e+07	8.00861e+06				14974.8	13408.2	8577.07				11167.5	10195	10056				2919.64	6691.21	3966.6
		Total				2.04442e+07	1.99363e+07	8.55936e+06				3.89988e+08	4.25416e+08	4.67045e+08				2.54343e+07	3.45298e+07	2.31429e+07				32318.7	29487.3	26655.9				59637.8	60236.2	50751				27035.6	52320	32683.9
		G				19.3284	20.1992	20.3716				61.3507	62.1167	65.8007				55.2495	52.7814	48.2093				12.3773	11.9582	10.6538				74.6789	75.6797	74.0538				87.2502	85.0434	84.67
		PS				26.5355	27.1676	25.4229				17.3978	15.2956	13.8401				15.7051	16.2498	17.1855				41.2879	42.5707	57.1692				6.59561	7.39526	6.13173				1.95052	2.16763	3.19375
		S				54.1361	52.6332	54.2055				21.2515	22.5877	20.3591				29.0454	30.9688	34.6051				46.3348	45.4711	32.1769				18.7255	16.925	19.8145				10.7992	12.789	12.1363
		Total				100	100	100				100	100	100				100	100	100				100	100	100				100	100	100				100	100	100
						pH 4.5	pH 4.5	pH 4.5				pH 6	pH 6	pH 6				pH 7.5	pH 7.5	pH 7.5				pH 4.5	pH 4.5	pH 4.5				pH 6	pH 6	pH 6				pH 7.5	pH 7.5	pH 7.5
		G						3.24073e+06						2.70278e+08						1.44782e+07						3455.4						42568.8						31918.9
		PS						4.33907e+06						6.5853e+07						4.52758e+06						13711.9						3833.34						901.761
		S						8.73348e+06						9.13521e+07						8.69651e+06						12320						10472.8						4525.82
		Total						1.63133e+07						4.27483e+08						2.77023e+07						29487.3						56875						37346.5
		G						19.9664						63.0894						52.0801						11.6631						74.8041						85.6545
		PS						26.3753						15.5112						16.3802						47.0093						6.70753						2.4373
		S						53.6583						21.3995						31.5397						41.3276						18.4883						11.9082
		Total						100						100						100						100						100						100
																																										#REF!	#REF!	#REF!
[truncated: 49 more columns]

## Sheet: Data7
Statistical comparison of the abundance of resident specialists and generalists in each of the three native-pH incubated soils (native soil experiment)
	DNA			cDNA
Compare S/G at pH	pH 4.5	pH 6	pH 7.5	pH 4.5	pH 6	pH 7.5
Shapiro test	> data_1 <- data[19:24,]	> data_1 <- data[25:30,]	> data_1 <- data[31:36,]	> data_1 <- data[1:6,]	> data_1 <- data[7:12,]	> data_1 <- data[13:18,]
	> with(data_1, shapiro.test(square_value))	> with(data_1, shapiro.test(square_value))	> with(data_1, shapiro.test(square_value))	> with(data_1, shapiro.test(square_value))	> with(data_1, shapiro.test(square_value))	> with(data_1, shapiro.test(square_value))
	Shapiro-Wilk normality test	Shapiro-Wilk normality test	Shapiro-Wilk normality test	Shapiro-Wilk normality test	Shapiro-Wilk normality test	Shapiro-Wilk normality test
	data: square_value	data: square_value	data: square_value	data: square_value	data: square_value	data: square_value
	W = 0.8852, p-value = 0.2938	W = 0.81956, p-value = 0.08748	W = 0.94762, p-value = 0.721	W = 0.87068, p-value = 0.2289	W = 0.75707, p-value = 0.02334	W = 0.90133, p-value = 0.3819
Bartlett's test	> bartlett.test(square_value~ S_G_ND, data=data_1)	> bartlett.test(square_value~ S_G_ND, data=data_1)	> bartlett.test(square_value~ S_G_ND, data=data_1)	> bartlett.test(square_value~ S_G_ND, data=data_1)	> bartlett.test(square_value~ S_G_ND, data=data_1)	> bartlett.test(square_value~ S_G_ND, data=data_1)
	Bartlett test of homogeneity of variances	Bartlett test of homogeneity of variances	Bartlett test of homogeneity of variances	Bartlett test of homogeneity of variances	Bartlett test of homogeneity of variances	Bartlett test of homogeneity of variances
	data: square_value by S_G_ND	data: square_value by S_G_ND	data: square_value by S_G_ND	data: square_value by S_G_ND	data: square_value by S_G_ND	data: square_value by S_G_ND
	Bartlett's K-squared = 0.4049, df = 1, p-value = 0.5246	Bartlett's K-squared = 1.3465, df = 1, p-value = 0.2459	Bartlett's K-squared = 0.33699, df = 1, p-value = 0.5616	Bartlett's K-squared = 1.7312, df = 1, p-value = 0.1883	Bartlett's K-squared = 2.152, df = 1, p-value = 0.1424	Bartlett's K-squared = 0.83374, df = 1, p-value = 0.3612
Student's t-test	> t.test(data_1$square_value ~ data_1$S_G_ND)	> t.test(data_1$square_value ~ data_1$S_G_ND)	> t.test(data_1$square_value ~ data_1$S_G_ND)	> t.test(data_1$square_value ~ data_1$S_G_ND)	> t.test(data_1$log_value ~ data_1$S_G_ND)	> t.test(data_1$square_value ~ data_1$S_G_ND)
	Welch Two Sample t-test	Welch Two Sample t-test	Welch Two Sample t-test	Welch Two Sample t-test	Welch Two Sample t-test	Welch Two Sample t-test
	data: data_1$square_value by data_1$S_G_ND	data: data_1$square_value by data_1$S_G_ND	data: data_1$square_value by data_1$S_G_ND	data: data_1$square_value by data_1$S_G_ND	data: data_1$log_value by data_1$S_G_ND	data: data_1$square_value by data_1$S_G_ND
	t = -2.5822, df = 3.2691, p-value = 0.07484	t = 10.701, df = 2.5495, p-value = 0.003477	t = 2.6687, df = 3.3616, p-value = 0.06713	t = -5.4455, df = 2.4081, p-value = 0.02102	t = 16.206, df = 2.2996, p-value = 0.002022	t = 5.7608, df = 2.8447, p-value = 0.01201
	alternative hypothesis: true difference in means is not equal to 0	alternative hypothesis: true difference in means is not equal to 0	alternative hypothesis: true difference in means is not equal to 0	alternative hypothesis: true difference in means is not equal to 0	alternative hypothesis: true difference in means is not equal to 0	alternative hypothesis: true difference in means is not equal to 0
	95 percent confidence interval:	95 percent confidence interval:	95 percent confidence interval:	95 percent confidence interval:	95 percent confidence interval:	95 percent confidence interval:
	-2470.9426 200.9142	4603.671 9127.557	-104.2316 1797.5245	-86.44839 -16.79088	79.43363 128.22283	47.60747 173.76742
	sample estimates:	sample estimates:	sample estimates:	sample estimates:	sample estimates:	sample estimates:
	mean in group G mean in group S	mean in group G mean in group S	mean in group G mean in group S	mean in group G mean in group S	mean in group G mean in group S	mean in group G mean in group S
	1771.687 2906.701	16418.153 9552.538	3785.987 2939.341	58.63964 110.25927	206.1371 102.3088	176.9589 66.2715
Kruskal-Wallis test					> data_1 <- data[7:12,]
					> kruskal.test(square_value ~ S_G_ND, data=data_1)
					Kruskal-Wallis rank sum test
					data: square_value by S_G_ND
					Kruskal-Wallis chi-squared = 3.8571, df = 1, p-value = 0.04953

## Sheet: Data8
Statistical comparison of the proportion of resident specialists or generalists across the three native-pH incubated soils (native soil experiment)
	DNA				cDNA
	Specialist, pH 4.5 vs pH 6.0	Specialist, pH 6.0 vs pH 7.5	Generalist, pH 4.5 vs pH 6.0	Generalist, pH 6.0 vs pH 7.5	Specialist, pH 4.5 vs pH 6.0	Specialist, pH 6.0 vs pH 7.5	Generalist, pH 4.5 vs pH 6.0	Generalist, pH 6.0 vs pH 7.5
Shapiro test	> data_1 <- data[1:6,]	> data_1 <- data[4:9,]	> data_1 <- data[10:15,]	> data_1 <- data[13:18,]	> data_1 <- data[19:24,]	> data_1 <- data[22:27,]	> data_1 <- data[28:33,]	> data_1 <- data[31:36,]
	> with(data_1, shapiro.test(proportion))	> with(data_1, shapiro.test(proportion))	> with(data_1, shapiro.test(proportion))	> with(data_1, shapiro.test(proportion))	> with(data_1, shapiro.test(proportion))	> with(data_1, shapiro.test(proportion))	> with(data_1, shapiro.test(proportion))	> with(data_1, shapiro.test(proportion))
	Shapiro-Wilk normality test	Shapiro-Wilk normality test	Shapiro-Wilk normality test	Shapiro-Wilk normality test	Shapiro-Wilk normality test	Shapiro-Wilk normality test	Shapiro-Wilk normality test	Shapiro-Wilk normality test
	data: proportion	data: proportion	data: proportion	data: proportion	data: proportion	data: proportion	data: proportion	data: proportion
	W = 0.72329, p-value = 0.01078	W = 0.8986, p-value = 0.3657	W = 0.73137, p-value = 0.01301	W = 0.95759, p-value = 0.801	W = 0.82911, p-value = 0.1056	W = 0.90059, p-value = 0.3774	W = 0.7031, p-value = 0.006663	W = 0.81692, p-value = 0.08299
Bartlett's test	> bartlett.test(proportion~ pH, data=data_1)	> bartlett.test(proportion~ pH, data=data_1)	> bartlett.test(proportion~ pH, data=data_1)	> bartlett.test(proportion~ pH, data=data_1)	> bartlett.test(proportion~ pH, data=data_1)	> bartlett.test(proportion~ pH, data=data_1)	> bartlett.test(proportion~ pH, data=data_1)	> bartlett.test(proportion~ pH, data=data_1)
	Bartlett test of homogeneity of variances	Bartlett test of homogeneity of variances	Bartlett test of homogeneity of variances	Bartlett test of homogeneity of variances	Bartlett test of homogeneity of variances	Bartlett test of homogeneity of variances	Bartlett test of homogeneity of variances	Bartlett test of homogeneity of variances
	data: proportion by pH	data: proportion by pH	data: proportion by pH	data: proportion by pH	data: proportion by pH	data: proportion by pH	data: proportion by pH	data: proportion by pH
	Bartlett's K-squared = 0.086179, df = 1, p-value = 0.7691	Bartlett's K-squared = 1.205, df = 1, p-value = 0.2723	Bartlett's K-squared = 2.5876, df = 1, p-value = 0.1077	Bartlett's K-squared = 0.2573, df = 1, p-value = 0.612	Bartlett's K-squared = 3.3077, df = 1, p-value = 0.06896	Bartlett's K-squared = 0.20714, df = 1, p-value = 0.649	Bartlett's K-squared = 0.013417, df = 1, p-value = 0.9078	Bartlett's K-squared = 0.4311, df = 1, p-value = 0.5115
Student's t-test	> t.test(data_1$proportion ~ data_1$pH)	> t.test(data_1$proportion ~ data_1$pH)	> t.test(data_1$proportion ~ data_1$pH)	> t.test(data_1$proportion ~ data_1$pH)	> t.test(data_1$proportion ~ data_1$pH)	> t.test(data_1$proportion ~ data_1$pH)	> t.test(data_1$proportion ~ data_1$pH)	> t.test(data_1$proportion ~ data_1$pH)
	Welch Two Sample t-test	Welch Two Sample t-test	Welch Two Sample t-test	Welch Two Sample t-test	Welch Two Sample t-test	Welch Two Sample t-test	Welch Two Sample t-test	Welch Two Sample t-test
	data: data_1$proportion by data_1$pH	data: data_1$proportion by data_1$pH	data: data_1$proportion by data_1$pH	data: data_1$proportion by data_1$pH	data: data_1$proportion by data_1$pH	data: data_1$proportion by data_1$pH	data: data_1$proportion by data_1$pH	data: data_1$proportion by data_1$pH
	t = 39.05, df = 3.8007, p-value = 4.313e-06	t = -5.781, df = 2.6159, p-value = 0.01485	t = -30.561, df = 2.2203, p-value = 0.0005853	t = 4.443, df = 3.4827, p-value = 0.01539	t = 4.9023, df = 2.1351, p-value = 0.03432	t = 6.4133, df = 3.5669, p-value = 0.004457	t = -89.879, df = 3.9669, p-value = 1.029e-07	t = -11.617, df = 3.2358, p-value = 0.0009531
	alternative hypothesis: true difference in means is not equal to 0	alternative hypothesis: true difference in means is not equal to 0	alternative hypothesis: true difference in means is not equal to 0	alternative hypothesis: true difference in means is not equal to 0	alternative hypothesis: true difference in means is not equal to 0	alternative hypothesis: true difference in means is not equal to 0	alternative hypothesis: true difference in means is not equal to 0	alternative hypothesis: true difference in means is not equal to 0
	95 percent confidence interval:	95 percent confidence interval:	95 percent confidence interval:	95 percent confidence interval:	95 percent confidence interval:	95 percent confidence interval:	95 percent confidence interval:	95 percent confidence interval:
	0.2991699 0.3460067	-0.16216145 -0.04064451	-0.4865188 -0.3759405	0.03707055 0.18311488	0.03961075 0.41717413	0.03589717 0.09570622	-0.6509794 -0.6118410	-0.13704049 -0.07996753
	sample estimates:	sample estimates:	sample estimates:	sample estimates:	sample estimates:	sample estimates:	sample estimates:	sample estimates:
	mean in group pH 4.5 mean in group pH 6	mean in group pH 6 mean in group pH 7.5	mean in group pH 4.5 mean in group pH 6	mean in group pH 6 mean in group pH 7.5	mean in group pH 4.5 mean in group pH 6	mean in group pH 6 mean in group pH 7.5	mean in group pH 4.5 mean in group pH 6	mean in group pH 6 mean in group pH 7.5
	0.5365828 0.2139945	0.2139945 0.3153975	0.1996639 0.6308936	0.6308936 0.5208009	0.4132759 0.1848834	0.1848834 0.1190817	0.1166311 0.7480412	0.7480412 0.8565452
Kruskal-Wallis test	> data_1 <- data[1:6,]		> data_1 <- data[10:15,]				> data_1 <- data[28:33,]
	> kruskal.test(proportion ~ pH, data=data_1)		> kruskal.test(proportion ~ pH, data=data_1)				> kruskal.test(proportion ~ pH, data=data_1)
	Kruskal-Wallis rank sum test		Kruskal-Wallis rank sum test				Kruskal-Wallis rank sum test
	data: proportion by pH		data: proportion by pH				data: proportion by pH
	Kruskal-Wallis chi-squared = 3.8571, df = 1, p-value = 0.04953		Kruskal-Wallis chi-squared = 3.8571, df = 1, p-value = 0.04953				Kruskal-Wallis chi-squared = 3.8571, df = 1, p-value = 0.0495

## Sheet: Data9
Abundance and community composition (phylotype level) of active AOA for each soil sample and approach combination after 30 days in the pH change experiment
		Experiment	pH change	pH change	pH change	pH change	pH change	pH change	pH change	pH change	pH change	pH change	pH change	pH change	pH change	pH change	pH change	pH change	pH change	pH change	pH change	pH change	pH change	pH change	pH change	pH change	pH change	pH change	pH change
		Type	DNA	DNA	DNA	DNA	DNA	DNA	DNA	DNA	DNA	cDNA	cDNA	cDNA	cDNA	cDNA	cDNA	cDNA	cDNA	cDNA	SIP	SIP	SIP	SIP	SIP	SIP	SIP	SIP	SIP
		pH	pH 4.5	pH 4.5	pH 4.5	pH 6	pH 6	pH 6	pH 7.5	pH 7.5	pH 7.5	pH 4.5	pH 4.5	pH 4.5	pH 6	pH 6	pH 6	pH 7.5	pH 7.5	pH 7.5	pH 4.5	pH 4.5	pH 4.5	pH 6	pH 6	pH 6	pH 7.5	pH 7.5	pH 7.5
		Active AOA abundance (sum of all active phylotypes)	2.58191e+06	3.87122e+06	1.54586e+06	2.73392e+07	2.44802e+07	3.13531e+07	5.73381e+06	2.7729e+07	7.27813e+06	17191.3	34609.9	14291.9	41434.1	5883.82	8938.44	36854	3819.9	12853	1.93782e+07	6.08496e+06	9376920	240600000	230602860	121440000	9.42847e+07	6.05381e+07	8.95268e+07
Phylotype ID1	Cluster	S/G/PS	Active (T30-T0)	Active (T30-T0)	Active (T30-T0)	Active (T30-T0)	Active (T30-T0)	Active (T30-T0)	Active (T30-T0)	Active (T30-T0)	Active (T30-T0)	Active (T30-T0)	Active (T30-T0)	Active (T30-T0)	Active (T30-T0)	Active (T30-T0)	Active (T30-T0)	Active (T30-T0)	Active (T30-T0)	Active (T30-T0)	Active (T30)	Active (T30)	Active (T30)	Active (T30)	Active (T30)	Active (T30)	Active (T30)	Active (T30)	Active (T30)
Cluster2	C1	G	0	0	0	0	0	0	0	0	0	0	0	0	0	0	0	0	0	0	0	0	0	0	0	0	0	0	0
Cluster4	C1	G	0	0	0	0	0	0	0	0	0	0	0	0	0	0	0	0	0	0	0	0	0	0	0	0	0	0	0
Cluster14	C1	G	0	0	0	0	0	0	0	0	0	0	0	0	0	0	0	0	0	0	0	0	0	0	0	0	0	0	0
Cluster29	C1	G	0	0	0	0	0	0	0	0	0	0	0	0	0	0	0	0	0	0	0	0	0	0	0	0	0	0	0
Cluster31	C1	G	0	0	0	0	0	0	0	0	0	0	0	0	0	0	0	0	0	0	0	0	0	0	0	0	0	0	0
Cluster36	C1	G	0	0	0	0	0	0	0	0	0	0	0	0	0	0	0	0	0	0	0	0	0	0	0	0	0	0	0
Cluster10	C1	PS	0	0	0	0	0	0	0	0	0	0	0	0	0	0	0	0	0	0	0	0	0	0	0	0	0	0	0
Cluster11	C1	PS	0	0	0	0	0	0	0	0	0	0	0	0	0	0	0	0	0	0	0	0	0	0	0	0	0	0	0
Cluster16	C1	PS	0	0	0	0	0	0	0	0	0	0	0	0	0	0	0	0	0	0	0	0	0	0	0	0	0	0	0
Cluster18	C1	PS	0	0	0	0	0	0	0	0	0	0	0	0	0	0	0	0	0	0	0	0	0	0	0	0	0	0	0
Cluster21	C1	PS	0	0	0	0	0	0	0	0	0	0	0	0	0	0	0	0	0	0	0	0	0	0	0	0	0	0	0
Cluster22	C1	PS	0	0	0	0	0	0	0	0	0	0	0	0	0	0	0	0	0	0	0	0	0	0	0	0	0	0	0
Cluster23	C1	PS	0	0	0	0	0	0	0	0	0	0	0	0	0	0	0	0	0	0	0	0	0	0	0	0	0	0	0
Cluster24	C1	PS	0	0	0	0	0	0	0	0	0	0	0	0	0	0	0	0	0	0	0	0	0	0	0	0	0	0	0
Cluster25	C1	PS	0	0	0	0	0	0	0	0	0	0	0	0	0	0	0	0	0	0	0	0	0	0	0	0	0	0	0
Cluster26	C1	PS	0	0	0	0	0	0	0	0	0	0	0	0	0	0	0	0	0	0	0	0	0	0	0	0	0	0	0
Cluster28	C1	PS	0	0	0	0	0	0	0	0	0	0	0	0	0	0	0	0	0	0	0	0	0	0	0	0	0	0	0
Cluster32	C1	PS	0	0	0	0	0	0	0	0	0	0	0	0	0	0	0	0	0	0	0	0	0	0	0	0	0	0	0
Cluster33	C1	PS	0	0	0	0	0	0	0	0	0	0	0	0	0	0	0	0	0	0	0	0	0	0	0	0	0	0	0
Cluster37	C1	PS	0	0	0	0	0	0	0	0	0	0	0	0	0	0	0	0	0	0	0	0	0	0	0	0	0	0	0
Cluster38	C1	PS	0	0	0	0	0	0	0	0	0	0	0	0	0	0	0	0	0	0	0	0	0	0	0	0	0	0	0
Cluster39	C1	PS	0	0	0	0	0	0	0	0	0	0	0	0	0	0	0	0	0	0	0	0	0	0	0	0	0	0	0
Cluster40	C1	PS	0	0	0	0	0	0	0	0	0	0	0	0	0	0	0	0	0	0	0	0	0	0	0	0	0	0	0
Cluster42	C1	PS	0	0	0	0	0	0	0	0	0	0	0	0	0	0	0	0	0	0	0	0	0	0	0	0	0	0	0
Cluster1	C1	S	0	0	0	0	0	0	0	0	1481.65	0	0	0	0	0	0	0	0	0	0	0	0	0	0	0	0	0	0
Cluster3	C1	S	0	0	0	0	0	0	0	0	0	0	0	0	0	0	0	0	0	0	0	0	0	0	0	0	0	0	6914.34
Cluster5	C1	S	0	0	0	0	0	0	0	0	0	0	0	0	0	0	0	0	0	0	0	0	0	0	0	0	0	0	0
Cluster6	C1	S	0	0	0	0	0	0	0	0	0	0	0	0	0	0	0	0	0	0	0	0	0	0	0	0	0	0	0
Cluster7	C1	S	0	0	0	0	0	0	0	0	0	0	0	0	0	0	0	0	0	0	0	0	0	0	0	0	0	0	0
Cluster8	C1	S	0	0	0	0	0	0	0	0	0	0	0	0	0	0	0	0	0	0	0	0	0	0	0	0	0	0	0
Cluster9	C1	S	0	0	0	0	0	0	0	0	0	0	0	0	0	0	0	0	0	0	0	0	0	0	0	0	0	0	0
Cluster12	C1	S	0	0	0	0	0	0	0	0	0	0	0	0	0	0	0	0	0	0	0	0	0	0	0	0	0	0	0
Cluster13	C1	S	0	0	0	0	0	0	0	0	0	0	0	0	0	0	0	0	0	0	0	0	0	0	0	0	0	0	0
Cluster15	C1	S	0	0	0	0	0	0	0	0	0	0	0	0	0	0	0	0	0	0	0	0	0	0	0	0	0	0	0
Cluster17	C1	S	0	0	0	0	0	0	0	0	0	0	0	0	0	0	0	0	0	0	0	0	0	0	0	0	0	0	0
Cluster19	C1	S	0	0	0	0	0	0	0	0	0	0	0	0	0	0	0	0	0	0	0	0	0	0	0	0	0	0	0
Cluster20	C1	S	0	0	0	0	0	0	0	0	0	0	0	0	0	0	0	0	0	0	0	0	0	0	0	0	0	0	0
Cluster27	C1	S	0	0	0	0	0	0	0	0	0	0	0	0	0	0	0	0	0	0	0	0	0	0	0	0	0	0	0
Cluster30	C1	S	0	0	0	0	0	0	0	0	0	0	0	0	0	0	0	0	0	0	0	0	0	0	0	0	0	0	0
Cluster34	C1	S	0	0	0	0	0	0	0	0	0	0	0	0	0	0	0	0	0	0	0	0	0	0	0	0	0	0	0
Cluster35	C1	S	0	0	0	0	0	0	0	0	0	0	0	0	0	0	0	0	0	0	0	0	0	0	0	0	0	0	0
Cluster41	C1	S	0	0	0	0	0	0	0	0	0	0	0	0	0	0	0	0	0	0	0	0	0	0	0	0	0	0	0
Cluster43	C10	S	8671.07	13113.3	0	84460.3	26652.4	10982.8	0	28437.2	0	0	6.38642	0	0	0	0	7.21475	0	7.83949	13673.5	0	0	0	0	0	0	0	0
Cluster392	C10	S	0	757.654	0	0	0	0	0	0	0	0	0	0	0	0	0	0	0	0	0	0	0	0	0	0	0	0	0
Cluster44	C11	G	0	0	0	0	0	0	0	0	0	0	0	0	0	0	0	0	0	0	0	0	0	0	0	0	0	0	0
Cluster47	C11	G	26522.7	10901.3	0	48259	54315.1	59718.6	0	5852.09	0	87.7635	0	302.808	141.362	0	0	0	0	0	30195.6	0	0	0	48507.1	0	171807	1.75494e+06	0
Cluster48	C11	G	0	0	0	0	10841.2	0	0	0	2074.31	0	0	0	0	0	0	0	0	0	0	0	0	0	0	0	0	0	0
Cluster52	C11	G	0	0	0	0	3387.87	0	0	0	0	0	0	0	25.2844	0	0	0	0	0	0	0	0	0	0	0	0	0	0
Cluster56	C11	G	0	0	0	0	0	0	0	0	0	0	0	0	0	0	0	0	0	0	0	0	0	0	0	0	0	0	0
Cluster58	C11	G	0	0	0	0	0	0	0	0	0	0	0	0	0	0	0	0	0	0	0	0	0	0	0	0	0	0	0
Cluster59	C11	G	0	0	0	0	0	0	0	0	0	0	0	0	0	0	0	0	0	0	0	0	0	0	0	0	0	0	0
Cluster60	C11	G	0	0	0	0	0	0	0	0	0	0	0	0	0	0	0	0	0	0	0	0	0	0	0	0	0	0	0
Cluster61	C11	G	0	0	0	0	0	0	0	0	0	0	0	0	0	0	0	0	0	0	0	0	0	0	0	0	0	0	0
Cluster62	C11	G	0	0	0	0	0	0	0	0	0	0	0	0	0	0	0	0	0	0	0	0	0	0	0	0	0	0	0
Cluster63	C11	G	0	0	0	0	0	0	0	0	0	0	0	0	0	0	0	0	0	0	0	0	0	0	0	0	0	0	0
Cluster64	C11	G	0	0	0	0	0	0	0	0	0	0	0	0	0	0	0	0	0	0	0	0	0	0	0	0	0	0	0
Cluster79	C11	G	0	0	0	0	0	0	0	0	0	0	0	0	0	0	0	0	0	0	0	0	0	0	0	0	0	0	0
Cluster80	C11	G	0	0	0	0	0	0	0	0	0	0	0	0	0	0	0	0	0	0	0	0	0	0	0	0	0	0	0
Cluster84	C11	G	0	0	0	0	0	0	0	0	0	0	0	0	0	0	0	0	0	0	0	0	0	0	0	0	0	0	0
Cluster86	C11	G	0	0	0	0	0	3073.97	0	0	0	0	0	0	0	0	0	0	0	0	0	0	0	0	0	0	0	0	0
Cluster87	C11	G	0	0	0	0	0	0	0	0	0	0	0	0	0	0	0	0	0	0	0	0	0	0	0	0	0	0	0
Cluster89	C11	G	3099.57	7255.49	0	9412.64	26449.3	0	0	2336.97	0	0	44.7974	0	13.2808	0	0	0	0	0	3418.38	0	0	0	0	0	0	0	0
Cluster98	C11	G	230771	0	0	1.1521e+06	927495	586033	226780	0	0	1548.03	0	0	1103.31	0	0	0	0	0	0	0	0	0	0	0	0	0	0
Cluster49	C11	PS	0	0	0	0	0	0	0	0	0	0	0	0	0	0	0	0	0	0	0	0	0	0	0	0	0	0	0
Cluster51	C11	PS	0	0	0	0	0	0	0	0	0	0	0	0	0	0	0	0	0	0	0	0	0	0	0	0	0	0	0
Cluster54	C11	PS	0	0	0	0	0	0	0	0	0	0	0	0	0	0	0	0	0	0	0	0	0	0	0	0	0	0	0
Cluster65	C11	PS	0	0	0	0	0	0	0	0	0	0	0	0	0	0	0	0	0	0	0	0	0	0	0	0	0	0	0
Cluster67	C11	PS	0	0	0	0	0	0	0	0	0	0	0	0	0	0	0	0	0	0	0	0	0	0	0	0	0	0	0
Cluster68	C11	PS	0	0	0	0	0	0	0	0	0	0	0	0	0	0	0	0	0	0	0	0	0	0	0	0	0	0	0
Cluster76	C11	PS	0	0	0	0	0	0	0	0	0	0	0	0	0	0	0	0	0	0	0	0	0	0	0	0	0	0	0
Cluster77	C11	PS	0	0	0	0	0	0	0	0	0	0	0	0	0	0	0	0	0	0	0	0	0	0	0	0	0	0	0
Cluster81	C11	PS	0	0	0	0	0	0	0	0	0	0	0	0	0	0	0	0	0	0	0	0	0	0	0	0	0	0	0
Cluster82	C11	PS	0	0	0	0	0	0	0	0	0	0	0	0	0	0	0	0	0	0	0	0	0	0	0	0	0	0	0
Cluster83	C11	PS	0	0	0	0	0	0	0	0	0	0	0	0	0	0	0	0	0	0	0	0	0	0	0	0	0	0	0
Cluster88	C11	PS	0	505.103	0	3963.3	2710.29	3817.01	4618.89	0	4741.28	0	0	0	0	0	0	0	0	0	2278.92	0	0	0	0	0	0	0	0
Cluster90	C11	PS	0	0	0	0	0	0	0	0	0	0	0	0	0	0	0	0	0	0	0	0	0	0	0	0	0	0	0
Cluster91	C11	PS	0	0	0	0	0	0	0	0	0	0	0	0	0	0	0	0	0	0	0	0	0	0	0	0	0	0	0
Cluster92	C11	PS	0	0	0	12639.8	8298.15	0	544.276	0	0	0	0	0	3.89183	0	0	0	0	0	0	0	0	0	0	0	0	0	0
Cluster93	C11	PS	0	2525.51	0	0	0	0	0	0	0	0	4.72135	0	0	3.22394	0	0	1.51086	0	2848.65	0	0	0	0	0	0	0	0
Cluster94	C11	PS	0	2239.76	0	17976.1	15323.1	0	0	0	0	0	0	0	2.59646	0	0	0	0	0	0	0	0	0	0	0	0	0	0
Cluster95	C11	PS	0	0	0	0	0	0	0	0	0	0	0	0	0	0	0	0	0	0	0	0	0	0	0	0	0	0	0
Cluster96	C11	PS	0	0	0	6468.01	9380.22	0	0	0	0	0	0	0	4.86063	0	0	0	0	0	0	0	0	0	0	0	0	0	0
Cluster97	C11	PS	0	941.709	0	0	0	0	0	2336.97	0	0	0	0	26.6275	0	0	4.74747	0	0	0	0	0	0	0	0	0	0	0
Cluster99	C11	PS	0	0	0	0	12873.9	0	0	0	0	0	0	0	0	0	0	0	0	0	0	0	0	0	0	0	0	0	0
Cluster100	C11	PS	0	0	0	0	0	0	0	0	0	0	0	0	0	0	0	0	0	0	0	0	0	0	0	0	0	0	0
Cluster101	C11	PS	0	0	0	0	0	0	0	0	0	0	0	0	0	0	0	0	0	0	0	0	0	0	0	0	0	0	0
Cluster102	C11	PS	0	0	0	0	0	0	0	0	0	0	0	0	0	0	0	0	0	0	0	0	0	0	0	0	0	0	0
Cluster103	C11	PS	0	0	0	0	0	0	0	0	0	0	0	0	0	0	0	0	0	0	0	0	0	0	0	0	0	0	0
Cluster104	C11	PS	0	0	0	0	0	0	0	0	0	0	0	0	0	0	0	0	0	0	0	0	0	0	0	0	0	0	0
Cluster105	C11	PS	0	0	0	0	0	0	0	0	0	0	0	0	0	0	0	0	0	0	0	0	0	0	0	0	0	0	0
Cluster106	C11	PS	0	0	0	0	0	0	0	0	0	0	0	0	0	0	0	0	0	0	0	0	0	0	0	0	0	0	0
Cluster107	C11	PS	0	0	0	0	0	0	0	0	0	0	0	0	0	0	0	0	0	0	0	0	0	0	0	0	0	0	0
Cluster108	C11	PS	0	0	0	0	0	0	0	0	0	0	0	0	0	0	0	0	0	0	0	0	0	0	0	0	0	0	0
Cluster109	C11	PS	0	0	0	0	0	0	0	0	0	0	0	0	0	0	0	0	0	0	0	0	0	0	0	0	0	0	0
Cluster110	C11	PS	0	0	0	0	0	0	0	0	0	0	0	0	0	0	0	0	0	0	0	0	0	0	0	0	0	0	0
Cluster111	C11	PS	0	0	0	0	0	0	0	0	0	0	0	0	0	0	0	0	0	0	0	0	0	0	0	0	0	0	0
Cluster112	C11	PS	0	0	0	0	0	0	0	0	0	0	0	0	0	0	0	0	0	0	0	0	0	0	0	0	0	0	0
Cluster113	C11	PS	0	0	0	0	0	0	0	0	0	0	0	0	0	0	0	0	0	0	0	0	0	0	0	0	0	0	0
Cluster114	C11	PS	0	0	0	0	0	0	0	0	0	0	0	0	0	0	0	0	0	0	0	0	0	0	0	0	0	0	0
Cluster115	C11	PS	0	0	0	0	0	0	0	0	0	0	0	0	0	0	0	0	0	0	0	0	0	0	0	0	0	0	0
Cluster116	C11	PS	0	0	0	0	0	0	0	0	0	0	0	0	0	0	0	0	0	0	0	0	0	0	0	0	0	0	0
Cluster117	C11	PS	0	0	0	0	0	0	0	0	0	0	0	0	0	0	0	0	0	0	0	0	0	0	0	0	0	0	0
Cluster118	C11	PS	0	0	0	0	0	0	0	0	0	0	0	0	0	0	0	0	0	0	0	0	0	0	0	0	0	0	0
Cluster119	C11	PS	0	0	0	0	0	0	0	0	0	0	0	0	0	0	0	0	0	0	0	0	0	0	0	0	0	0	0
Cluster120	C11	PS	0	0	0	0	0	0	0	0	0	0	0	0	0	0	0	0	0	0	0	0	0	0	0	0	0	0	0
Cluster121	C11	PS	0	0	0	0	0	0	0	0	0	0	0	0	0	0	0	0	0	0	0	0	0	0	0	0	0	0	0
Cluster122	C11	PS	0	0	0	0	0	0	0	0	0	0	0	0	0	0	0	0	0	0	0	0	0	0	0	0	0	0	0
Cluster123	C11	PS	0	0	0	0	0	0	0	0	0	0	0	0	0	0	0	0	0	0	0	0	0	0	0	0	0	0	0
Cluster124	C11	PS	0	0	0	0	0	0	0	0	0	0	0	0	0	0	0	0	0	0	0	0	0	0	0	0	0	0	0
Cluster125	C11	PS	0	0	0	0	0	0	0	0	0	0	0	0	0	0	0	0	0	0	0	0	0	0	0	0	0	0	0
Cluster45	C11	S	0	0	0	0	0	0	0	0	0	0	0	0	0	0	0	0	0	0	0	0	0	0	0	0	0	0	0
Cluster46	C11	S	0	0	0	0	0	0	0	0	0	0	0	0	0	0	0	0	0	0	0	0	0	0	0	0	0	0	0
Cluster50	C11	S	0	0	0	0	0	0	0	0	0	0	0	0	0	0	0	0	0	0	0	0	0	0	0	0	0	0	0
Cluster53	C11	S	0	0	0	0	0	0	0	0	0	0	0	0	0	0	0	0	0	0	0	0	0	0	0	0	0	0	0
Cluster55	C11	S	0	0	0	0	0	0	0	0	0	0	0	0	0	0	0	0	0	0	0	0	0	0	0	0	0	0	0
Cluster57	C11	S	0	0	0	0	0	0	0	0	0	0	0	0	0	0	0	0	0	0	0	0	0	0	0	0	0	0	0
Cluster66	C11	S	0	0	0	0	0	0	0	0	0	0	0	0	0	0	0	0	0	0	0	0	0	0	0	0	0	0	0
Cluster69	C11	S	0	0	0	58994.3	16669.7	0	0	17089.9	0	84.3565	0	0	18.4753	0	0	14.8535	0	0	4557.83	4256.89	0	0	0	0	15798.4	0	0
Cluster70	C11	S	13903	0	0	0	0	0	0	0	0	0	0	0	0	0	0	0	0	0	3418.38	0	0	0	0	0	0	0	0
Cluster71	C11	S	0	0	0	0	0	0	0	0	0	0	0	0	0	0	0	0	0	0	0	0	0	0	0	0	0	0	0
Cluster72	C11	S	0	0	0	93449.6	194715	0	107577	19698.7	0	333.748	0	123.413	408.209	0	0	0	0	0	302526	3990.84	145314	387405	84887.5	67916.3	3.37888e+06	329051	16133.5
Cluster73	C11	S	0	0	0	0	4149.07	0	0	1943.42	0	0	0	0	4.59636	0	0	0	0	0	0	0	0	0	0	0	0	0	0
Cluster74	C11	S	1263.91	3283.17	0	20609.2	0	0	6350.97	0	8889.9	0	0	0	24.2367	0	0	0	0	0	19370.8	0	0	0	0	0	0	0	0
Cluster75	C11	S	19930.2	0	0	62010.7	0	0	0	12054.1	0	0	0	0	16.2147	0	0	0	0	0	18801.1	6651.39	0	0	0	0	0	0	0
Cluster78	C11	S	0	0	0	0	0	0	0	0	0	0	0	0	0	0	0	0	0	0	0	0	0	0	0	0	0	0	0
Cluster85	C11	S	0	0	0	405547	255353	427151	27292	160925	0	818.302	0	145.172	761.624	0	0	0	0	0	149269	4256.89	23354.1	118374	0	28298.5	1.56009e+06	416798	0
Cluster126	C12	G	0	0	0	0	0	0	0	0	0	0	0	0	0	0	0	0	0	0	0	0	0	0	0	0	0	0	0
Cluster127	C12	G	0	0	0	0	0	0	0	0	0	0	0	0	0	0	0	0	0	0	0	0	0	0	0	0	0	0	0
Cluster129	C12	G	0	0	0	0	0	0	0	0	0	0	0	0	0	0	0	0	0	0	0	0	0	0	0	0	0	0	0
Cluster139	C12	G	0	0	0	0	0	0	0	0	0	0	0	0	0	0	0	0	0	0	0	0	0	0	0	0	0	0	0
Cluster141	C12	G	0	0	0	0	0	0	0	0	0	0	0	0	0	0	0	0	0	0	0	0	0	0	0	0	0	0	0
Cluster147	C12	G	0	0	0	0	0	0	0	0	0	0	0	0	0	0	0	0	0	0	0	0	0	0	0	0	0	0	0
Cluster134	C12	PS	0	0	0	0	0	0	0	0	0	0	0	0	0	0	0	0	0	0	0	0	0	0	0	0	0	0	0
Cluster136	C12	PS	0	0	0	0	0	0	0	0	0	0	0	0	0	0	0	0	0	0	0	0	0	0	0	0	0	0	0
Cluster137	C12	PS	0	0	0	0	0	0	0	0	0	0	0	0	0	0	0	0	0	0	0	0	0	0	0	0	0	0	0
Cluster140	C12	PS	0	0	0	0	0	0	0	0	0	0	0	0	0	0	0	0	0	0	0	0	0	0	0	0	0	0	0
Cluster142	C12	PS	0	0	0	0	0	0	0	0	0	0	0	0	0	0	0	0	0	0	0	0	0	0	0	0	0	0	0
Cluster143	C12	PS	0	0	0	0	0	0	0	0	0	0	0	0	0	0	0	0	0	0	0	0	0	0	0	0	0	0	0
Cluster144	C12	PS	0	0	0	0	0	0	0	0	0	0	0	0	0	0	0	0	0	0	0	0	0	0	0	0	0	0	0
Cluster145	C12	PS	0	0	0	0	0	0	0	0	0	0	0	0	0	0	0	0	0	0	0	0	0	0	0	0	0	0	0
Cluster146	C12	PS	0	0	0	0	0	0	0	0	0	0	0	0	0	0	0	0	0	0	0	0	0	0	0	0	0	0	0
Cluster148	C12	PS	0	0	0	0	0	0	0	0	0	0	0	0	0	0	0	0	0	0	0	0	0	0	0	0	0	0	0
Cluster149	C12	PS	0	0	0	0	0	0	0	0	0	0	0	0	0	0	0	0	0	0	0	0	0	0	0	0	0	0	0
Cluster150	C12	PS	0	0	0	0	0	0	0	0	0	0	0	0	0	0	0	0	0	0	0	0	0	0	0	0	0	0	0
Cluster152	C12	PS	0	0	0	0	0	0	0	0	0	0	0	0	0	0	0	0	0	0	0	0	0	0	0	0	0	0	0
Cluster153	C12	PS	0	0	0	0	0	0	0	0	0	0	0	0	0	0	0	0	0	0	0	0	0	0	0	0	0	0	0
Cluster154	C12	PS	0	0	0	0	0	0	0	0	0	0	0	0	0	0	0	0	0	0	0	0	0	0	0	0	0	0	0
Cluster155	C12	PS	0	0	0	0	0	0	0	0	0	0	0	0	0	0	0	0	0	0	0	0	0	0	0	0	0	0	0
Cluster156	C12	PS	0	0	0	0	0	0	0	0	0	0	0	0	0	0	0	0	0	0	0	0	0	0	0	0	0	0	0
Cluster157	C12	PS	0	0	0	0	0	0	0	0	0	0	0	0	0	0	0	0	0	0	0	0	0	0	0	0	0	0	0
Cluster158	C12	PS	0	0	0	0	0	0	0	0	0	0	0	0	0	0	0	0	0	0	0	0	0	0	0	0	0	0	0
Cluster128	C12	S	0	0	0	0	0	0	0	0	0	0	0	0	0	0	0	0	0	0	0	0	0	0	0	0	0	0	0
Cluster130	C12	S	0	0	0	0	0	0	0	0	0	0	0	0	0	0	0	0	0	0	0	0	0	0	0	0	0	0	0
Cluster131	C12	S	0	0	0	0	0	0	0	0	0	0	0	0	0	0	0	0	0	0	0	0	0	0	0	0	0	0	0
Cluster132	C12	S	0	0	0	0	0	0	0	0	0	0	0	0	0	0	0	0	0	0	0	0	0	0	0	0	0	0	0
Cluster133	C12	S	0	0	0	0	0	0	0	0	0	0	0	0	0	0	0	0	0	0	0	0	0	0	0	0	0	0	0
Cluster135	C12	S	0	0	0	0	0	0	0	0	0	0	0	0	0	0	0	0	0	0	0	0	0	0	0	0	0	0	0
Cluster138	C12	S	0	0	0	0	0	0	0	0	0	0	0	0	0	0	0	0	0	0	0	0	0	0	0	0	0	0	0
Cluster151	C12	S	0	0	0	0	0	0	0	0	0	0	0	0	0	0	0	0	0	0	0	0	0	0	0	0	0	0	0
Cluster162	C13	G	0	0	0	0	0	0	0	0	0	0	0	0	0	0	0	0	0	0	0	0	0	0	0	0	0	0	0
Cluster163	C13	G	0	0	0	0	0	0	0	0	0	0	0	0	0	0	0	0	0	0	0	0	0	0	0	0	0	0	0
Cluster164	C13	G	0	0	0	0	0	0	0	0	0	0	0	0	0	0	0	0	0	0	0	0	0	0	0	0	0	0	0
Cluster166	C13	G	0	0	0	0	0	0	0	0	0	0	0	0	0	0	0	0	0	0	0	0	0	0	0	0	0	0	0
Cluster167	C13	G	0	0	0	0	0	0	0	0	0	0	0	0	0	0	0	0	0	0	0	0	0	0	0	0	0	0	0
Cluster169	C13	G	0	0	0	0	0	0	0	0	0	0	0	0	0	0	0	0	0	0	0	0	0	0	0	0	0	0	0
Cluster159	C13	PS	0	0	0	0	0	0	0	0	0	0	0	0	0	0	0	0	0	0	0	0	0	0	0	0	0	0	0
Cluster161	C13	PS	0	0	0	0	0	0	0	0	0	0	0	0	0	0	0	0	0	0	0	0	0	0	0	0	0	0	0
Cluster165	C13	PS	0	0	0	0	0	0	0	0	0	0	0	0	0	0	0	0	0	0	0	0	0	0	0	0	0	0	0
Cluster168	C13	PS	0	0	0	0	0	0	0	0	0	0	0	0	0	0	0	0	0	0	0	0	0	0	0	0	0	0	0
Cluster170	C13	PS	0	0	0	0	0	0	0	0	0	0	0	0	0	0	0	0	0	0	0	0	0	0	0	0	0	0	0
Cluster171	C13	PS	0	0	0	0	0	0	0	0	0	0	0	0	0	0	0	0	0	0	0	0	0	0	0	0	0	0	0
Cluster172	C13	PS	0	0	0	0	4743.02	0	0	0	0	19.845	415.823	206.282	0	0	0	0	0	0	0	0	0	0	0	0	0	0	0
Cluster173	C13	PS	0	0	0	0	0	0	0	0	0	0	0	0	0	0	0	0	0	0	0	0	0	0	0	0	0	0	0
Cluster160	C13	S	0	0	0	0	0	0	0	0	0	0	0	0	14.8955	0	0	0	0	0	0	0	0	0	0	0	0	0	0
Cluster182	C14	G	0	0	0	0	0	0	0	0	0	0	0	0	0	0	0	0	0	0	0	0	0	0	0	0	0	0	0
Cluster185	C14	G	0	0	0	0	0	0	0	0	0	0	0	0	0	0	0	0	0	0	0	0	0	0	0	0	0	0	0
Cluster186	C14	G	0	0	0	0	0	0	0	0	0	0	0	0	0	0	0	0	0	0	0	0	0	0	0	0	0	0	0
Cluster187	C14	G	0	0	0	0	0	0	0	0	0	0	0	0	0	0	0	0	0	0	0	0	0	0	0	0	0	0	0
Cluster197	C14	G	0	0	0	0	18996	0	0	0	0	0	0	0	0	0	0	0	0	0	0	0	0	0	0	0	0	0	0
Cluster199	C14	G	0	0	0	0	0	0	0	0	0	0	0	0	0	0	0	0	0	0	0	0	0	0	0	0	0	0	0
Cluster204	C14	G	0	0	0	0	0	0	0	0	0	0	0	0	0	0	0	0	0	0	0	0	0	0	0	0	0	0	0
Cluster212	C14	G	7153.54	0	0	287056	163879	342711	0	0	0	0	57.5377	0	184.514	84.7524	175.814	0	0	0	148699	12238.6	43075.3	4.77799e+06	4.03822e+06	2.38839e+06	3.82715e+06	14624.5	2.29786e+06
Cluster216	C14	G	0	0	0	0	0	0	0	0	0	0	0	0	0	0	0	0	0	0	0	0	0	0	0	0	0	0	0
Cluster219	C14	G	0	0	0	0	0	0	0	0	0	0	0	0	0	0	0	0	0	0	0	0	0	0	0	0	0	0	0
Cluster220	C14	G	0	0	0	0	0	0	0	0	0	0	0	0	0	0	0	0	0	0	0	0	0	0	0	0	0	0	0
Cluster221	C14	G	0	7267.26	0	310121	286994	475497	9795.59	16745.1	0	0	79.6	0	292.932	78.3732	163.666	9.6564	0	0	67797.8	2926.61	12974.5	9.02869e+06	8.96169e+06	4.92959e+06	1.71807e+06	0	4.84234e+06
Cluster222	C14	G	0	0	0	0	0	0	0	0	0	0	0	0	0	0	0	0	0	0	0	0	0	0	0	0	0	0	0
Cluster226	C14	G	0	0	0	0	8130.88	0	0	0	0	0	0	0	0	0	0	0	0	0	0	0	0	0	0	0	0	0	0
Cluster228	C14	G	6951.51	0	0	45974.3	20887	25017.5	15300.1	6760.67	0	0	0	0	0	0	0	15.1719	0	0	0	0	0	559585	194028	271665	0	0	25352.6
Cluster236	C14	G	0	0	0	0	0	0	0	0	0	0	0	0	0	0	0	0	0	0	0	0	0	0	0	0	0	0	0
Cluster239	C14	G	0	0	0	0	0	0	0	0	0	0	0	0	0	0	0	0	0	0	0	0	0	0	0	0	0	0	0
Cluster243	C14	G	0	0	0	0	0	0	0	0	0	0	0	0	0	0	0	0	0	0	0	0	0	0	0	0	0	0	0
Cluster258	C14	G	0	0	0	0	0	0	0	0	0	0	0	0	0	0	0	0	0	0	0	0	0	0	0	0	0	0	0
Cluster271	C14	G	0	2020.41	0	0	0	0	0	0	0	0	0	0	0	0	0	0	0	0	7406.48	798.167	32176.7	419689	412311	254686	0	0	0
Cluster286	C14	G	44264.7	48378.5	0	2.67778e+06	2.00177e+06	3.2197e+06	14002.5	131079	0	0.0271564	797.223	239.364	1767.58	830.667	1769.58	0	0	0	251820	35119.4	106910	3.4931e+07	3.46583e+07	1.93278e+07	1.96097e+06	0	1.97128e+07
Cluster176	C14	PS	0	0	0	0	0	0	0	7336.45	0	0	0	0	0	0	0	0	0	0	0	0	0	0	0	0	0	0	0
Cluster179	C14	PS	0	0	0	0	0	0	0	0	0	0	0	0	0	0	0	0	0	0	0	0	0	0	0	0	0	0	0
Cluster183	C14	PS	0	0	0	31550.6	46017	61141.1	17023.1	0	0	0	0	0	33.2954	0	0	0	0	0	52415.1	14367	40999.4	344360	291043	266005	0	0	34571.7
Cluster184	C14	PS	0	0	0	0	0	0	0	0	0	0	0	0	0	0	0	0	0	0	0	0	0	0	0	0	0	0	0
Cluster188	C14	PS	0	0	0	12682.6	0	0	0	0	0	0	0	0	0	9.67182	0	0	0	0	93435.6	0	0	0	0	28298.5	0	0	0
Cluster189	C14	PS	0	0	0	0	0	0	0	0	0	0	0	0	0	0	0	0	0	0	0	0	0	0	0	0	0	0	0
Cluster191	C14	PS	0	0	0	0	0	0	0	0	0	0	0	0	0	0	0	0	0	0	0	0	0	0	0	0	0	0	0
Cluster192	C14	PS	0	0	0	39901.8	7386.77	3286.27	0	0	920.938	4.08991	0	0	0	0	0	0	0	0	0	0	0	86090	48507.1	0	0	0	0
Cluster193	C14	PS	0	0	0	0	0	0	0	0	0	0	0	0	0	0	0	0	0	0	0	0	0	0	0	0	0	0	0
Cluster194	C14	PS	0	0	0	0	0	0	0	0	0	0	0	0	0	0	0	0	0	0	0	0	0	0	0	0	0	0	0
Cluster195	C14	PS	0	0	0	0	0	0	0	0	0	0	0	0	0	0	0	0	0	0	0	0	0	0	0	0	0	0	0
Cluster196	C14	PS	0	0	0	0	0	0	0	0	0	0	0	0	0	0	0	0	0	0	0	0	0	0	0	0	0	0	0
Cluster198	C14	PS	0	0	0	0	0	0	0	13205.6	0	0	0	0	0	0	0	0	0	0	0	0	0	53806.2	0	0	0	0	0
Cluster200	C14	PS	0	0	0	0	0	0	0	0	0	0	0	0	0	0	0	0	0	0	0	0	0	0	0	0	0	0	0
Cluster201	C14	PS	0	0	0	0	0	0	0	0	0	0	0	0	0	0	0	0	0	0	0	0	0	0	0	0	0	0	0
Cluster202	C14	PS	0	0	0	0	0	0	0	0	0	0	0	0	0	0	0	0	0	0	0	0	0	0	0	0	0	0	0
Cluster203	C14	PS	0	0	0	0	0	0	0	0	0	0	0	0	0	0	0	0	0	0	0	0	0	0	0	0	0	0	0
Cluster207	C14	PS	0	0	0	0	0	0	0	0	0	0	0	0	0	0	0	0	0	0	0	0	0	0	0	0	0	0	0
Cluster208	C14	PS	0	0	0	0	0	0	0	0	0	0	0	0	0	0	0	0	0	0	0	0	0	0	0	0	0	0	0
Cluster213	C14	PS	1474.56	5556.13	0	196580	158552	196576	0	0	0	0	56.6562	0	7.88073	0	15.3935	0	0	0	272900	11972.5	34771.6	2.38577e+07	2.07853e+07	1.1908e+07	130337	0	85276.8
Cluster214	C14	PS	0	1515.31	0	87192.6	58948.9	102105	0	0	0	0	4.04423	0	8.55412	2.94952	10.9038	0	0	0	112237	10110.1	18683.3	9.30848e+06	7.85815e+06	4.8164e+06	169832	14624.5	34571.7
Cluster218	C14	PS	0	0	0	168800	130618	185683	0	0	0	0	0	0	0	0	0	0	0	0	0	16229.4	11936.5	4.27222e+06	3.72292e+06	2.03183e+06	884709	2.27411e+06	765187
Cluster223	C14	PS	0	0	0	0	0	0	0	0	0	0	0	0	0	0	0	0	0	0	0	11706.5	0	0	0	0	0	0	0
Cluster224	C14	PS	0	0	0	0	0	0	0	0	0	0	0	0	0	0	0	0	0	0	0	0	0	0	0	0	0	0	0
Cluster225	C14	PS	0	0	0	0	0	0	0	0	0	0	0	0	0	0	0	0	0	0	0	0	0	0	0	0	0	0	0
Cluster227	C14	PS	0	0	0	0	0	0	0	0	0	0	0	0	0	0	0	0	0	0	0	0	0	0	0	0	0	0	0
Cluster231	C14	PS	0	0	0	0	0	0	0	0	0	0	0	0	0	0	0	0	0	0	0	0	0	0	0	0	0	0	0
Cluster232	C14	PS	0	0	0	0	0	0	0	0	0	0	0	0	0	0	0	0	0	0	0	0	0	0	0	0	0	0	0
Cluster233	C14	PS	0	0	0	0	0	0	0	0	0	0	0	0	0	0	0	0	0	0	0	0	0	0	0	0	0	0	0
Cluster235	C14	PS	0	0	0	0	0	7634.01	0	0	0	0	0	0	45.622	0	0	0	0	0	0	0	0	0	0	0	0	0	0
Cluster237	C14	PS	0	0	0	0	0	0	0	0	0	0	0	0	0	0	0	0	0	0	0	0	0	0	0	0	0	0	0
Cluster238	C14	PS	0	0	0	0	0	0	0	0	0	0	0	0	0	0	0	0	0	0	0	0	0	0	0	0	0	0	0
Cluster240	C14	PS	0	0	0	0	0	0	0	0	0	0	0	0	0	0	0	0	0	0	0	0	0	0	0	0	0	0	0
Cluster241	C14	PS	0	0	0	0	0	0	0	0	0	0	0	0	0	0	0	0	0	0	0	0	0	0	0	0	0	0	0
Cluster242	C14	PS	0	0	0	0	0	0	0	0	0	0	0	0	0	0	0	0	0	0	0	0	0	0	0	0	0	0	0
Cluster244	C14	PS	0	0	0	0	0	0	0	0	0	0	0	0	0	0	0	0	0	0	0	0	0	0	0	0	0	0	0
Cluster245	C14	PS	0	0	0	10388.5	30550.6	49934.1	0	3274.67	0	0	0	0	1.36339	0	0	0	0	0	9115.67	0	0	710242	533578	384859	0	0	299621
Cluster246	C14	PS	0	0	0	0	0	0	0	0	0	0	0	0	0	0	0	0	0	0	0	0	0	0	0	0	0	0	0
Cluster247	C14	PS	0	0	0	0	0	0	0	0	0	0	0	0	0	0	0	0	0	0	0	0	0	0	0	0	0	0	0
Cluster248	C14	PS	0	0	0	0	0	0	0	0	0	0	0	0	0	0	0	0	0	0	0	0	0	0	0	0	0	0	0
Cluster249	C14	PS	0	0	0	0	0	0	0	0	0	0	0	0	0	0	0	0	0	0	0	0	0	0	0	0	0	0	0
Cluster250	C14	PS	0	0	0	0	0	0	0	0	0	0	0	0	0	0	0	0	0	0	0	0	0	0	0	0	0	0	0
Cluster253	C14	PS	0	0	0	0	0	0	0	0	0	0	0	0	0	0	0	0	0	0	0	0	0	0	0	0	0	0	0
Cluster254	C14	PS	0	0	0	0	0	0	0	0	0	0	0	0	0	0	0	0	0	0	0	0	0	0	0	0	0	0	0
Cluster255	C14	PS	0	0	0	0	0	0	0	0	0	0	0	0	0	0	0	0	0	0	4557.83	0	0	527301	448691	220728	0	0	0
Cluster256	C14	PS	0	0	0	0	0	0	0	0	0	0	0	0	0	0	0	0	0	0	0	0	0	0	0	0	0	0	0
Cluster257	C14	PS	0	0	0	0	0	0	0	0	0	0	0	0	0	0	0	0	0	0	0	0	0	0	0	0	0	0	0
Cluster259	C14	PS	0	0	0	0	0	0	0	0	0	0	0	0	0	0	0	0	0	0	0	0	0	0	0	0	0	0	0
Cluster260	C14	PS	0	0	0	0	0	0	0	0	0	0	0	0	0	0	0	0	0	0	0	0	0	0	0	0	0	0	0
Cluster261	C14	PS	0	0	0	0	0	0	0	0	0	0	0	0	0	0	0	0	0	0	0	0	0	0	0	0	0	0	0
Cluster262	C14	PS	0	0	0	0	0	0	0	0	0	0	0	0	0	0	0	0	0	0	0	0	0	0	0	0	0	0	0
Cluster264	C14	PS	0	0	0	5548.62	0	3817.01	0	0	0	0	0	0	0	0	0	0	0	0	0	0	0	193702	230409	113194	0	0	0
Cluster265	C14	PS	0	505.103	0	0	2710.29	0	0	0	0	0	0	0	0	0	0	0	0	0	0	0	0	0	0	0	0	0	0
Cluster266	C14	PS	0	0	0	0	0	0	0	0	0	0	0	0	0	0	0	0	0	0	0	0	0	32283.7	0	22638.8	0	0	0
Cluster267	C14	PS	0	0	0	0	0	3817.01	0	0	0	0	0	0	0	0	0	0	0	0	0	0	0	0	0	0	0	0	0
Cluster268	C14	PS	0	0	0	0	0	0	0	0	0	0	0	0	0	0	0	0	0	0	0	0	0	0	0	0	0	0	0
Cluster270	C14	PS	0	0	0	0	0	0	0	0	0	0	0	0	0	0	0	0	0	0	0	0	0	0	0	0	0	0	0
Cluster272	C14	PS	0	0	0	0	0	0	0	0	0	0	0	0	0	0	0	0	0	0	0	0	0	0	0	0	0	0	0
Cluster273	C14	PS	2527.82	2272.96	0	3170.64	0	0	0	0	0	0	0	0	0	0	3.20699	0	0	0	0	0	0	0	0	0	0	0	0
Cluster274	C14	PS	0	0	0	0	0	0	0	0	0	0	0	0	0	0	0	0	0	0	0	0	0	0	0	0	0	0	0
Cluster275	C14	PS	0	0	0	0	0	0	0	0	0	0	0	0	0	0	0	0	0	0	0	1596.33	0	0	0	0	0	0	0
Cluster277	C14	PS	1474.56	6061.23	1429.67	8719.26	6098.16	16222.3	0	0	0	0	0	0	0	0	0	0	0	0	0	2660.56	0	0	48507.1	0	0	0	0
Cluster278	C14	PS	0	0	0	0	0	0	0	0	0	0	0	0	0	0	0	0	0	0	0	0	0	0	0	0	0	0	0
Cluster280	C14	PS	0	0	0	1.2204e+06	1.20556e+06	1.25475e+06	0	374689	0	105.667	0	0	85.1045	0	0	1.75506	0	0	23928.6	0	139605	1.08258e+07	1.13385e+07	5.73893e+06	0	0	1.34369e+06
Cluster281	C14	PS	842.607	3283.17	0	105424	67079.8	88745.4	0	0	0	0	33.0495	8.30276	9.9798	13.8169	12.8279	0	0	0	91726.4	2926.61	3113.88	8.07094e+06	7.49435e+06	3.92217e+06	136261	0	89886.4
Cluster282	C14	PS	0	0	0	0	0	0	0	0	0	0	0	0	0	0	0	0	0	0	3988.1	0	0	32283.7	0	113194	0	0	0
Cluster283	C14	PS	0	757.654	0	12682.6	0	7634.01	0	0	0	0	0	0	0	0	0	0	0	0	2848.65	0	7265.71	860900	1.06716e+06	548990	0	0	0
Cluster284	C14	PS	900357	1.47614e+06	361934	2.71904e+06	2.5294e+06	2.68819e+06	0	667369	0	4913.57	21087	5293.98	1384.02	628.285	725.474	0	0	0	0	0	0	0	0	0	0	0	0
Cluster285	C14	PS	0	1010.21	0	45974.3	27102.9	33398.8	0	0	0	0	7.08203	0	0	0	0	0	0	0	41020.5	5055.06	3632.86	4.51972e+06	4.28075e+06	2.18464e+06	61218.7	0	23047.8
Cluster287	C14	PS	0	0	0	0	0	0	0	27878.5	0	0	0	0	0	0	0	0	0	0	0	0	0	0	0	0	0	0	0
Cluster288	C14	PS	0	0	0	0	0	0	0	0	0	0	0	0	0	0	0	0	0	0	0	0	0	0	0	0	0	0	0
Cluster289	C14	PS	0	0	0	0	0	0	0	0	0	0	0	0	0	0	0	0	0	0	0	0	0	0	0	0	0	0	0
Cluster290	C14	PS	0	0	0	0	0	0	0	0	0	0	0	0	0	0	0	0	0	0	0	0	0	0	0	22638.8	0	0	0
Cluster174	C14	S	0	0	0	0	0	0	0	0	0	0	0	0	0	0	0	0	0	0	0	0	0	0	0	0	0	0	0
Cluster175	C14	S	0	0	0	0	0	0	0	0	0	0	0	0	0	0	0	0	0	0	0	0	0	0	0	0	0	0	0
Cluster177	C14	S	0	0	0	0	6098.16	0	0	0	0	0	0	0	0	0	0	0	0	0	0	0	0	0	0	0	0	0	0
Cluster178	C14	S	0	0	0	0	0	15268	9237.78	0	0	0	0	0	0	0	0	0	0	0	0	0	0	0	0	0	0	0	0
Cluster180	C14	S	0	0	0	0	0	0	0	0	0	0	0	0	0	0	0	0	0	0	0	0	0	0	0	0	0	0	0
Cluster181	C14	S	0	2272.96	0	69327.9	31846	0	0	2934.58	0	0	0	0	141.488	0	43.3767	0	0	0	6.33254e+06	1.39972e+06	1.50348e+06	2.10167e+07	1.67471e+07	8.06506e+06	2.46119e+07	1.62186e+07	186687
Cluster190	C14	S	0	0	0	9511.92	0	18130.8	0	0	0	0	0	0	0	0	0	0	0	0	3418.38	0	0	3.37903e+06	3.35912e+06	1.47718e+06	0	0	1.06942e+06
Cluster205	C14	S	0	0	0	0	0	0	0	0	0	0	0	0	0	0	0	0	0	0	0	0	0	0	0	0	0	0	0
Cluster206	C14	S	0	0	0	0	0	0	0	0	0	0	0	0	0	0	0	0	0	0	0	0	0	0	0	0	0	0	0
Cluster209	C14	S	0	0	0	0	0	0	0	0	0	0	0	0	0	0	0	0	0	0	0	0	0	0	0	0	0	0	0
Cluster210	C14	S	1.12192e+06	1.91129e+06	1.15013e+06	3.83556e+06	4.13071e+06	5.29216e+06	0	713940	0	2924.71	10795.2	2854.64	679.928	222.931	679.929	0	0	0	7.79731e+06	3.91873e+06	6.21063e+06	3.41885e+07	2.92255e+07	1.59943e+07	4.55269e+07	2.57318e+07	188992
Cluster211	C14	S	1263.91	54298.5	0	85607.3	11518.8	9542.51	0	5869.16	0	0	0	0	0	0	0	0	0	0	2.33988e+06	434469	206554	1.11379e+07	8.513e+06	5.05976e+06	0	0	0
Cluster215	C14	S	0	0	0	0	0	9966.03	0	0	0	0	0	0	0	0	0	0	0	0	0	0	0	43045	0	39617.8	0	0	0
Cluster217	C14	S	0	2272.96	0	0	4743.02	5725.51	0	0	0	0	4.72135	0	12.1303	0	0	0	0	0	0	0	0	0	0	0	0	0	0
Cluster229	C14	S	0	0	0	0	0	0	0	0	0	0	0	0	0	0	0	0	0	0	0	0	0	0	0	0	0	0	0
Cluster230	C14	S	0	0	0	0	0	0	0	0	0	0	0	0	0	0	0	0	0	0	0	0	0	0	0	0	0	0	0
Cluster234	C14	S	0	13890.3	0	0	0	0	0	0	0	0	0	0	0	0	18.6005	0	0	0	4557.83	13834.9	0	0	0	0	0	0	0
Cluster251	C14	S	0	0	0	0	0	0	0	0	0	0	0	0	0	0	0	0	0	0	0	0	0	0	0	0	0	0	0
Cluster252	C14	S	0	0	0	0	0	0	0	0	0	0	0	0	0	0	0	0	0	0	0	0	0	0	0	0	0	0	0
Cluster263	C14	S	0	0	0	0	0	0	0	0	0	0	0	0	0	0	0	0	0	0	0	0	0	0	0	0	0	0	0
Cluster269	C14	S	0	25507.7	0	3963.3	0	0	0	0	0	0	287.896	0	10.0037	0	7.05537	0	0	0	14243.2	19156	0	0	0	28298.5	0	0	0
Cluster276	C14	S	67197.9	185120	30023.1	124448	95537.9	89699.6	0	0	0	0	823.876	74.7248	12.6624	9.67182	19.8833	0	0	0	252960	120523	383526	1.21602e+06	994396	622566	21722.8	0	16133.5
Cluster279	C14	S	0	0	0	16645.9	6775.74	6679.76	0	0	0	0	0	0	0	0	0	0	0	0	3418.38	2660.56	0	2.06616e+06	1.60074e+06	1.0527e+06	0	0	25352.6
Cluster294	C14	S	0	0	0	0	0	0	0	0	0	0	0	0	0	0	0	0	0	0	0	0	0	0	0	0	0	0	0
Cluster297	C14	S	0	0	0	0	0	0	0	0	0	0	0	0	0	0	0	0	0	0	0	0	0	43045	0	0	0	0	0
Cluster291	C15	PS	0	3030.62	0	26950.4	19649.6	10496.8	0	0	0	0	0	0	0	0	0	0	0	0	0	0	3632.86	1.5281e+06	1.23693e+06	747079	0	0	0
Cluster292	C15	PS	0	0	0	0	7453.31	0	0	0	0	0	0	0	0	0	0	0	0	0	0	0	0	516540	569959	328262	0	0	11523.9
Cluster295	C15	PS	0	0	0	0	0	0	0	0	0	0	0	0	0	0	0	0	0	0	0	0	0	0	0	0	0	0	0
Cluster296	C15	PS	0	0	0	8719.26	0	0	0	0	0	0	0	0	0	0	0	0	0	0	0	0	0	0	0	0	0	0	0
Cluster293	C15	S	0	0	0	0	0	0	0	0	0	0	0	0	0	0	0	0	0	0	0	0	0	0	0	0	0	0	0
Cluster301	C16	G	0	0	0	0	64873	11375.6	0	92465.8	34094.3	0	0	0	0	0	0	67.8118	15.3604	100.522	0	0	0	0	0	0	0	0	138287
Cluster302	C16	G	0	0	0	4.29323e+06	5.18939e+06	6.30051e+06	3.69741e+06	1.14885e+07	4.75622e+06	0	0	0	933.513	190.287	322.614	4049.04	1312.7	3651.22	49566.4	5853.23	0	4.12479e+07	5.26787e+07	2.53271e+07	0	14624.5	4.08799e+07
Cluster298	C16	PS	0	0	0	0	0	0	0	0	0	0	0	0	0	0	0	0	0	0	0	0	0	0	0	0	0	0	0
Cluster300	C16	PS	0	0	0	87985.3	0	0	0	63093.4	1481.65	0	0	0	94.0953	0	0	0	0	0	0	0	0	0	0	0	0	0	46095.6
Cluster303	C16	PS	0	0	0	27466.6	10356.5	0	0	4860.93	0	0	0	0	0	0	0	0	0	6.62074	0	0	0	0	0	0	0	0	156725
Cluster306	C16	PS	0	0	0	0	0	0	9237.78	19808.4	13038.5	0	0	0	0	0	0	12.3364	4.53258	13.2415	0	0	0	0	0	0	0	0	64533.8
Cluster299	C16	S	0	0	0	24572.5	0	0	5773.61	0	0	0	0	0	0	0	0	0	0	19.8622	0	0	0	0	0	0	0	0	34571.7
Cluster304	C16	S	0	0	0	0	0	0	0	0	1481.65	0	0	0	0	0	0	0	0	0	0	0	0	0	0	0	0	0	18438.2
Cluster305	C16	S	0	0	0	93958.5	52804.7	0	258941	591150	320242	0	0	0	46.0295	0	0	639.538	168.461	711.699	0	0	0	0	0	0	0	738538	435603
Cluster307	C17	PS	0	0	0	0	0	0	0	0	0	0	0	0	0	0	0	0	0	0	0	0	0	0	0	0	0	0	0
Cluster308	C18	G	0	0	0	131582	0	0	28579.4	107112	10092.6	0	0	0	29.9394	0	0	190.803	82.0901	185.711	0	0	0	0	0	0	0	0	66838.6
Cluster309	C18	S	0	0	0	305994	589489	478855	281662	1.27874e+06	504321	0	0	0	1059.33	493.174	661.046	2957.65	885.534	2394.8	0	0	0	1.29135e+06	1.8554e+06	543330	0	0	3.88816e+06
Cluster310	C18	S	0	0	0	653945	812508	622172	439949	1.40631e+06	613700	0	0	0	1532.73	212.275	559.925	2732.71	443.155	1413.54	5697.29	0	0	1.66799e+06	812494	571629	0	0	2.38775e+06
Cluster311	C18	S	0	0	0	1.17624e+06	1.01501e+06	1.02964e+06	377256	2.26183e+06	922772	0	0	0	1854.27	554.398	944.021	3561.97	883.63	2498.48	3988.1	0	0	1.67875e+06	5.52981e+06	1.22815e+06	0	0	9.23525e+06
Cluster312	C19	S	0	0	0	0	0	0	0	0	0	0	0	0	0	0	0	0	0	0	0	0	0	0	0	0	0	0	0
Cluster313	C2	G	0	0	0	2.1236e+06	1.24844e+06	2.96302e+06	0	4.93626e+06	0	0	0	0	8726.04	0	0	8080.47	0	1507.87	293980	0	258971	2.59346e+06	181902	379199	2.09921e+06	4.5336e+06	744444
Cluster314	C2	G	0	0	0	1.41053e+06	849639	2.60299e+06	65149.4	2.51083e+06	0	0	0	0	6842.75	0	0	4769.46	0	0	151548	11972.5	0	1.51734e+06	533578	220728	6.42599e+06	80434.8	278878
Cluster315	C2	G	0	0	0	0	3387.87	776.981	0	0	0	0	0	0	0	0	0	0	0	0	0	0	0	0	0	0	0	0	0
Cluster316	C2	G	0	0	0	0	0	0	0	0	0	0	0	0	0	0	0	0	3.52534	0	0	0	0	0	0	0	0	0	0
Cluster318	C2	G	0	0	2346.64	17084.2	21004.8	25976	0	33014	0	0	0	0	19.9321	0	0	29.799	0	0	19370.8	0	0	0	0	0	0	0	0
Cluster319	C2	G	0	0	0	0	0	0	0	0	2074.31	0	0	0	0	0	0	0	0	0	0	0	0	0	0	0	0	0	0
Cluster322	C2	G	0	0	0	0	0	0	0	0	0	0	0	0	0	0	0	0	0	0	0	0	0	0	0	0	0	0	0
Cluster328	C2	G	0	0	0	0	0	0	0	0	0	0	0	0	0	0	0	0	0	0	0	0	0	0	0	0	0	0	0
Cluster329	C2	G	393.357	1262.76	0	0	0	0	0	2934.58	0	0	0	0	6.8569	18.5204	4.46743	17.8761	0	10.0213	0	0	0	0	0	0	0	0	0
Cluster333	C2	G	0	0	0	0	0	0	0	0	0	0	0	0	0	0	0	0	0	0	0	0	0	0	0	0	0	0	0
Cluster338	C2	G	0	0	0	0	0	0	0	0	0	0	0	0	0	0	0	0	0	0	0	0	0	0	0	0	0	0	0
Cluster340	C2	G	0	0	0	0	0	0	0	0	0	0	0	0	0	0	0	0	0	0	0	0	0	0	0	0	0	0	0
Cluster341	C2	G	0	0	0	19701.2	0	392588	0	58068.6	0	0	0	0	907.33	0	0	624.742	0	0	31904.8	0	0	118374	48507.1	45277.5	0	0	20743
Cluster344	C2	G	0	0	0	0	0	0	0	0	0	0	0	0	0	0	0	0	0	0	0	0	0	0	0	0	0	0	0
Cluster320	C2	PS	42553.7	7323.99	0	0	27102.9	0	0	0	0	0	0	0	8.14863	0	0	10.9436	0	10.1116	0	0	0	0	0	0	0	0	0
Cluster321	C2	PS	1053.26	2525.51	0	0	0	6679.76	0	0	0	0	0	0	0	0	0	0	0	0	0	0	0	0	0	0	0	0	0
Cluster323	C2	PS	0	0	0	0	0	0	0	0	0	0	0	0	0	0	0	0	0	0	0	0	0	0	0	0	0	0	0
Cluster324	C2	PS	0	0	0	0	0	0	0	0	0	0	0	0	0	0	0	0	0	0	0	0	0	0	0	0	0	0	0
Cluster325	C2	PS	0	0	0	20609.2	27840.3	32444.5	29734.1	133130	55413.7	0	0	0	9.9798	0	0	79.7755	15.5962	101.373	0	0	0	43045	0	0	0	0	6914.34
Cluster326	C2	PS	0	0	0	0	0	0	0	0	0	0	0	0	0	0	0	0	0	0	0	0	0	0	0	0	0	0	0
Cluster327	C2	PS	0	0	0	0	0	0	2020.76	0	0	0	0	0	0	0	0	0	0	0	0	0	0	0	0	0	0	0	0
Cluster330	C2	PS	126.811	0	0	0	0	6926	0	0	0	0	0	0	4.32846	0	0	6.68507	0	0	0	0	0	0	0	0	0	0	0
Cluster331	C2	PS	0	0	0	0	0	0	0	0	0	0	0	0	0	0	0	0	0	0	0	0	0	0	0	0	0	0	0
Cluster334	C2	PS	1788.39	2778.06	0	0	4065.44	5513.21	0	0	0	0	0	0	35.0202	19.8825	0.336972	11.1654	0	0	0	0	0	43045	0	0	0	0	0
Cluster335	C2	PS	0	0	0	0	0	0	0	0	0	0	0	0	0	0	0	0	0	0	0	0	0	0	0	0	0	0	0
Cluster336	C2	PS	0	0	0	0	0	0	0	0	0	0	0	0	0	0	0	0	0	0	0	0	0	0	0	0	0	0	0
Cluster337	C2	PS	0	0	0	0	0	0	0	0	0	0	0	0	0	0	0	0	0	0	0	0	0	0	0	0	0	0	0
Cluster342	C2	PS	0	8334.19	0	0	0	0	0	0	0	0	0	0	0	0	0	0	0	0	0	0	0	0	0	0	0	0	0
Cluster345	C2	PS	0	0	0	0	0	0	0	0	0	0	0	0	0	0	0	0	0	0	0	0	0	0	0	0	0	0	0
Cluster347	C2	PS	0	1010.21	0	0	0	0	0	0	3555.96	0	0	0	0	10.3381	10.2624	0	0	0	0	0	0	0	0	0	0	0	0
Cluster348	C2	PS	0	0	0	0	0	0	0	0	0	0	0	0	0	0	0	0	0	0	0	0	0	0	0	0	0	0	0
Cluster349	C2	PS	0	0	0	0	0	0	0	0	0	0	0	0	0	0	0	0	0	0	0	0	0	0	0	0	0	0	0
Cluster350	C2	PS	0	0	0	0	0	0	0	0	0	0	0	0	0	0	0	0	0	0	0	0	0	0	0	0	0	0	0
Cluster351	C2	PS	0	0	0	0	0	0	0	0	0	0	0	0	0	0	0	0	0	0	0	0	0	0	0	0	0	0	0
Cluster352	C2	PS	0	0	0	13290.4	3497.11	0	1644.86	11721.2	0	0	0	0	31.402	35.0707	14.8172	113.912	0	49.4446	0	0	0	0	0	0	0	0	0
Cluster353	C2	PS	113.888	771.516	0	5484.45	7263.87	17171.1	816.413	9287.14	0	0	0	0	0	0	0	0	0	0	0	0	0	0	0	0	0	0	0
Cluster354	C2	PS	0	0	0	0	0	0	0	0	0	0	0	0	0	0	0	0	0	0	0	0	0	0	0	0	0	0	0
Cluster355	C2	PS	0	0	0	0	0	0	0	0	0	0	0	0	0	0	0	0	0	0	0	0	0	0	0	0	0	0	0
Cluster356	C2	PS	16220.2	0	0	0	0	0	0	0	0	0	0	0	0	0	0	273.93	0	17.7473	0	0	0	225986	0	0	0	0	0
Cluster357	C2	PS	0	0	0	0	0	0	0	0	0	0	0	0	0	0	0	0	0	0	0	0	0	0	0	0	0	0	0
Cluster317	C2	S	0	0	0	0	0	0	0	0	0	0	0	0	0	0	0	0	0	0	0	0	0	0	0	0	0	0	0
Cluster332	C2	S	0	0	0	0	0	0	0	0	0	0	0	0	0	0	0	0	0	0	0	0	0	0	0	0	0	0	0
Cluster339	C2	S	0	0	0	0	0	0	0	0	0	0	0	0	0	0	0	0	0	0	0	0	0	0	0	0	0	0	0
Cluster343	C2	S	0	3283.17	0	0	0	0	0	0	0	0	0	0	0	0	0	0	0	0	0	0	0	0	0	0	0	0	0
Cluster346	C2	S	0	0	0	0	36959.4	19932.1	0	9445.01	3619.86	0	0	0	92.343	0	0	47.0444	0	0	0	0	0	0	0	0	0	0	0
Cluster358	C3	G	0	0	0	0	0	0	0	0	0	0	0	0	0	0	0	0	0	0	0	0	0	0	0	0	0	0	0
Cluster365	C3	G	0	0	0	0	0	0	0	0	0	0	0	0	0	0	0	0	0	0	0	0	0	0	0	0	0	0	18438.2
Cluster366	C3	G	0	0	0	0	0	0	0	0	0	0	0	0	0	0	0	0	0	0	0	0	0	0	0	0	0	0	0
Cluster369	C3	G	0	0	0	0	0	0	0	0	0	0	0	0	0	0	0	0	1.51086	0	0	0	0	0	0	0	0	0	23047.8
Cluster359	C3	PS	0	0	0	0	0	0	0	0	0	0	0	0	0	0	0	0	0	0	0	0	0	0	0	0	0	0	0
Cluster360	C3	PS	0	0	0	0	0	0	0	0	0	0	0	0	0	0	0	0	0	0	0	0	0	0	0	0	0	0	0
Cluster361	C3	PS	0	0	0	0	0	0	0	0	0	0	0	0	0	0	0	0	0	0	0	0	0	0	0	0	0	0	0
Cluster362	C3	PS	0	0	0	0	0	0	0	0	0	0	0	0	0	0	0	0	0	0	0	0	0	0	0	0	0	0	0
Cluster363	C3	PS	0	0	0	0	0	0	0	0	0	0	0	0	0	0	0	0	0	0	0	0	0	0	0	0	0	0	0
Cluster364	C3	PS	0	0	0	0	0	0	0	0	0	0	0	0	0	0	0	0	0	0	0	0	0	0	0	0	0	0	0
Cluster367	C3	PS	0	0	0	0	0	0	0	0	0	0	0	0	0	0	0	0	0	0	0	0	0	0	0	0	0	0	0
Cluster368	C3	PS	0	0	0	0	0	0	0	0	0	0	0	0	0	0	0	0	0	0	0	0	0	0	0	0	0	0	0
Cluster370	C3	PS	0	0	0	0	0	0	0	0	0	0	0	0	0	0	0	0	0	0	0	0	0	0	0	0	0	0	0
Cluster371	C3	PS	0	0	0	0	0	0	0	0	0	0	0	0	0	0	0	0	0	0	0	0	0	0	0	0	0	0	0
Cluster372	C3	PS	0	0	0	0	0	0	0	0	0	0	0	0	0	0	0	0	0	0	0	0	0	0	0	0	0	0	0
Cluster373	C3	PS	0	0	0	0	30490.8	0	0	0	6519.26	0	0	0	0	0	0	0	0	0	0	0	0	0	0	0	0	0	0
Cluster375	C4	G	0	0	0	0	0	0	0	0	0	0	0	0	0	0	0	0	0	0	0	0	0	0	0	0	0	0	0
Cluster376	C4	G	0	0	0	0	0	0	0	0	0	0	0	0	0	0	0	0	0	0	0	0	0	0	0	0	0	0	0
Cluster378	C4	PS	0	0	0	0	0	0	0	0	0	0	0	0	0	0	0	0	0	0	0	0	0	0	0	0	0	0	0
Cluster379	C4	PS	0	0	0	0	0	0	0	0	0	0	0	0	0	0	0	0	0	0	0	0	0	0	0	0	0	0	0
Cluster380	C4	PS	0	0	0	0	0	0	0	0	0	0	0	0	0	0	0	0	0	0	0	0	0	0	0	0	0	0	0
Cluster381	C4	PS	0	0	0	0	0	0	0	0	0	0	0	0	0	0	0	0	0	0	0	0	0	0	0	0	0	0	0
Cluster382	C4	PS	0	0	0	0	0	0	0	0	0	0	0	0	0	0	0	0	0	0	0	0	0	0	0	0	0	0	0
Cluster383	C4	PS	0	0	0	0	0	0	0	0	0	0	0	0	0	0	0	0	0	0	0	0	0	0	0	0	0	0	0
Cluster384	C4	PS	0	0	0	0	0	0	0	0	0	0	0	0	0	0	0	0	0	0	0	0	0	0	0	0	0	0	0
Cluster374	C4	S	0	0	0	0	0	0	0	0	0	0	0	0	0	0	0	0	0	0	0	0	0	0	0	0	0	0	0
Cluster377	C4	S	0	0	0	0	0	0	0	0	0	0	0	0	0	0	0	0	0	0	0	0	0	0	0	0	0	0	0
Cluster385	C4	S	0	0	0	0	0	0	0	0	0	0	0	0	0	0	0	0	0	0	0	0	0	0	0	0	0	0	0
Cluster386	C5	PS	0	0	0	0	0	0	0	0	0	0	0	0	0	0	0	0	0	0	0	0	0	0	0	0	0	0	0
Cluster387	C6	G	0	0	0	2.56934e+06	1.55954e+06	1.428e+06	0	465115	0	6203.24	0	4888.99	11858.3	2406.39	2772.04	8205.34	0	0	276888	6917.45	121441	979274	169775	118854	1.52454e+06	8.12391e+06	6914.34
Cluster388	C6	PS	0	0	0	0	0	0	0	0	0	0	0	0	0	0	0	0	0	0	0	0	0	0	0	0	0	0	0
Cluster389	C6	PS	631.955	757.654	0	3170.64	0	0	0	0	0	0	0	0	0	0	0	0	0	0	0	0	0	0	0	0	0	0	0
Cluster390	C6	PS	13038.9	1474.54	0	24855	56561.2	53717.2	24766.4	12841.2	11395.1	10.4051	0	114.36	2.62398	0	0	113.539	0	0	0	0	0	0	0	0	0	0	0
Cluster391	C6	PS	0	0	0	0	0	0	0	0	0	0	0	0	0	0	0	0	0	0	0	0	0	0	0	0	0	0	0
Cluster394	C7	PS	0	0	0	0	0	0	0	0	0	0	0	0	0	0	0	0	0	0	0	0	0	0	0	0	0	0	0
Cluster393	C7	S	0	0	0	0	0	0	0	0	0	0	0	0	0	0	0	0	0	0	0	0	0	0	0	0	0	0	0
Cluster397	C8	G	4967.49	2204.46	0	0	0	15903.8	0	6005.19	0	0	0	0	14.2569	0	0	0	0	25.4146	0	0	0	0	0	0	0	0	0
Cluster401	C8	G	40167.5	34615	0	180560	204624	24027.7	70319.2	454.035	0	137.573	104.213	39.9243	38.9286	46.9667	0	167.273	2.29626	107.436	62670.2	4256.89	64872.4	139896	0	0	59243.9	292490	0
Cluster402	C8	G	1263.91	10906.8	0	0	2104.41	562.536	2020.76	0	0	0	0	0	0	0	3.19581	0	0	4.40878	0	0	0	0	0	0	0	0	0
Cluster403	C8	G	0	0	0	0	0	0	0	0	0	0	0	0	0	0	0	0	0	0	0	0	0	0	0	0	0	0	0
Cluster407	C8	G	0	0	0	0	0	0	0	0	0	0	0	0	0	0	0	0	0	0	0	0	0	0	0	0	0	0	0
Cluster396	C8	PS	0	0	0	0	0	0	0	0	0	0	0	0	0	0	0	0	0	0	0	0	0	0	0	0	0	0	0
Cluster399	C8	PS	0	0	0	0	0	0	0	0	0	0	0	0	0	0	0	0	0	0	0	0	0	0	0	0	0	0	0
Cluster400	C8	PS	0	0	0	0	0	0	0	0	0	0	0	0	0	0	0	0	0	0	0	0	0	0	0	0	0	0	0
Cluster404	C8	PS	0	0	0	0	0	0	0	0	0	0	0	0	0	0	0	0	0	0	0	0	0	0	0	0	0	0	0
Cluster405	C8	PS	0	0	0	0	0	0	0	0	0	0	0	0	0	0	0	0	0	0	0	0	0	0	0	0	0	0	0
Cluster406	C8	PS	0	0	0	0	0	0	0	0	0	0	0	0	0	0	0	0	0	0	0	0	0	0	0	0	0	0	0
Cluster408	C8	PS	0	0	0	0	0	0	0	0	0	0	0	0	0	0	0	0	0	3.00943	0	0	0	0	0	0	0	0	0
Cluster409	C8	PS	0	0	0	0	0	0	0	0	0	0	0	0	0	0	0	0	0	0	0	0	0	0	0	0	0	0	0
Cluster410	C8	PS	0	0	0	0	0	0	0	0	0	0	0	0	0	0	0	0	0	0	0	0	0	0	0	0	0	0	0
Cluster411	C8	PS	0	0	0	0	0	0	0	0	0	0	0	0	0	0	0	0	0	0	0	0	0	0	0	0	0	0	0
Cluster412	C8	PS	0	0	0	0	0	0	0	0	0	0	0	0	0	0	0	0	0	0	0	0	0	0	0	0	0	0	0
Cluster413	C8	PS	0	0	0	1698.33	4850.54	0	0	4280.39	0	0	0	0	39.4587	12.1704	0	36.8221	0	12.6169	0	0	0	0	0	0	0	0	0
Cluster395	C8	S	0	0	0	0	0	0	0	0	0	0	0	0	0	0	0	0	0	0	0	0	0	0	0	0	0	0	0
Cluster398	C8	S	0	0	0	8719.26	0	0	0	0	0	0	0	0	0	0	0	0	0	0	0	0	0	0	0	0	0	0	0
Cluster415	C9	PS	0	0	0	0	0	0	0	0	0	0	0	0	0	0	0	0	0	0	0	0	0	0	0	0	0	0	0
Cluster416	C9	PS	0	0	0	0	0	0	0	0	0	0	0	0	0	0	0	0	0	0	0	0	0	0	0	0	0	0	0
Cluster417	C9	PS	0	0	0	0	0	0	0	0	0	0	0	0	0	0	0	0	0	0	0	0	0	0	0	0	0	0	0
Cluster418	C9	PS	0	0	0	0	0	0	0	0	0	0	0	0	0	0	0	0	0	0	0	0	0	0	0	0	0	0	0
Cluster420	C9	PS	0	0	0	0	0	0	0	0	0	0	0	0	0	0	0	0	0	0	0	0	0	0	0	0	0	0	0
Cluster421	C9	PS	0	0	0	0	0	0	0	0	0	0	0	0	0	0	0	0	0	0	0	0	0	0	0	0	0	0	0
Cluster422	C9	PS	0	0	0	0	0	0	0	0	0	0	0	0	0	0	0	0	0	0	0	0	0	0	0	0	0	0	0
Cluster423	C9	PS	0	0	0	0	0	0	0	0	0	0	0	0	0	0	0	0	0	0	0	0	0	0	0	0	0	0	0
Cluster424	C9	PS	0	0	0	0	0	0	0	0	0	0	0	0	0	0	0	0	0	0	0	0	0	0	0	0	0	0	0
Cluster425	C9	PS	0	0	0	0	0	0	0	0	0	0	0	0	0	0	0	0	0	0	0	0	0	0	0	0	0	0	0
Cluster414	C9	S	0	0	0	0	0	0	0	0	0	0	0	0	0	0	0	0	0	0	0	0	0	0	0	0	0	0	0
Cluster419	C9	S	0	0	0	0	0	0	0	0	0	0	0	0	0	0	0	0	0	0	0	0	0	0	0	0	0	0	0
All phylotypes		G	365555	124812	2346.64	1.52763e+07	1.26662e+07	1.84775e+07	4.12936e+06	1.98635e+07	4.80455e+06	7976.63	1083.37	5471.08	32906.1	3655.96	5211.38	26227.5	1417.48	5592.6	1.39527e+06	80082.8	640421	9.63132e+07	1.01926e+08	5.32634e+07	1.7787e+07	1.48146e+07	6.90558e+07
		PS	982204	1.53132e+06	363364	4.92933e+06	4.52249e+06	4.8397e+06	90406.6	1.35511e+06	97066.4	5053.57	21608.4	5622.92	1838.85	735.409	793.223	665.612	21.6396	214.165	713301	76624	263642	6.60525e+07	5.99548e+07	3.33978e+07	1.38236e+06	2.28874e+06	2.96164e+06
		S	1.23415e+06	2.21509e+06	1.18015e+06	7.13357e+06	7.29154e+06	8.0359e+06	1.51404e+06	6.51037e+06	2.37651e+06	4161.12	11918.1	3197.95	6689.17	1492.45	2933.84	9960.98	2380.78	7046.21	1.72696e+07	5.92825e+06	8.47286e+06	7.82343e+07	6.87225e+07	3.47788e+07	7.51153e+07	4.34348e+07	1.75094e+07
		Total	2.58191e+06	3.87122e+06	1.54586e+06	2.73392e+07	2.44802e+07	3.13531e+07	5.73381e+06	2.7729e+07	7.27813e+06	17191.3	34609.9	14291.9	41434.1	5883.82	8938.44	36854	3819.9	12853	1.93782e+07	6.08496e+06	9376920	240600000	230602860	1.2144e+08	94284660	60538140	89526840
		G	14.1583	3.2241	0.151802	55.8769	51.7404	58.9335	72.0178	71.6345	66.0136	46.3992	3.13024	38.2809	79.4179	62.1358	58.303	71.1657	37.1078	43.5121	7.20019	1.31608	6.82975	40.0304	44.1996	43.8598	18.8652	24.4716	77.1342
		PS	38.0418	39.5565	23.5056	18.0302	18.4741	15.4361	1.57673	4.88699	1.33367	29.3961	62.4342	39.3433	4.43801	12.4988	8.87429	1.80607	0.566497	1.66626	3.68095	1.25924	2.8116	27.4533	25.9992	27.5015	1.46615	3.78065	3.3081
		S	47.7999	57.2194	76.3426	26.0928	29.7855	25.6303	26.4055	23.4786	32.6527	24.2048	34.4356	22.3759	16.1441	25.3653	32.8227	27.0282	62.3257	54.8216	89.1189	97.4247	90.3586	32.5163	29.8012	28.6387	79.6686	71.7478	19.5577
		Total	100	100	100	100	100	100	100	100	100	100	100	100	100	100	100	100	100	100	100	100	100	100	100	100	100	100	100
			pH 4.5	pH 4.5	pH 4.5	pH 6	pH 6	pH 6	pH 7.5	pH 7.5	pH 7.5	pH 4.5	pH 4.5	pH 4.5	pH 6	pH 6	pH 6	pH 7.5	pH 7.5	pH 7.5	pH 4.5	pH 4.5	pH 4.5	pH 6	pH 6	pH 6	pH 7.5	pH 7.5	pH 7.5
		G		164238			1.54733e+07			9.59914e+06			4843.69			13924.5			11079.2			705257			8.3834e+07			3.38858e+07
		PS		958962			4.76384e+06			514195			10761.6			1122.49			300.472			351189			5.31351e+07			2.21091e+06
		S		1.54313e+06			7.487e+06			3.46697e+06			6425.72			3705.15			6462.66			1.05569e+07			6.05785e+07			4.53532e+07
		Total		2.66633e+06			2.77242e+07			1.35803e+07			22031.1			18752.1			17842.3			11613360			197547620			81449880
		G		5.84475			55.517			69.8886			29.2701			66.6189			50.5952			5.11534			42.6966			40.157
		PS		33.7013			17.3135			2.59913			43.7245			8.60371			1.34628			2.58393			26.9846			2.85164
		S		60.454			27.1695			27.5123			27.0054			24.7774			48.0585			92.3007			30.3187			56.9914
		Total		100			100			100			100			100			100			100			100			100
Sum per phylogenetic cluster
	C1		0	0	0	0	0	0	0	0	1481.65	0	0	0	0	0	0	0	0	0	0	0	0	0	0	0	0	0	6914.34
	C10		8671.07	13871	0	84460.3	26652.4	10982.8	0	28437.2	0	0	6.38642	0	0	0	0	7.21475	0	7.83949	13673.5	0	0	0	0	0	0	0	0
	C11		295490	27652	0	1.89143e+06	1.54196e+06	1.07979e+06	373164	222237	15705.5	2872.2	49.5187	571.393	2554.57	3.22394	0	19.601	1.51086	0	536685	19156	168668	505779	133395	96214.8	5.12657e+06	2.50079e+06	16133.5
	C12		0	0	0	0	0	0	0	0	0	0	0	0	0	0	0	0	0	0	0	0	0	0	0	0	0	0	0
	C13		0	0	0	0	4743.02	0	0	0	0	19.845	415.823	206.282	14.8955	0	0	0	0	0	0	0	0	0	0	0	0	0	0
	C14		2.15543e+06	3.74942e+06	1.54352e+06	1.21341e+07	1.10579e+07	1.4213e+07	65359.1	1.97108e+06	920.938	7948.06	34034	8471	4677.06	1881.12	3645.72	26.5834	0	0	1.79322e+07	6.0368e+06	8.75933e+06	1.86503e+08	1.66852e+08	9.18342e+07	7.90491e+07	4.42538e+07	3.10408e+07
	C15		0	3030.62	0	35669.7	27102.9	10496.8	0	0	0	0	0	0	0	0	0	0	0	0	0	0	3632.86	2.04464e+06	1.80689e+06	1.07534e+06	0	0	11523.9
	C16		0	0	0	4.52721e+06	5.31743e+06	6.31188e+06	3.97136e+06	1.22599e+07	5.12656e+06	0	0	0	1073.64	190.287	322.614	4768.72	1501.05	4503.17	49566.4	5853.23	0	4.12479e+07	5.26787e+07	2.53271e+07	0	753162	4.17741e+07
	C17		0	0	0	0	0	0	0	0	0	0	0	0	0	0	0	0	0	0	0	0	0	0	0	0	0	0	0
	C18		0	0	0	2.26776e+06	2.417e+06	2.13066e+06	1.12745e+06	5.05399e+06	2.05088e+06	0	0	0	4476.27	1259.85	2164.99	9443.13	2294.41	6492.53	9685.4	0	0	4.6381e+06	8.1977e+06	2.34311e+06	0	0	1.5578e+07
	C19		0	0	0	0	0	0	0	0	0	0	0	0	0	0	0	0	0	0	0	0	0	0	0	0	0	0	0
	C2		62249.6	27289.4	2346.64	3.6103e+06	2.2292e+06	6.07402e+06	99365.5	7.70469e+06	64663.9	0	0	0	16684.1	83.8117	29.884	14065.8	19.1215	1696.56	496804	11972.5	258971	4.54125e+06	763987	645205	8.52519e+06	4.61403e+06	1.05098e+06
	C3		0	0	0	0	30490.8	0	0	0	6519.26	0	0	0	0	0	0	0	1.51086	0	0	0	0	0	0	0	0	0	41486
	C4		0	0	0	0	0	0	0	0	0	0	0	0	0	0	0	0	0	0	0	0	0	0	0	0	0	0	0
	C5		0	0	0	0	0	0	0	0	0	0	0	0	0	0	0	0	0	0	0	0	0	0	0	0	0	0	0
	C6		13670.8	2232.19	0	2.59736e+06	1.6161e+06	1.48172e+06	24766.4	477956	11395.1	6213.64	0	5003.35	11860.9	2406.39	2772.04	8318.88	0	0	276888	6917.45	121441	979274	169775	118854	1.52454e+06	8.12391e+06	6914.34
	C7		0	0	0	0	0	0	0	0	0	0	0	0	0	0	0	0	0	0	0	0	0	0	0	0	0	0	0
	C8		46398.9	47726.2	0	190977	211579	40494.1	72340	10739.6	0	137.573	104.213	39.9243	92.6442	59.1371	3.19581	204.095	2.29626	152.886	62670.2	4256.89	64872.4	139896	0	0	59243.9	292490	0
	C9		0	0	0	0	0	0	0	0	0	0	0	0	0	0	0	0	0	0	0	0	0	0	0	0	0	0	0

[truncated: 9 more sheets: Data10, Data11, Data12, Data13, Data14, Data15, Data16, Data17, Data18]
